# Supplementary material for: Crystal structure of 2-(3-fluoro­phen­yl)-5-iodo-3-methyl­sulfinyl-1-benzo­furan
Source: Acta Crystallogr Sect E Struct Rep Online. 2014 Oct 18;70(Pt 11):o1169. doi: 10.1107/S1600536814022569 (PMC4257291; doi:10.1107/S1600536814022569)
Supplement: Supplementary file 1 [file e-70-o1169-sup1.cif]

##############################################################################
#                                                                            #
# This CIF contains the data in a paper accepted for publication in          #
# Acta Crystallographica Section E. It conforms to the requirements of       #
# Notes for Authors for Acta Crystallographica Section E, and has been       #
# peer reviewed under the auspices of the IUCr Commission on Journals.       #
#                                                                            #
# Full details of the Crystallographic Information File format               #
# are given in the paper "The Crystallographic Information File (CIF):       #
# a New Standard Archive File for Crystallography" by S. R. Hall, F. H.      #
# Allen and I. D. Brown [Acta Cryst. (1991), A47, 655-685].                  #
#                                                                            #
# The current version of the core CIF dictionary is obtainable from          #
# ftp://ftp.iucr.org/pub/cif_core.dic.                                       #
#                                                                            #
# Software is freely available for graphical display of the structure(s)     #
# in this CIF. For information consult the CIF software page                 #
# http://www.iucr.org/resources/cif/software.                                #
#                                                                            #
# This file may be used for bona fide research purposes within the           #
# scientific community so long as proper attribution is given to the journal # 
# article from which it was obtained.                                        #
#                                                                            #
##############################################################################
data_I
_database_code_depnum_ccdc_archive 'CCDC 1029138'
_audit_creation_method     'form.cif (version 2.0)'
_journal_data_validation_number     ?
_journal_date_recd_electronic     2014-10-11
_journal_date_accepted     2014-10-14
_journal_name_full     'Acta Crystallographica, Section E'
_journal_year     2014
_journal_volume     70
_journal_issue     11
_journal_page_first     o1169
_journal_page_last     o1169
_journal_paper_category     HO
_journal_paper_doi     10.1107/S1600536814022569
_journal_coeditor_code     QM2109
_publ_contact_author_name     'Prof. Uk Lee'
_publ_contact_author_address
;
 Department of Chemistry, Pukyong National University, 599-1 Daeyeon 3-dong
 Nam-gu, Busan 608-737, Republic of Korea
;
_publ_contact_author_email     'uklee@pknu.ac.kr'
_publ_contact_author_fax     '+82-51-629-5583'
_publ_contact_author_phone     '+82-51-629-5596'
_publ_section_title
;
Crystal structure of 2-(3-fluorophenyl)-5-iodo-3-methylsulfinyl-1-benzofuran
;
loop_
    _publ_author_name
    _publ_author_address
    'Choi, Hong Dae'
;
 Department of Chemistry, Dongeui University, San 24 Kaya-dong
 Busanjin-gu, Busan 614-714, Republic of Korea
;
    'Lee, Uk'
;
 Department of Chemistry, Pukyong National University,
 599-1 Daeyeon 3-dong
 Nam-gu, Busan 608-737, Republic of Korea
;
_publ_section_synopsis     .
_chemical_name_systematic
;
2-(3-Fluorophenyl)-5-iodo-3-methylsulfinyl-1-benzofuran
;
_chemical_name_common     ?
_chemical_formula_moiety     'C15 H10 F I O2 S'
_chemical_formula_sum     'C15 H10 F I O2 S'
_chemical_formula_iupac     'C15 H10 F I O2 S'
_chemical_formula_weight     400.19
_chemical_melting_point_gt     454
_chemical_melting_point_lt     453
_symmetry_cell_setting     triclinic
_symmetry_space_group_name_H-M     'P -1  '
_symmetry_space_group_name_Hall     '-P 1'
loop_
    _symmetry_equiv_pos_as_xyz
    'x, y, z'
    '-x, -y, -z'
_cell_length_a     8.1348(3)
_cell_length_b     8.6378(3)
_cell_length_c     10.8350(4)
_cell_angle_alpha     86.0630(10)
_cell_angle_beta     82.0880(10)
_cell_angle_gamma     66.4080(10)
_cell_volume     690.99(4)
_cell_formula_units_Z     2
_cell_measurement_reflns_used     8421
_cell_measurement_theta_min     2.57
_cell_measurement_theta_max     28.35
_cell_measurement_temperature     173(2)
_exptl_crystal_description     'block'
_exptl_crystal_colour     'colourless'
_exptl_crystal_size_max     0.45
_exptl_crystal_size_mid     0.28
_exptl_crystal_size_min     0.11
_exptl_crystal_density_diffrn     1.923
_exptl_crystal_density_meas     ?
_exptl_crystal_density_method     'not measured'
_exptl_crystal_F_000     388
_exptl_absorpt_coefficient_mu     2.477
_exptl_absorpt_correction_type     multi-scan
_exptl_absorpt_process_details
;
(<i>SADABS</i>; Bruker, 2009)
;
_exptl_absorpt_correction_T_min     0.4959
_exptl_absorpt_correction_T_max     0.7457
_exptl_special_details
;
^1^H NMR (\d p.p.m., CDCl~3~, 400 Hz): 8.59 (s, 1H), 7.70 (dd, J =8.56
and 1.72 Hz, 1H), 7.46-7.62 (m, 3H), 7.36 (d, J =8.88 Hz, 1H),
6.16-7.22 (m, 1H), 3.11 (s, 3H).
;
_diffrn_ambient_temperature     173(2)
_diffrn_radiation_type     MoK\a
_diffrn_radiation_wavelength     0.71073
_diffrn_radiation_source     'rotating anode'
_diffrn_radiation_monochromator     'graphite multilayer'
_diffrn_measurement_device_type     'Bruker SMART APEXII CCD'
_diffrn_measurement_method     '\f and \w scans'
_diffrn_detector_area_resol_mean     10.0
_diffrn_reflns_number     12585
_diffrn_reflns_av_R_equivalents     0.0284
_diffrn_reflns_av_sigmaI/netI     0.0243
_diffrn_reflns_theta_min     1.90
_diffrn_reflns_theta_max     28.38
_diffrn_reflns_theta_full     28.38
_diffrn_measured_fraction_theta_max     0.995
_diffrn_measured_fraction_theta_full     0.995
_diffrn_reflns_limit_h_min     -10
_diffrn_reflns_limit_h_max     10
_diffrn_reflns_limit_k_min     -11
_diffrn_reflns_limit_k_max     11
_diffrn_reflns_limit_l_min     -14
_diffrn_reflns_limit_l_max     14
_diffrn_standards_number     0
_diffrn_standards_interval_count     ?
_diffrn_standards_interval_time     ?
_diffrn_standards_decay_%     ?
_refine_special_details
;
 Refinement of F^2^ against ALL reflections.  The weighted R-factor wR and
 goodness of fit S are based on F^2^, conventional R-factors R are based
 on F, with F set to zero for negative F^2^. The threshold expression of
 F^2^ > 2sigma(F^2^) is used only for calculating R-factors(gt) etc. and is
 not relevant to the choice of reflections for refinement.  R-factors based
 on F^2^ are statistically about twice as large as those based on F, and R-
 factors based on ALL data will be even larger.
;
_reflns_number_total     3450
_reflns_number_gt     3226
_reflns_threshold_expression     I>2\s(I)
_refine_ls_structure_factor_coef     Fsqd
_refine_ls_matrix_type     full
_refine_ls_R_factor_all     0.0240
_refine_ls_R_factor_gt     0.0213
_refine_ls_wR_factor_gt     0.0525
_refine_ls_wR_factor_ref     0.0537
_refine_ls_goodness_of_fit_ref     1.050
_refine_ls_restrained_S_all     1.050
_refine_ls_number_reflns     3450
_refine_ls_number_parameters     182
_refine_ls_number_restraints     0
_refine_ls_hydrogen_treatment     constr
_refine_ls_weighting_scheme     calc
_refine_ls_weighting_details
         'calc w=1/[\s^2^(Fo^2^)+(0.0277P)^2^+0.2506P] where P=(Fo^2^+2Fc^2^)/3'
_atom_sites_solution_hydrogens     difmap
_atom_sites_solution_primary     direct
_atom_sites_solution_secondary     difmap
_refine_ls_shift/su_max     0.002
_refine_ls_shift/su_mean     0.000
_refine_diff_density_max     0.713
_refine_diff_density_min     -0.592
_refine_ls_extinction_method     none
_refine_ls_extinction_coef     ?
loop_
    _atom_type_symbol
    _atom_type_description
    _atom_type_scat_dispersion_real
    _atom_type_scat_dispersion_imag
    _atom_type_scat_source
    'C' 'C' 0.0033 0.0016
                         'International Tables Vol C Tables 4.2.6.8 and 6.1.1.4'
    'H' 'H' 0.0000 0.0000
                         'International Tables Vol C Tables 4.2.6.8 and 6.1.1.4'
    'O' 'O' 0.0106 0.0060
                         'International Tables Vol C Tables 4.2.6.8 and 6.1.1.4'
    'F' 'F' 0.0171 0.0103
                         'International Tables Vol C Tables 4.2.6.8 and 6.1.1.4'
    'S' 'S' 0.1246 0.1234
                         'International Tables Vol C Tables 4.2.6.8 and 6.1.1.4'
    'I' 'I' -0.4742 1.8119
                         'International Tables Vol C Tables 4.2.6.8 and 6.1.1.4'
_computing_data_collection
;
<i>APEX2</i> (Bruker, 2009)
;
_computing_cell_refinement
;
<i>SAINT</i> (Bruker, 2009)
;
_computing_data_reduction
;
<i>SAINT</i> (Bruker, 2009)
;
_computing_structure_solution
;
<i>SHELXS97</i> (Sheldrick, 2008)
;
_computing_structure_refinement
;
<i>SHELXL97</i> (Sheldrick, 2008)
;
_computing_molecular_graphics
;
<i>ORTEP-3 for Windows</i> (Farrugia, 2012) and
<i>DIAMOND</i> (Brandenburg, 1998)
;
_computing_publication_material
;
<i>SHELXL97</i> (Sheldrick, 2008)
;
loop_
    _atom_site_type_symbol
    _atom_site_label
    _atom_site_fract_x
    _atom_site_fract_y
    _atom_site_fract_z
    _atom_site_U_iso_or_equiv
    _atom_site_adp_type
    _atom_site_calc_flag
    _atom_site_refinement_flags
    _atom_site_occupancy
    _atom_site_symmetry_multiplicity
    _atom_site_disorder_assembly
    _atom_site_disorder_group
    I I1 0.171392(16) 1.149394(16) 1.025925(12) 0.03179(6) Uani d . 1 2 . .
    S S1 0.78329(6) 0.70139(6) 0.61226(5) 0.02565(10) Uani d . 1 2 . .
    F F1 0.44813(19) 0.69674(18) 0.05731(12) 0.0428(3) Uani d . 1 2 . .
    O O1 0.29753(17) 0.86217(16) 0.49979(13) 0.0257(3) Uani d . 1 2 . .
    O O2 0.81435(19) 0.83024(18) 0.67958(15) 0.0322(3) Uani d . 1 2 . .
    C C1 0.5521(2) 0.7849(2) 0.59123(18) 0.0236(4) Uani d . 1 2 . .
    C C2 0.4042(2) 0.8963(2) 0.67518(18) 0.0229(3) Uani d . 1 2 . .
    C C3 0.3844(2) 0.9583(2) 0.79446(18) 0.0245(4) Uani d . 1 2 . .
    H H3 0.4851 0.9312 0.8393 0.029 Uiso calc R 1 2 . .
    C C4 0.2108(2) 1.0612(2) 0.84450(18) 0.0252(4) Uani d . 1 2 . .
    C C5 0.0602(3) 1.1041(2) 0.77957(19) 0.0279(4) Uani d . 1 2 . .
    H H5 -0.0560 1.1753 0.8173 0.033 Uiso calc R 1 2 . .
    C C6 0.0793(3) 1.0437(2) 0.6614(2) 0.0280(4) Uani d . 1 2 . .
    H H6 -0.0209 1.0718 0.6158 0.034 Uiso calc R 1 2 . .
    C C7 0.2528(2) 0.9398(2) 0.61297(18) 0.0240(4) Uani d . 1 2 . .
    C C8 0.4815(2) 0.7686(2) 0.48808(18) 0.0239(4) Uani d . 1 2 . .
    C C9 0.5539(2) 0.6727(2) 0.37323(18) 0.0246(4) Uani d . 1 2 . .
    C C10 0.7027(3) 0.5184(2) 0.36961(19) 0.0284(4) Uani d . 1 2 . .
    H H10 0.7611 0.4757 0.4422 0.034 Uiso calc R 1 2 . .
    C C11 0.7657(3) 0.4272(3) 0.2604(2) 0.0298(4) Uani d . 1 2 . .
    H H11 0.8680 0.3228 0.2583 0.036 Uiso calc R 1 2 . .
    C C12 0.6806(3) 0.4872(3) 0.1544(2) 0.0310(4) Uani d . 1 2 . .
    H H12 0.7223 0.4250 0.0794 0.037 Uiso calc R 1 2 . .
    C C14 0.4675(3) 0.7348(2) 0.26611(18) 0.0259(4) Uani d . 1 2 . .
    H H14 0.3661 0.8396 0.2666 0.031 Uiso calc R 1 2 . .
    C C13 0.5339(3) 0.6395(3) 0.16068(19) 0.0296(4) Uani d . 1 2 . .
    C C15 0.7795(3) 0.5423(3) 0.7268(2) 0.0399(5) Uani d . 1 2 . .
    H H15A 0.8990 0.4863 0.7554 0.060 Uiso calc R 1 2 . .
    H H15B 0.7483 0.4587 0.6898 0.060 Uiso calc R 1 2 . .
    H H15C 0.6893 0.5949 0.7976 0.060 Uiso calc R 1 2 . .
loop_
    _atom_site_aniso_label
    _atom_site_aniso_U_11
    _atom_site_aniso_U_22
    _atom_site_aniso_U_33
    _atom_site_aniso_U_12
    _atom_site_aniso_U_13
    _atom_site_aniso_U_23
    I1 0.02741(8) 0.03722(9) 0.02882(8) -0.01142(6) 0.00213(5) -0.00751(6)
    S1 0.01711(19) 0.0255(2) 0.0331(2) -0.00688(17) -0.00367(17) -0.00041(18)
    F1 0.0462(8) 0.0463(8) 0.0316(7) -0.0101(6) -0.0147(6) -0.0038(6)
    O1 0.0192(6) 0.0277(7) 0.0269(7) -0.0050(5) -0.0048(5) -0.0025(5)
    O2 0.0279(7) 0.0310(7) 0.0421(8) -0.0142(6) -0.0108(6) 0.0011(6)
    C1 0.0189(8) 0.0222(8) 0.0287(9) -0.0072(7) -0.0034(7) 0.0005(7)
    C2 0.0187(8) 0.0212(8) 0.0283(9) -0.0078(7) -0.0032(7) 0.0020(7)
    C3 0.0205(8) 0.0259(9) 0.0272(9) -0.0089(7) -0.0043(7) 0.0010(7)
    C4 0.0232(8) 0.0245(9) 0.0279(9) -0.0100(7) -0.0014(7) -0.0001(7)
    C5 0.0204(8) 0.0254(9) 0.0341(10) -0.0059(7) -0.0007(7) -0.0007(8)
    C6 0.0184(8) 0.0292(9) 0.0340(10) -0.0059(7) -0.0063(7) 0.0000(8)
    C7 0.0218(8) 0.0235(8) 0.0254(9) -0.0074(7) -0.0045(7) 0.0004(7)
    C8 0.0181(8) 0.0215(8) 0.0295(9) -0.0060(7) -0.0019(7) 0.0019(7)
    C9 0.0228(8) 0.0258(9) 0.0280(9) -0.0127(7) -0.0025(7) -0.0013(7)
    C10 0.0248(9) 0.0283(9) 0.0305(10) -0.0085(7) -0.0042(7) -0.0010(8)
    C11 0.0225(9) 0.0270(9) 0.0363(11) -0.0066(7) -0.0002(8) -0.0030(8)
    C12 0.0284(9) 0.0331(10) 0.0318(10) -0.0128(8) 0.0008(8) -0.0076(8)
    C14 0.0224(8) 0.0254(9) 0.0307(9) -0.0101(7) -0.0043(7) 0.0009(7)
    C13 0.0291(9) 0.0342(10) 0.0283(10) -0.0148(8) -0.0061(8) 0.0000(8)
    C15 0.0357(11) 0.0310(11) 0.0560(14) -0.0147(9) -0.0186(10) 0.0156(10)
_geom_special_details
;
 All esds (except the esd in the dihedral angle between two l.s. planes)
 are estimated using the full covariance matrix.  The cell esds are taken
 into account individually in the estimation of esds in distances, angles
 and torsion angles; correlations between esds in cell parameters are only
 used when they are defined by crystal symmetry.  An approximate (isotropic)
 treatment of cell esds is used for estimating esds involving l.s. planes.
;
loop_
    _geom_bond_atom_site_label_1
    _geom_bond_atom_site_label_2
    _geom_bond_site_symmetry_2
    _geom_bond_distance
    _geom_bond_publ_flag
    I1 C4 . 2.0937(19) ?
    I1 O2 2_677 3.2282(16) ?
    S1 O2 . 1.4906(15) ?
    S1 C1 . 1.7660(18) ?
    S1 C15 . 1.794(2) ?
    F1 C13 . 1.360(2) ?
    O1 C7 . 1.371(2) ?
    O1 C8 . 1.380(2) ?
    C1 C8 . 1.364(3) ?
    C1 C2 . 1.447(2) ?
    C2 C7 . 1.392(3) ?
    C2 C3 . 1.397(3) ?
    C3 C4 . 1.389(2) ?
    C3 H3 . 0.9500 ?
    C4 C5 . 1.404(3) ?
    C5 C6 . 1.382(3) ?
    C5 H5 . 0.9500 ?
    C6 C7 . 1.385(3) ?
    C6 H6 . 0.9500 ?
    C8 C9 . 1.460(3) ?
    C9 C10 . 1.396(3) ?
    C9 C14 . 1.402(3) ?
    C10 C11 . 1.386(3) ?
    C10 H10 . 0.9500 ?
    C11 C12 . 1.385(3) ?
    C11 H11 . 0.9500 ?
    C12 C13 . 1.376(3) ?
    C12 H12 . 0.9500 ?
    C14 C13 . 1.370(3) ?
    C14 H14 . 0.9500 ?
    C15 H15A . 0.9800 ?
    C15 H15B . 0.9800 ?
    C15 H15C . 0.9800 ?
loop_
    _geom_angle_atom_site_label_1
    _geom_angle_atom_site_label_2
    _geom_angle_atom_site_label_3
    _geom_angle_site_symmetry_1
    _geom_angle_site_symmetry_3
    _geom_angle
    _geom_angle_publ_flag
    C4 I1 O2 . 2_677 162.99(6) ?
    O2 S1 C1 . . 107.27(8) ?
    O2 S1 C15 . . 105.59(11) ?
    C1 S1 C15 . . 97.77(10) ?
    C7 O1 C8 . . 106.51(14) ?
    C8 C1 C2 . . 107.22(16) ?
    C8 C1 S1 . . 126.32(14) ?
    C2 C1 S1 . . 126.23(14) ?
    C7 C2 C3 . . 119.44(16) ?
    C7 C2 C1 . . 104.72(16) ?
    C3 C2 C1 . . 135.82(17) ?
    C4 C3 C2 . . 116.96(17) ?
    C4 C3 H3 . . 121.5 ?
    C2 C3 H3 . . 121.5 ?
    C3 C4 C5 . . 122.53(18) ?
    C3 C4 I1 . . 118.63(14) ?
    C5 C4 I1 . . 118.81(13) ?
    C6 C5 C4 . . 120.71(17) ?
    C6 C5 H5 . . 119.6 ?
    C4 C5 H5 . . 119.6 ?
    C5 C6 C7 . . 116.21(18) ?
    C5 C6 H6 . . 121.9 ?
    C7 C6 H6 . . 121.9 ?
    O1 C7 C6 . . 124.79(17) ?
    O1 C7 C2 . . 111.03(15) ?
    C6 C7 C2 . . 124.15(18) ?
    C1 C8 O1 . . 110.51(16) ?
    C1 C8 C9 . . 135.08(17) ?
    O1 C8 C9 . . 114.36(16) ?
    C10 C9 C14 . . 119.72(18) ?
    C10 C9 C8 . . 121.22(18) ?
    C14 C9 C8 . . 119.02(17) ?
    C11 C10 C9 . . 120.19(19) ?
    C11 C10 H10 . . 119.9 ?
    C9 C10 H10 . . 119.9 ?
    C12 C11 C10 . . 120.41(19) ?
    C12 C11 H11 . . 119.8 ?
    C10 C11 H11 . . 119.8 ?
    C13 C12 C11 . . 118.20(18) ?
    C13 C12 H12 . . 120.9 ?
    C11 C12 H12 . . 120.9 ?
    C13 C14 C9 . . 117.96(18) ?
    C13 C14 H14 . . 121.0 ?
    C9 C14 H14 . . 121.0 ?
    F1 C13 C14 . . 118.31(18) ?
    F1 C13 C12 . . 118.15(18) ?
    C14 C13 C12 . . 123.5(2) ?
    S1 C15 H15A . . 109.5 ?
    S1 C15 H15B . . 109.5 ?
    H15A C15 H15B . . 109.5 ?
    S1 C15 H15C . . 109.5 ?
    H15A C15 H15C . . 109.5 ?
    H15B C15 H15C . . 109.5 ?
loop_
    _geom_torsion_atom_site_label_1
    _geom_torsion_atom_site_label_2
    _geom_torsion_atom_site_label_3
    _geom_torsion_atom_site_label_4
    _geom_torsion_site_symmetry_1
    _geom_torsion_site_symmetry_2
    _geom_torsion_site_symmetry_3
    _geom_torsion_site_symmetry_4
    _geom_torsion
    _geom_torsion_publ_flag
    O2 S1 C1 C8 . . . . 141.12(17) ?
    C15 S1 C1 C8 . . . . -109.83(19) ?
    O2 S1 C1 C2 . . . . -32.64(19) ?
    C15 S1 C1 C2 . . . . 76.41(18) ?
    C8 C1 C2 C7 . . . . -0.4(2) ?
    S1 C1 C2 C7 . . . . 174.33(15) ?
    C8 C1 C2 C3 . . . . 177.6(2) ?
    S1 C1 C2 C3 . . . . -7.7(3) ?
    C7 C2 C3 C4 . . . . 0.2(3) ?
    C1 C2 C3 C4 . . . . -177.6(2) ?
    C2 C3 C4 C5 . . . . -0.6(3) ?
    C2 C3 C4 I1 . . . . 177.44(13) ?
    O2 I1 C4 C3 2_677 . . . -46.0(3) ?
    O2 I1 C4 C5 2_677 . . . 132.10(18) ?
    C3 C4 C5 C6 . . . . 0.3(3) ?
    I1 C4 C5 C6 . . . . -177.70(15) ?
    C4 C5 C6 C7 . . . . 0.3(3) ?
    C8 O1 C7 C6 . . . . -178.87(18) ?
    C8 O1 C7 C2 . . . . -0.8(2) ?
    C5 C6 C7 O1 . . . . 177.14(18) ?
    C5 C6 C7 C2 . . . . -0.7(3) ?
    C3 C2 C7 O1 . . . . -177.65(16) ?
    C1 C2 C7 O1 . . . . 0.7(2) ?
    C3 C2 C7 C6 . . . . 0.5(3) ?
    C1 C2 C7 C6 . . . . 178.84(18) ?
    C2 C1 C8 O1 . . . . 0.0(2) ?
    S1 C1 C8 O1 . . . . -174.78(13) ?
    C2 C1 C8 C9 . . . . -177.5(2) ?
    S1 C1 C8 C9 . . . . 7.7(3) ?
    C7 O1 C8 C1 . . . . 0.5(2) ?
    C7 O1 C8 C9 . . . . 178.56(16) ?
    C1 C8 C9 C10 . . . . 29.0(3) ?
    O1 C8 C9 C10 . . . . -148.40(17) ?
    C1 C8 C9 C14 . . . . -153.2(2) ?
    O1 C8 C9 C14 . . . . 29.3(2) ?
    C14 C9 C10 C11 . . . . 0.4(3) ?
    C8 C9 C10 C11 . . . . 178.10(18) ?
    C9 C10 C11 C12 . . . . -0.7(3) ?
    C10 C11 C12 C13 . . . . 0.5(3) ?
    C10 C9 C14 C13 . . . . 0.1(3) ?
    C8 C9 C14 C13 . . . . -177.66(17) ?
    C9 C14 C13 F1 . . . . 178.38(17) ?
    C9 C14 C13 C12 . . . . -0.3(3) ?
    C11 C12 C13 F1 . . . . -178.69(18) ?
    C11 C12 C13 C14 . . . . 0.0(3) ?
loop_
    _geom_hbond_atom_site_label_D
    _geom_hbond_atom_site_label_H
    _geom_hbond_atom_site_label_A
    _geom_hbond_site_symmetry_A
    _geom_hbond_distance_DH
    _geom_hbond_distance_HA
    _geom_hbond_distance_DA
    _geom_hbond_angle_DHA
    C6 H6 O1 2_576 0.95 2.57 3.520(2) 177.1
    C11 H11 O2 2_766 0.95 2.55 3.372(2) 144.9
_shelx_res_checksum
;
  -1   0   0    3.10    0.15
  -1   0   0    2.91    0.11
  -1   0   0    3.13    0.11
  -1   0   0    2.87    0.11
   1   0   0    3.18    0.11
   1   0   0    3.07    0.13
   1   0   0    3.41    0.16
   1   0   0    2.93    0.11
   1   0   0    3.03    0.11
   1   0   0    2.90    0.35
  -2   0   0  125.32    3.76
  -2   0   0  129.32    4.43
  -2   0   0  126.57    3.51
   2   0   0  129.07    3.75
   2   0   0  127.91    3.88
   2   0   0  127.02    3.51
   2   0   0  117.24    6.63
   2   0   0  148.99    4.43
  -3   0   0  247.80    8.12
  -3   0   0  277.05    7.16
   3   0   0  271.50    7.16
   3   0   0  281.89    7.94
   3   0   0  251.32    8.12
   3   0   0  250.97   13.31
  -4   0   0    3.63    0.18
  -4   0   0    3.86    0.28
  -4   0   0    3.84    0.19
   4   0   0    3.53    0.18
   4   0   0    4.08    0.20
   4   0   0    3.18    0.77
   4   0   0    4.46    0.24
  -5   0   0   38.17    1.58
  -5   0   0   41.32    1.21
  -5   0   0   39.55    1.26
   5   0   0   40.82    1.25
   5   0   0   40.22    1.36
   5   0   0   39.93    1.21
  -6   0   0   20.88    1.07
  -6   0   0   24.05    0.82
   6   0   0   24.50    0.92
   6   0   0   25.83    0.81
   6   0   0   23.79    0.81
  -7   0   0    0.25    0.12
  -7   0   0    0.16    0.06
   7   0   0    0.12    0.47
   7   0   0    0.07    0.06
   7   0   0    0.18    0.09
   7   0   0    0.31    0.07
  -8   0   0   21.44    0.80
   8   0   0   21.13    0.91
   8   0   0   22.41    0.76
  -9   0   0    4.05    0.27
   9   0   0    4.02    0.23
   9   0   0    3.61    0.33
   9  -1   0   20.33    0.93
  -9   1   0   21.18    0.81
   8  -1   0    0.71    0.10
   8  -1   0    0.74    0.15
  -8   1   0    0.58    0.11
   7  -1   0   24.83    0.82
   7  -1   0   17.74    2.44
   7  -1   0   25.62    0.86
   7  -1   0   25.31    0.98
  -7   1   0   24.90    0.86
  -7   1   0   22.99    1.15
   6  -1   0   40.19    1.39
   6  -1   0   39.51    1.23
   6  -1   0   29.97    3.14
   6  -1   0   40.83    1.25
  -6   1   0   40.28    1.65
  -6   1   0   40.24    1.27
   5  -1   0    0.77    0.53
   5  -1   0    0.87    0.12
   5  -1   0    0.82    0.08
   5  -1   0    0.99    0.11
  -5   1   0    0.95    0.10
  -5   1   0    0.95    0.16
   4  -1   0  177.77   10.01
   4  -1   0  190.14    5.43
   4  -1   0  186.32    5.11
   4  -1   0  189.54    5.65
  -4   1   0  188.04    5.10
  -4   1   0  191.91    5.45
  -4   1   0  179.76    6.47
   3  -1   0   64.69    1.86
   3  -1   0   64.94    1.96
   3  -1   0   68.10    4.03
   3  -1   0   66.67    2.07
  -3   1   0   68.44    1.86
  -3   1   0   66.25    1.97
  -3   1   0   63.98    2.38
   2  -1   0  150.33    4.48
   2  -1   0  161.21    7.89
   2  -1   0  157.76    4.64
   2  -1   0  152.84    4.19
  -2   1   0  151.18    5.28
  -2   1   0  150.61    4.49
  -2   1   0  156.88    4.19
   1  -1   0  391.62   12.31
   1  -1   0  371.59   11.68
   1  -1   0  398.62   10.91
   1  -1   0  433.25   18.74
   1  -1   0  384.48   14.17
  -1   1   0  381.63   14.17
  -1   1   0  373.51   10.91
   0  -1   0  105.82    2.86
   0  -1   0   97.27    3.24
   0  -1   0  109.25    3.59
   0  -1   0  109.02    5.09
   0  -1   0   96.42    3.21
   0  -1   0  107.92    3.60
   0  -1   0  110.73    3.05
   0   1   0  109.59    3.59
   0   1   0  110.04    3.59
   0   1   0  103.10    2.85
   0   1   0   96.82    3.18
   0   1   0   99.66    3.15
  -1  -1   0   46.53    1.46
  -1  -1   0   48.74    1.72
  -1  -1   0   51.22    1.37
  -1  -1   0   47.75    1.37
  -1  -1   0   50.67    1.46
   1   1   0   51.18    1.37
   1   1   0   49.02    1.50
   1   1   0   50.84    1.72
   1   1   0   47.15    1.45
   1   1   0   49.16    1.37
   1   1   0   49.16    1.46
  -2  -1   0  258.61    7.41
  -2  -1   0  267.53    9.60
  -2  -1   0  257.97    7.91
   2   1   0  256.44    7.51
   2   1   0  279.89    9.61
   2   1   0  247.59    7.92
   2   1   0  257.60    8.36
  -3  -1   0    6.25    0.24
  -3  -1   0    6.36    0.24
  -3  -1   0    6.18    0.32
   3   1   0    6.52    0.24
   3   1   0    6.13    0.27
   3   1   0    6.28    0.24
  -4  -1   0   31.03    0.97
  -4  -1   0   32.35    1.02
  -4  -1   0   33.01    1.28
   4   1   0   33.29    1.10
   4   1   0   32.45    1.02
   4   1   0   32.50    0.98
  -5  -1   0   74.73    2.25
  -5  -1   0   76.38    2.14
  -5  -1   0   70.57    2.73
   5   1   0   73.92    2.14
   5   1   0   74.77    2.25
   5   1   0   76.59    2.39
  -6  -1   0    0.92    0.17
  -6  -1   0    0.84    0.11
  -6  -1   0    0.75    0.09
   6   1   0    0.87    0.10
   6   1   0    0.58    0.50
   6   1   0    0.75    0.13
   6   1   0    0.61    0.10
  -7  -1   0   15.60    0.87
  -7  -1   0   17.45    0.65
   7   1   0   17.90    0.75
   7   1   0   18.24    0.67
   7   1   0   17.15    0.63
  -8  -1   0    7.37    0.37
   8   1   0    6.78    0.44
   8   1   0    7.37    0.34
  -9  -1   0    4.54    0.29
   9   1   0    4.17    0.24
   9   1   0    3.98    0.34
  10   1   0    1.67    0.25
   9  -2   0    1.03    0.20
   8  -2   0   12.49    0.46
   8  -2   0   11.81    0.62
  -8   2   0   12.00    0.53
   7  -2   0   15.34    2.28
   7  -2   0   21.25    0.70
   7  -2   0   20.42    0.85
  -7   2   0   19.94    0.74
   6  -2   0    1.08    0.68
   6  -2   0    1.62    0.15
   6  -2   0    1.47    0.17
   6  -2   0    1.59    0.12
  -6   2   0    1.61    0.24
  -6   2   0    1.42    0.13
   5  -2   0   55.77    1.69
   5  -2   0   55.11    1.65
   5  -2   0   53.33    4.06
   5  -2   0   58.56    1.85
  -5   2   0   55.96    1.72
  -5   2   0   53.40    2.15
   4  -2   0   58.35    4.03
   4  -2   0   62.10    1.76
   4  -2   0   59.14    1.94
   4  -2   0   60.92    1.82
  -4   2   0   61.73    1.75
  -4   2   0   61.11    1.84
  -4   2   0   58.89    2.27
   3  -2   0   80.43    2.47
   3  -2   0   83.11    4.71
   3  -2   0   79.95    2.34
   3  -2   0   77.86    2.22
  -3   2   0   79.48    2.22
  -3   2   0   74.61    2.83
  -3   2   0   79.25    2.36
   2  -2   0  105.31    5.67
   2  -2   0  105.19    3.11
   2  -2   0  109.86    3.23
   2  -2   0  106.13    2.93
  -2   2   0  106.22    2.92
  -2   2   0  104.88    3.71
   1  -2   0  136.53    6.65
   1  -2   0  129.10    3.83
   1  -2   0  134.86    3.95
  -1   2   0  130.06    4.52
  -1   2   0  128.34    3.58
   0  -2   0   26.43    0.82
   0  -2   0   26.68    1.56
   0  -2   0   27.48    1.01
   0  -2   0   27.13    0.84
   0  -2   0   27.31    0.79
   0   2   0   27.91    0.83
   0   2   0   27.26    1.00
   0   2   0   26.87    0.79
   0   2   0   28.13    1.00
  -1  -2   0   35.80    0.99
  -1  -2   0   33.83    1.25
  -1  -2   0   34.85    1.86
  -1  -2   0   34.03    1.04
   1   2   0   34.87    1.00
   1   2   0   34.71    1.27
   1   2   0   34.45    1.07
   1   2   0   35.98    0.99
   1   2   0   35.06    1.25
   1   2   0   35.00    1.04
  -2  -2   0  383.94   14.10
  -2  -2   0  388.36   11.10
  -2  -2   0  449.23   18.74
  -2  -2   0  384.19   11.03
  -2  -2   0  378.65   11.93
   2   2   0  393.85   11.26
   2   2   0  378.54   11.92
   2   2   0  406.88   14.34
   2   2   0  377.53   12.20
   2   2   0  388.61   11.36
  -3  -2   0  116.80    3.15
  -3  -2   0  110.31    3.94
  -3  -2   0  112.75    3.14
  -3  -2   0  114.77    3.14
  -3  -2   0  109.38    3.33
   3   2   0  112.38    3.45
   3   2   0  123.17    3.94
   3   2   0  113.31    3.34
   3   2   0  111.72    3.13
  -4  -2   0   62.91    1.85
  -4  -2   0   62.28    1.90
  -4  -2   0   62.70    2.30
  -4  -2   0   62.91    1.81
   4   2   0   62.16    1.91
   4   2   0   64.81    1.81
   4   2   0   63.80    2.00
  -5  -2   0   17.34    0.60
  -5  -2   0   16.86    0.78
  -5  -2   0   17.49    0.60
   5   2   0   17.43    0.60
   5   2   0   16.86    0.67
   5   2   0   16.38    0.60
  -6  -2   0   24.10    0.83
  -6  -2   0   25.12    0.83
  -6  -2   0   22.24    1.06
   6   2   0   23.57    0.82
   6   2   0   24.39    0.82
   6   2   0   25.53    0.94
  -7  -2   0   35.87    1.62
  -7  -2   0   38.72    1.28
   7   2   0   38.91    1.26
   7   2   0   39.05    1.26
   7   2   0   41.26    1.43
  -8  -2   0    2.61    0.21
   8   2   0    2.83    0.20
   8   2   0    2.70    0.27
  -9  -2   0    0.75    0.13
   9   2   0    0.82    0.18
   9   2   0    0.71    0.11
 -10  -2   0   15.02    0.65
  10   2   0   14.91    0.78
  10   2   0   15.38    0.59
   8  -3   0    6.72    0.44
  -8   3   0    7.34    0.38
   7  -3   0    0.04    0.07
   7  -3   0   -0.03    0.52
   7  -3   0   -0.01    0.05
  -7   3   0    0.05    0.06
   6  -3   0   38.67    1.39
   6  -3   0   38.49    1.25
   6  -3   0   39.45    3.60
   6  -3   0   40.02    1.23
  -6   3   0   39.44    1.69
  -6   3   0   39.02    1.28
   5  -3   0    8.30    0.33
   5  -3   0    8.08    0.41
   5  -3   0    8.44    1.47
   5  -3   0    8.18    0.37
  -5   3   0    8.42    0.54
  -5   3   0    8.73    0.37
   4  -3   0    5.48    0.28
   4  -3   0    4.32    0.23
   4  -3   0    3.54    0.87
   4  -3   0    4.17    0.20
  -4   3   0    4.29    0.22
  -4   3   0    4.10    0.33
   3  -3   0   56.05    3.60
   3  -3   0   54.17    1.63
   3  -3   0   55.36    1.74
   3  -3   0   52.19    1.58
  -3   3   0   53.76    2.04
  -3   3   0   54.08    1.65
  -3   3   0   54.45    1.57
   2  -3   0  143.70    4.36
   2  -3   0  144.39    4.21
   2  -3   0  149.63    7.63
   2  -3   0  138.92    3.97
  -2   3   0  141.28    5.02
  -2   3   0  149.28    3.96
   1  -3   0   42.96    1.29
   1  -3   0   42.53    2.51
   1  -3   0   40.35    1.23
   1  -3   0   40.14    1.19
  -1   3   0   40.32    1.18
  -1   3   0   39.92    1.52
   0  -3   0  121.32    3.35
   0  -3   0  121.22    6.18
   0  -3   0  122.74    3.56
   0  -3   0  123.93    3.65
   0   3   0  120.57    3.34
   0   3   0  124.56    4.22
   0   3   0  117.52    4.21
   0   3   0  123.39    3.56
  -1  -3   0   57.13    1.61
  -1  -3   0   56.11    3.03
  -1  -3   0   56.20    1.69
  -1  -3   0   54.65    1.72
  -1  -3   0   57.59    2.02
   1   3   0   57.38    1.69
   1   3   0   57.26    1.61
   1   3   0   58.28    2.05
   1   3   0   57.00    2.02
   1   3   0   56.14    1.72
  -2  -3   0   24.13    0.76
  -2  -3   0   24.99    1.45
  -2  -3   0   23.05    0.93
  -2  -3   0   24.39    0.74
   2   3   0   24.03    0.76
   2   3   0   24.13    0.74
   2   3   0   24.06    0.78
   2   3   0   24.64    0.74
   2   3   0   25.01    0.94
  -3  -3   0   10.78    0.76
  -3  -3   0   10.42    0.49
  -3  -3   0   10.61    0.38
  -3  -3   0    9.77    0.37
  -3  -3   0   10.04    0.37
   3   3   0    9.84    0.39
   3   3   0   10.48    0.38
   3   3   0   10.72    0.39
   3   3   0    9.88    0.38
  -4  -3   0   48.63    1.41
  -4  -3   0   47.91    1.47
  -4  -3   0   47.66    1.78
  -4  -3   0   48.22    1.42
   4   3   0   46.14    1.46
   4   3   0   48.06    1.53
   4   3   0   45.69    1.40
  -5  -3   0    1.38    0.13
  -5  -3   0    1.36    0.17
  -5  -3   0    1.31    0.14
  -5  -3   0    1.23    0.13
  -5  -3   0    1.41    0.12
   5   3   0    1.64    0.13
   5   3   0    1.30    0.13
   5   3   0    1.50    0.15
  -6  -3   0   56.18    1.79
  -6  -3   0   59.45    1.82
  -6  -3   0   60.44    1.77
  -6  -3   0   61.92    1.77
  -6  -3   0   55.88    2.23
   6   3   0   56.73    1.94
   6   3   0   55.11    1.81
   6   3   0   60.47    1.76
  -7  -3   0   46.65    2.00
  -7  -3   0   49.65    1.61
   7   3   0   51.26    1.75
   7   3   0   50.64    1.60
   7   3   0   51.81    1.58
  -8  -3   0   13.03    0.55
   8   3   0   13.47    0.66
   8   3   0   12.47    0.53
  -9  -3   0   27.10    1.00
   9   3   0   26.94    0.96
   9   3   0   28.12    1.16
 -10  -3   0    5.41    0.35
  10   3   0    5.39    0.31
  10   3   0    6.48    0.47
   7  -4   0    7.44    0.46
   7  -4   0    7.04    1.72
  -7   4   0    8.72    0.41
   6  -4   0    3.85    0.20
   6  -4   0    2.85    1.15
   6  -4   0    4.08    0.29
  -6   4   0    3.55    0.23
   5  -4   0    0.15    0.08
   5  -4   0    0.19    0.08
   5  -4   0    0.15    0.39
   5  -4   0    0.25    0.06
  -5   4   0    0.27    0.08
  -5   4   0    0.31    0.13
   4  -4   0   36.08    1.15
   4  -4   0   37.29    1.16
   4  -4   0   38.19    3.11
   4  -4   0   37.79    1.27
  -4   4   0   37.55    1.20
  -4   4   0   34.90    1.52
   3  -4   0   10.82    0.45
   3  -4   0    9.96    1.28
   3  -4   0   10.33    0.37
   3  -4   0   10.30    0.41
  -3   4   0   10.07    0.40
  -3   4   0    9.92    0.56
   2  -4   0    3.36    0.19
   2  -4   0    3.93    0.74
   2  -4   0    3.59    0.20
   2  -4   0    3.17    0.16
  -2   4   0    3.06    0.26
  -2   4   0    3.73    0.19
   1  -4   0   63.94    1.85
   1  -4   0   67.15    3.81
   1  -4   0   64.36    1.92
   1  -4   0   64.50    1.99
  -1   4   0   61.64    2.35
  -1   4   0   65.93    1.84
   0  -4   0   42.91    1.31
   0  -4   0   43.53    1.27
   0  -4   0   42.23    2.61
   0  -4   0   43.44    1.34
   0   4   0   43.27    1.62
   0   4   0   43.52    1.63
   0   4   0   43.74    1.33
   0   4   0   42.77    1.27
  -1  -4   0    2.73    0.16
  -1  -4   0    2.66    0.14
  -1  -4   0    2.48    0.43
  -1  -4   0    2.74    0.20
  -1  -4   0    2.65    0.13
   1   4   0    2.99    0.22
   1   4   0    3.26    0.17
   1   4   0    2.60    0.21
   1   4   0    2.80    0.15
  -2  -4   0   40.68    1.30
  -2  -4   0   41.65    1.58
  -2  -4   0   42.58    1.25
  -2  -4   0   42.90    2.45
   2   4   0   43.95    1.25
   2   4   0   43.04    1.30
   2   4   0   41.56    1.32
   2   4   0   42.36    1.26
   2   4   0   43.24    1.58
   2   4   0   42.63    1.62
  -3  -4   0   80.41    2.28
  -3  -4   0   80.16    4.21
  -3  -4   0   79.79    2.40
  -3  -4   0   79.76    2.87
   3   4   0   80.24    2.46
   3   4   0   80.24    2.40
   3   4   0   79.97    2.29
   3   4   0   82.35    2.28
  -4  -4   0    3.79    0.28
  -4  -4   0    3.94    0.20
  -4  -4   0    3.60    0.21
  -4  -4   0    3.62    0.21
  -4  -4   0    3.90    0.47
   4   4   0    3.72    0.21
   4   4   0    3.92    0.20
   4   4   0    3.64    0.21
  -5  -4   0   96.22    2.68
  -5  -4   0   89.38    3.36
  -5  -4   0   92.80    2.68
  -5  -4   0   93.62    2.81
  -5  -4   0   92.86    4.83
   5   4   0   92.85    2.81
   5   4   0   93.91    2.92
   5   4   0   94.05    2.68
  -6  -4   0   41.02    1.30
  -6  -4   0   38.35    1.60
  -6  -4   0   41.19    1.29
  -6  -4   0   40.54    1.27
   6   4   0   38.52    1.25
   6   4   0   39.34    1.38
   6   4   0   36.99    1.28
  -7  -4   0    0.35    0.09
  -7  -4   0    0.49    0.15
   7   4   0    0.63    0.13
   7   4   0    0.70    0.14
   7   4   0    0.39    0.09
  -8  -4   0   52.98    1.73
   8   4   0   53.44    1.88
   8   4   0   51.94    1.70
  -9  -4   0   16.79    0.70
   9   4   0   16.89    0.82
   9   4   0   16.06    0.65
 -10  -4   0    5.03    0.34
  10   4   0    4.95    0.30
  10   4   0    5.16    0.43
   7  -5   0    3.90    0.32
   6  -5   0   -0.01    0.07
   6  -5   0    0.06    0.50
  -6   5   0    0.09    0.08
   5  -5   0    4.09    1.22
   5  -5   0    3.71    0.19
   5  -5   0    3.67    0.27
  -5   5   0    3.80    0.24
   4  -5   0   20.82    0.76
   4  -5   0   22.12    0.83
   4  -5   0   21.93    0.71
   4  -5   0   20.10    2.25
  -4   5   0   21.03    1.03
  -4   5   0   22.26    0.78
   3  -5   0    0.08    0.07
   3  -5   0   -0.02    0.04
   3  -5   0   -0.10    0.22
   3  -5   0    0.01    0.05
  -3   5   0    0.23    0.06
  -3   5   0    0.04    0.08
   2  -5   0   10.18    0.42
   2  -5   0   10.48    1.27
   2  -5   0   10.12    0.41
   2  -5   0   10.01    0.36
  -2   5   0    9.01    0.54
   1  -5   0   37.37    1.17
   1  -5   0   37.18    1.17
   1  -5   0   39.99    2.70
   1  -5   0   38.55    1.23
  -1   5   0   36.95    1.50
  -1   5   0   39.14    1.16
   0  -5   0   26.47    1.94
   0  -5   0   26.15    0.84
   0  -5   0   26.73    0.84
   0  -5   0   26.73    0.86
   0   5   0   25.84    0.84
   0   5   0   25.57    1.09
  -1  -5   0   69.18    2.12
  -1  -5   0   71.63    2.05
  -1  -5   0   72.98    4.05
  -1  -5   0   70.49    2.16
  -1  -5   0   69.73    2.56
   1   5   0   72.14    2.14
   1   5   0   72.14    2.04
   1   5   0   69.84    2.60
  -2  -5   0   64.12    2.40
  -2  -5   0   66.79    1.91
  -2  -5   0   65.42    3.71
  -2  -5   0   63.62    2.01
  -2  -5   0   67.25    1.98
   2   5   0   66.31    1.91
   2   5   0   66.48    1.90
   2   5   0   65.37    2.44
   2   5   0   65.35    1.99
   2   5   0   66.38    2.02
  -3  -5   0    0.02    0.05
  -3  -5   0    0.03    0.13
  -3  -5   0    0.04    0.04
  -3  -5   0    0.02    0.04
   3   5   0    0.16    0.05
   3   5   0    0.05    0.05
   3   5   0    0.05    0.03
   3   5   0    0.91    0.16
   3   5   0   -0.02    0.03
  -4  -5   0  126.41    3.60
  -4  -5   0  129.71    3.81
  -4  -5   0  123.54    4.52
  -4  -5   0  130.47    6.62
   4   5   0  125.28    3.81
   4   5   0  126.74    3.61
   4   5   0  133.74    3.60
   4   5   0  129.72    3.91
  -5  -5   0   35.11    2.19
  -5  -5   0   34.39    1.12
  -5  -5   0   35.71    1.15
  -5  -5   0   36.81    1.13
  -5  -5   0   32.84    1.42
   5   5   0   34.31    1.12
   5   5   0   34.62    1.15
   5   5   0   34.62    1.19
  -6  -5   0    3.66    0.32
  -6  -5   0    3.54    0.25
  -6  -5   0    3.30    0.54
  -6  -5   0    3.60    0.23
  -6  -5   0    3.71    0.25
   6   5   0    3.42    0.23
   6   5   0    3.46    0.25
   6   5   0    3.46    0.25
  -7  -5   0   41.91    2.55
  -7  -5   0   40.50    1.37
   7   5   0   42.96    1.49
   7   5   0   38.34    1.35
  -8  -5   0   17.09    0.69
   8   5   0   16.11    0.67
   8   5   0   16.71    0.79
  -9  -5   0    0.41    0.12
   9   5   0    0.25    0.10
   9   5   0    0.18    0.12
 -10  -5   0   19.58    0.83
  10   5   0   21.76    1.02
  10   5   0   20.63    0.79
   6  -6   0    0.49    0.79
   5  -6   0    7.40    1.67
  -5   6   0    7.27    0.38
   4  -6   0    1.36    0.11
   4  -6   0    1.08    0.67
   4  -6   0    1.44    0.16
  -4   6   0    1.34    0.15
   3  -6   0    1.61    0.17
   3  -6   0    1.48    0.11
   3  -6   0    1.90    0.17
   3  -6   0    1.69    0.74
  -3   6   0    1.55    0.24
  -3   6   0    1.45    0.14
   2  -6   0   51.38    3.63
   2  -6   0   48.49    1.51
   2  -6   0   48.03    1.50
   2  -6   0   50.39    1.60
  -2   6   0   48.56    1.96
   1  -6   0    4.48    0.22
   1  -6   0    4.04    0.24
   1  -6   0    3.95    0.19
   1  -6   0    3.79    0.80
  -1   6   0    3.62    0.32
   0  -6   0   34.66    2.51
   0  -6   0   33.75    1.06
   0  -6   0   34.06    1.08
   0  -6   0   34.88    1.10
   0   6   0   32.82    1.40
  -1  -6   0   50.27    1.58
  -1  -6   0   52.71    1.56
  -1  -6   0   51.78    3.29
  -1  -6   0   52.25    1.61
   1   6   0   52.67    1.56
   1   6   0   51.47    2.00
   1   6   0   51.77    1.62
  -2  -6   0    0.74    0.07
  -2  -6   0    0.61    0.08
  -2  -6   0    0.60    0.13
  -2  -6   0    0.80    0.35
  -2  -6   0    0.70    0.11
   2   6   0    0.88    0.09
   2   6   0    1.01    0.12
   2   6   0    0.86    0.10
   2   6   0    0.73    0.15
   2   6   0    0.71    0.11
  -3  -6   0   72.34    2.75
  -3  -6   0   75.28    4.29
  -3  -6   0   75.96    2.27
  -3  -6   0   75.70    2.19
   3   6   0   72.84    2.81
   3   6   0   75.58    2.18
   3   6   0   75.58    2.29
   3   6   0   74.73    2.19
   3   6   0   75.73    2.31
  -4  -6   0   48.58    1.51
  -4  -6   0   45.56    1.86
  -4  -6   0   48.80    2.98
  -4  -6   0   46.82    1.47
   4   6   0   46.84    1.93
   4   6   0   48.70    1.48
   4   6   0   48.86    1.55
   4   6   0   47.33    1.48
   4   6   0   49.18    1.52
  -5  -6   0    0.05    0.06
  -5  -6   0    0.16    0.23
  -5  -6   0    0.09    0.09
  -5  -6   0    0.04    0.05
   5   6   0    0.20    0.07
   5   6   0    0.04    0.05
   5   6   0    0.04    0.06
   5   6   0   -0.01    0.05
  -6  -6   0   81.85    3.18
  -6  -6   0   85.74    4.77
  -6  -6   0   85.76    2.63
  -6  -6   0   85.04    2.53
   6   6   0   87.37    2.74
   6   6   0   84.81    2.64
  -7  -6   0   13.76    0.57
  -7  -6   0   12.15    1.21
   7   6   0   13.60    0.63
   7   6   0   12.64    0.56
  -8  -6   0    6.40    0.37
   8   6   0    7.00    0.45
   8   6   0    5.75    0.35
  -9  -6   0    6.16    0.38
   9   6   0    6.75    0.37
   9   6   0    6.23    0.47
 -10  -6   0    0.85    0.16
  10   6   0    1.38    0.26
  10   6   0    1.18    0.16
   5  -7   0    4.16    1.47
  -5   7   0    5.67    0.34
   4  -7   0    6.85    1.59
  -4   7   0    6.27    0.35
   3  -7   0   20.31    2.39
   3  -7   0   22.04    0.70
  -3   7   0   20.94    0.79
   2  -7   0    5.38    0.31
   2  -7   0    5.52    0.24
   2  -7   0    4.46    1.06
  -2   7   0    4.85    0.42
   1  -7   0   32.14    1.06
   1  -7   0   31.53    1.00
   1  -7   0   34.44    2.76
  -1   7   0   30.63    1.39
   0  -7   0   29.68    0.99
   0  -7   0   28.64    0.93
   0  -7   0   27.91    2.37
   0   7   0   30.29    1.30
  -1  -7   0    0.01    0.04
  -1  -7   0    0.05    0.21
  -1  -7   0   -0.02    0.05
   1   7   0   -0.05    0.04
   1   7   0    0.08    0.09
  -2  -7   0   53.03    1.58
  -2  -7   0   52.35    3.38
  -2  -7   0   51.21    1.58
   2   7   0   49.93    1.61
   2   7   0   49.58    1.57
   2   7   0   50.59    2.03
  -3  -7   0   23.78    0.87
  -3  -7   0   25.31    2.01
  -3  -7   0   25.44    0.85
   3   7   0   24.92    0.87
   3   7   0   25.52    1.17
   3   7   0   25.56    0.88
  -4  -7   0    5.05    0.82
  -4  -7   0    5.49    0.31
  -4  -7   0    5.35    0.27
   4   7   0    4.96    0.30
   4   7   0    5.26    0.28
   4   7   0    5.47    0.44
  -5  -7   0   23.14    0.86
  -5  -7   0   23.85    1.92
  -5  -7   0   24.32    0.85
   5   7   0   22.31    0.85
   5   7   0   23.07    1.17
   5   7   0   26.69    0.89
   5   7   0   24.09    0.87
  -6  -7   0   13.39    1.33
  -6  -7   0   12.99    0.54
   6   7   0   13.42    0.57
   6   7   0   12.01    0.54
  -7  -7   0    1.95    0.19
  -7  -7   0    2.33    0.60
   7   7   0    2.17    0.20
   7   7   0    1.85    0.21
  -8  -7   0    4.02    0.29
   8   7   0    4.19    0.34
   8   7   0    4.38    0.29
  -9  -7   0    1.14    0.17
   9   7   0    1.09    0.16
   9   7   0    1.69    0.25
 -10  -7   0    0.04    0.10
  10   7   0    0.21    0.14
  10   7   0    0.21    0.10
   4  -8   0   12.16    2.19
   3  -8   0    0.72    0.67
  -3   8   0    0.52    0.11
   2  -8   0   18.04    0.60
   1  -8   0    9.31    1.48
   1  -8   0    9.86    0.37
   0  -8   0    0.08    0.30
   0  -8   0    0.10    0.05
   0  -8   0    0.24    0.10
   0   8   0    0.04    0.10
  -1  -8   0   14.60    0.52
  -1  -8   0   14.53    1.63
  -1  -8   0   13.90    0.59
   1   8   0   14.38    0.80
  -2  -8   0   15.23    1.61
  -2  -8   0   14.37    0.53
  -2  -8   0   14.52    0.60
   2   8   0   14.68    0.58
   2   8   0   14.43    0.80
  -3  -8   0    2.48    0.17
  -3  -8   0    2.42    0.22
  -3  -8   0    3.22    0.76
   3   8   0    2.61    0.31
   3   8   0    2.69    0.20
  -4  -8   0    7.41    0.34
  -4  -8   0    7.23    0.39
  -4  -8   0    7.42    1.05
   4   8   0    7.70    0.55
   4   8   0    6.80    0.36
  -5  -8   0    6.69    1.02
  -5  -8   0    5.63    0.30
   5   8   0    5.73    0.33
  -6  -8   0    0.21    0.33
  -6  -8   0    0.32    0.09
   6   8   0    0.35    0.10
  -7  -8   0    0.84    0.14
  -7  -8   0    1.19    0.54
   7   8   0    0.86    0.14
  -8  -8   0    8.38    0.43
   8   8   0    6.98    0.41
  -9  -8   0    0.39    0.13
   9   8   0    0.50    0.13
   2  -9   0   12.56    2.03
   1  -9   0   -0.04    0.33
   0  -9   0    5.32    1.18
   0  -9   0    4.72    0.22
  -1  -9   0    9.08    1.42
  -1  -9   0    8.90    0.35
  -2  -9   0    0.00    0.25
  -2  -9   0    0.19    0.06
  -3  -9   0    2.59    0.17
  -3  -9   0    3.16    0.85
   3   9   0    2.43    0.21
  -4  -9   0    8.46    0.37
  -4  -9   0    8.51    1.24
   4   9   0    8.40    0.42
  -5  -9   0    0.68    0.11
  -5  -9   0    0.24    0.36
   5   9   0    0.63    0.12
  -6  -9   0    3.97    0.26
  -6  -9   0    4.51    0.96
   6   9   0    3.92    0.28
  -7  -9   0    2.75    0.81
  -7  -9   0    2.83    0.23
   7   9   0    2.81    0.25
  -8  -9   0    1.58    0.19
   8   9   0    1.50    0.20
  -9  -9   0    1.89    0.21
   9   9   0    1.74    0.21
   1 -10   0    1.35    0.81
   0 -10   0    3.87    1.17
  -1 -10   0    0.18    0.42
  -2 -10   0    1.31    0.71
  -2 -10   0    1.74    0.13
  -3 -10   0    3.32    0.97
  -3 -10   0    3.53    0.20
  -4 -10   0    0.95    0.11
  -4 -10   0    1.22    0.66
   4  10   0    0.92    0.15
  -5 -10   0    1.91    0.79
  -5 -10   0    1.23    0.14
   5  10   0    1.37    0.17
  -6 -10   0    5.19    1.13
  -6 -10   0    5.20    0.30
   6  10   0    4.92    0.33
  -7 -10   0    1.21    0.16
  -7 -10   0    1.14    0.68
   7  10   0    1.55    0.19
  -8 -10   0    0.98    0.16
   8  10   0    1.00    0.17
  -2 -11   0    4.42    1.23
  -3 -11   0    3.32    1.09
  -4 -11   0    1.37    0.77
  -5 -11   0    7.38    1.44
  -5 -11   0    7.56    0.34
   5  11   0    7.17    0.42
  -6 -11   0    1.71    0.85
  -6 -11   0    1.68    0.16
  -6 -11   1    1.53    0.83
   5  11  -1    1.73    0.21
  -5 -11   1    1.16    0.76
   4  11  -1    0.22    0.11
  -4 -11   1    0.35    0.51
  -3 -11   1    0.28    0.54
  -2 -11   1    4.80    1.32
   7  10  -1    1.09    0.18
  -7 -10   1    1.10    0.14
   6  10  -1    4.37    0.32
  -6 -10   1    3.89    0.23
  -6 -10   1    4.66    1.10
   5  10  -1    2.16    0.22
  -5 -10   1    2.47    0.16
  -5 -10   1    2.23    0.83
   4  10  -1    0.05    0.08
  -4 -10   1    0.17    0.42
   3  10  -1   10.24    0.49
  -3 -10   1    8.82    1.49
  -2 -10   1    3.01    0.98
  -1 -10   1    2.39    0.95
   0 -10   1    5.81    1.39
   1 -10   1    0.52    0.60
  -9  -9   1    0.60    0.13
   8   9  -1    0.05    0.09
  -8  -9   1    0.04    0.09
   7   9  -1   14.39    0.67
  -7  -9   1   15.56    0.61
   6   9  -1    3.12    0.26
  -6  -9   1    3.75    0.23
  -6  -9   1    3.73    0.90
   5   9  -1    0.07    0.08
  -5  -9   1    0.17    0.07
  -5  -9   1    0.33    0.43
   4   9  -1   20.09    0.81
  -4  -9   1   21.42    2.10
  -4  -9   1   21.43    0.84
  -4  -9   1   21.47    0.71
   3   9  -1    6.13    0.35
   3   9  -1    6.01    0.51
  -3  -9   1    6.05    0.37
  -3  -9   1    6.70    1.18
  -3  -9   1    6.69    0.27
   2   9  -1    5.66    0.49
   2   9  -1    6.17    0.34
  -2  -9   1    7.03    1.23
  -2  -9   1    6.53    0.25
  -2  -9   1    5.96    0.37
   1   9  -1    8.28    0.61
  -1  -9   1    9.47    0.47
  -1  -9   1    8.50    1.42
   0  -9   1    5.92    1.28
   1  -9   1    8.77    1.63
   2  -9   1    5.03    1.42
   9   8  -1    0.72    0.15
  -9  -8   1    0.35    0.12
   8   8  -1   12.54    0.61
  -8  -8   1   13.57    0.58
   7   8  -1   20.81    0.85
  -7  -8   1   22.74    0.82
   6   8  -1    2.43    0.22
  -6  -8   1    3.70    0.81
  -6  -8   1    2.88    0.20
   5   8  -1   37.74    1.29
   5   8  -1   36.84    1.71
  -5  -8   1   38.37    2.82
  -5  -8   1   36.95    1.28
  -5  -8   1   38.69    1.23
   4   8  -1    7.57    0.41
   4   8  -1    7.60    0.57
   4   8  -1    7.20    0.38
  -4  -8   1    7.90    0.42
  -4  -8   1    7.99    1.11
  -4  -8   1    8.31    0.34
   3   8  -1    5.44    0.46
   3   8  -1    5.00    0.29
   3   8  -1    5.07    0.32
  -3  -8   1    5.80    0.25
  -3  -8   1    5.99    1.00
  -3  -8   1    5.37    0.33
   2   8  -1   28.89    1.03
   2   8  -1   30.36    1.36
  -2  -8   1   30.13    1.04
  -2  -8   1   30.00    2.50
  -2  -8   1   31.06    0.95
   1   8  -1    1.52    0.25
   1   8  -1    1.78    0.16
  -1  -8   1    1.62    0.11
  -1  -8   1    1.87    0.69
  -1  -8   1    1.54    0.18
   0   8  -1    9.52    0.62
   0  -8   1    8.80    1.41
   0  -8   1    9.32    0.45
   0  -8   1    9.81    0.33
  -1   8  -1   21.27    1.06
   1  -8   1   19.66    0.78
   1  -8   1   21.93    2.34
   2  -8   1   -0.03    0.37
   2  -8   1    0.08    0.09
   3  -8   1    6.99    1.61
  -4   8  -1    1.24    0.16
   4  -8   1    1.18    0.92
 -10  -7   1    0.89    0.16
   9   7  -1   16.70    0.74
  -9  -7   1   18.16    0.74
   8   7  -1   14.49    0.65
  -8  -7   1   15.54    0.64
   7   7  -1    3.01    0.24
  -7  -7   1    3.25    0.70
  -7  -7   1    2.85    0.22
   6   7  -1   27.11    0.99
  -6  -7   1   27.55    2.12
  -6  -7   1   27.65    0.95
  -6  -7   1   27.13    1.00
   5   7  -1   27.50    1.36
   5   7  -1   29.32    1.02
   5   7  -1   28.86    1.01
  -5  -7   1   29.79    0.98
  -5  -7   1   28.88    2.19
  -5  -7   1   28.61    1.01
   4   7  -1    8.10    0.39
   4   7  -1    8.89    0.42
   4   7  -1    8.51    0.58
  -4  -7   1    7.60    0.40
  -4  -7   1    9.04    0.36
  -4  -7   1   10.46    1.13
   3   7  -1   40.83    1.29
   3   7  -1   39.62    1.32
   3   7  -1   38.40    1.69
  -3  -7   1   42.50    2.85
  -3  -7   1   40.74    1.26
  -3  -7   1   41.13    1.30
   2   7  -1    8.71    0.39
   2   7  -1    8.67    0.55
  -2  -7   1    8.79    0.33
  -2  -7   1    9.42    1.14
  -2  -7   1    8.68    0.41
   1   7  -1   26.89    0.90
   1   7  -1   25.87    1.17
  -1  -7   1   25.83    2.19
  -1  -7   1   26.01    0.82
  -1  -7   1   25.57    0.89
   0   7  -1   30.98    1.37
   0  -7   1   31.70    0.97
   0  -7   1   30.91    1.04
   0  -7   1   32.89    2.63
  -1   7  -1    0.83    0.18
   1  -7   1    0.70    0.12
   1  -7   1    0.79    0.07
   1  -7   1    0.80    0.51
  -2   7  -1    0.76    0.18
   2  -7   1    0.92    0.58
   2  -7   1    0.66    0.12
  -3   7  -1   13.53    0.79
   3  -7   1   13.49    1.96
   3  -7   1   14.08    0.59
  -4   7  -1   -0.01    0.06
   4  -7   1    0.15    0.50
  -5   7  -1    0.07    0.08
   5  -7   1    0.22    0.69
  10   6  -1   16.92    0.87
  10   6  -1   16.55    0.71
 -10  -6   1   16.39    0.72
   9   6  -1   26.83    1.01
   9   6  -1   27.64    1.16
  -9  -6   1   25.74    1.00
   8   6  -1    8.26    0.49
   8   6  -1    7.42    0.41
  -8  -6   1    7.22    0.39
   7   6  -1   24.13    0.93
   7   6  -1   21.36    0.85
  -7  -6   1   22.76    0.84
  -7  -6   1   22.25    1.73
   6   6  -1   40.13    1.35
   6   6  -1   41.63    1.39
  -6  -6   1   40.66    2.61
  -6  -6   1   37.70    1.31
  -6  -6   1   39.83    1.32
   5   6  -1   13.32    0.55
   5   6  -1   13.75    0.57
   5   6  -1   13.69    0.55
  -5  -6   1   14.02    0.53
  -5  -6   1   14.87    0.58
  -5  -6   1   12.43    1.20
   4   6  -1   35.85    1.18
   4   6  -1   36.80    1.17
   4   6  -1   37.55    1.20
   4   6  -1   33.54    1.53
  -4  -6   1   36.75    1.16
  -4  -6   1   35.92    2.41
  -4  -6   1   36.94    1.48
  -4  -6   1   36.87    1.17
   3   6  -1   12.97    0.50
   3   6  -1   12.55    0.48
   3   6  -1   11.73    0.67
   3   6  -1   12.17    0.44
  -3  -6   1   11.99    0.49
  -3  -6   1   12.31    1.18
  -3  -6   1   11.99    0.62
  -3  -6   1   12.42    0.44
   2   6  -1   41.65    1.29
   2   6  -1   37.48    1.61
  -2  -6   1   41.70    2.70
  -2  -6   1   39.25    1.23
  -2  -6   1   39.95    1.25
  -2  -6   1   40.69    1.57
  -2  -6   1   40.21    1.23
   1   6  -1   20.45    0.71
   1   6  -1   20.02    0.93
  -1  -6   1   20.96    0.66
  -1  -6   1   20.17    1.73
  -1  -6   1   20.11    0.71
   0   6  -1    8.96    0.38
   0   6  -1    9.07    0.53
   0  -6   1    8.99    0.39
   0  -6   1    9.07    0.32
   0  -6   1    8.64    1.11
  -1   6  -1   11.70    0.65
   1  -6   1   12.40    0.49
   1  -6   1   12.19    0.41
   1  -6   1   12.11    1.44
  -2   6  -1    7.99    0.52
   2  -6   1    9.03    1.38
   2  -6   1    8.84    0.40
   2  -6   1    8.78    0.31
  -3   6  -1    5.97    0.45
   3  -6   1    6.24    0.33
   3  -6   1    6.47    1.30
  -4   6  -1   -0.08    0.10
  -4   6  -1    0.18    0.08
   4  -6   1    0.57    0.56
   4  -6   1    0.12    0.08
  -5   6  -1    5.98    0.33
   5  -6   1    4.84    1.47
  -6   6  -1    0.80    0.14
   6  -6   1    0.52    0.74
  10   5  -1   10.94    0.51
  10   5  -1   11.05    0.66
 -10  -5   1    9.99    0.52
   9   5  -1    0.37    0.11
   9   5  -1    0.91    0.19
  -9  -5   1    0.63    0.13
   8   5  -1   47.82    1.68
   8   5  -1   43.99    1.53
  -8  -5   1   45.70    1.54
   7   5  -1   23.25    0.91
   7   5  -1   26.64    1.01
  -7  -5   1   25.75    1.76
  -7  -5   1   25.29    0.91
   6   5  -1   11.95    0.53
   6   5  -1   11.25    0.49
  -6  -5   1   11.38    0.48
  -6  -5   1   11.89    1.04
  -6  -5   1   12.46    0.53
  -6  -5   1   11.50    0.65
   5   5  -1   33.25    1.13
   5   5  -1   33.56    1.10
   5   5  -1   34.27    1.09
   5   5  -1   31.15    1.06
  -5  -5   1   32.33    1.08
  -5  -5   1   33.67    2.10
  -5  -5   1   34.27    1.09
  -5  -5   1   30.57    1.35
   4   5  -1    2.60    0.19
   4   5  -1    2.43    0.16
   4   5  -1    3.49    0.21
   4   5  -1    2.65    0.18
  -4  -5   1    3.28    0.51
  -4  -5   1    3.02    0.25
  -4  -5   1    2.75    0.19
  -4  -5   1    2.78    0.17
   3   5  -1   14.73    0.79
   3   5  -1   17.10    0.60
   3   5  -1   17.73    0.60
   3   5  -1   17.31    0.58
   3   5  -1   16.66    0.59
  -3  -5   1   16.61    0.60
  -3  -5   1   16.37    0.75
  -3  -5   1   16.43    1.30
  -3  -5   1   17.21    0.57
   2   5  -1    6.38    0.29
   2   5  -1    5.91    0.22
   2   5  -1    5.80    0.39
   2   5  -1    5.76    0.26
   2   5  -1    6.93    0.38
  -2  -5   1    5.86    0.24
  -2  -5   1    5.65    0.22
  -2  -5   1    6.17    0.28
  -2  -5   1    6.09    0.35
  -2  -5   1    6.27    0.74
   1   5  -1   45.10    1.31
   1   5  -1   44.70    1.68
   1   5  -1   43.67    1.70
   1   5  -1   42.83    1.36
  -1  -5   1   43.62    1.33
  -1  -5   1   44.57    1.32
  -1  -5   1   43.60    2.76
  -1  -5   1   43.99    1.32
  -1  -5   1   42.03    1.32
   0   5  -1    0.03    0.04
   0   5  -1    0.14    0.07
   0   5  -1    0.12    0.07
   0  -5   1    0.24    0.04
   0  -5   1    0.15    0.04
   0  -5   1    0.10    0.03
   0  -5   1    0.11    0.20
   0  -5   1    0.11    0.05
  -1   5  -1   55.55    2.15
   1  -5   1   57.57    1.68
   1  -5   1   59.03    3.72
   1  -5   1   57.15    1.70
   1  -5   1   57.13    1.78
  -2   5  -1   34.61    1.43
   2  -5   1   35.36    1.10
   2  -5   1   35.09    1.16
   2  -5   1   36.53    2.82
   2  -5   1   35.08    1.07
  -3   5  -1    0.51    0.14
   3  -5   1    0.54    0.42
   3  -5   1    0.29    0.08
   3  -5   1    0.34    0.08
   3  -5   1    0.51    0.06
  -4   5  -1   10.58    0.45
  -4   5  -1   10.82    0.65
   4  -5   1    9.39    1.63
   4  -5   1   10.35    0.46
   4  -5   1   11.64    0.38
   4  -5   1   12.32    0.52
  -5   5  -1   18.28    0.95
  -5   5  -1   18.09    0.68
   5  -5   1   16.40    2.29
   5  -5   1   17.49    0.74
   5  -5   1   17.08    0.67
  -6   5  -1    1.30    0.15
   6  -5   1    1.06    0.17
   6  -5   1    1.22    0.93
  -7   5  -1   10.51    0.48
   7  -5   1    8.79    2.08
   7  -5   1    9.66    0.55
  10   4  -1    0.33    0.14
  10   4  -1    0.41    0.11
 -10  -4   1    0.60    0.14
   9   4  -1    6.98    0.47
   9   4  -1    6.53    0.36
  -9  -4   1    6.14    0.36
   8   4  -1   11.77    0.59
   8   4  -1   10.32    0.48
  -8  -4   1   10.33    0.49
   7   4  -1    4.83    0.28
   7   4  -1    5.32    0.35
  -7  -4   1    5.14    0.29
  -7  -4   1    5.40    0.33
   6   4  -1   26.25    0.94
   6   4  -1   27.94    1.02
   6   4  -1   27.64    0.94
  -6  -4   1   26.76    0.94
  -6  -4   1   27.81    1.21
  -6  -4   1   28.85    1.75
  -6  -4   1   27.86    0.95
  -6  -4   1   27.36    0.95
   5   4  -1    7.29    0.35
   5   4  -1    7.63    0.34
   5   4  -1    7.67    0.37
  -5  -4   1    7.29    0.69
  -5  -4   1    7.65    0.46
  -5  -4   1    7.29    0.35
  -5  -4   1    8.01    0.36
  -5  -4   1    7.77    0.34
   4   4  -1   47.28    1.39
   4   4  -1   44.25    1.38
   4   4  -1   45.97    1.44
   4   4  -1   47.16    1.47
  -4  -4   1   45.82    1.75
  -4  -4   1   44.26    1.37
  -4  -4   1   45.84    2.57
  -4  -4   1   46.24    1.42
   3   4  -1  233.44    6.30
   3   4  -1  238.79    6.75
   3   4  -1  238.46    7.92
   3   4  -1  231.17    6.90
  -3  -4   1  227.67    6.73
  -3  -4   1  225.87    7.92
  -3  -4   1  224.18    6.31
  -3  -4   1  231.75   11.31
   2   4  -1   34.27    1.05
   2   4  -1   33.29    1.04
   2   4  -1   34.03    1.29
   2   4  -1   32.91    1.33
   2   4  -1   33.90    1.01
  -2  -4   1   32.96    2.03
  -2  -4   1   34.20    1.02
  -2  -4   1   32.59    1.03
  -2  -4   1   33.60    1.28
   1   4  -1    0.43    0.06
   1   4  -1    0.61    0.11
   1   4  -1    0.19    0.07
   1   4  -1    0.35    0.05
  -1  -4   1    0.32    0.04
  -1  -4   1    0.27    0.06
  -1  -4   1    0.25    0.07
  -1  -4   1    0.49    0.05
  -1  -4   1    0.61    0.25
   0   4  -1  143.28    4.91
   0   4  -1  141.90    4.92
   0   4  -1  140.74    4.14
   0   4  -1  138.12    3.88
   0  -4   1  145.60    4.22
   0  -4   1  138.99    4.11
   0  -4   1  138.57    3.89
   0  -4   1  140.47    4.11
   0  -4   1  145.37    7.36
  -1   4  -1   73.87    2.69
  -1   4  -1   76.36    2.24
  -1   4  -1   73.42    2.69
  -1   4  -1   75.59    2.10
   1  -4   1   71.80    2.20
   1  -4   1   74.55    2.12
   1  -4   1   75.58    2.20
   1  -4   1   73.65    2.29
   1  -4   1   79.09    4.41
  -2   4  -1    1.37    0.16
  -2   4  -1    0.88    0.09
   2  -4   1    1.02    0.08
   2  -4   1    1.12    0.11
   2  -4   1    1.06    0.08
   2  -4   1    1.26    0.49
   2  -4   1    1.23    0.11
  -3   4  -1   57.29    2.27
   3  -4   1   61.62    1.77
   3  -4   1   60.27    1.93
   3  -4   1   60.33    1.79
   3  -4   1   63.63    4.21
  -4   4  -1   26.71    1.20
  -4   4  -1   27.63    0.92
   4  -4   1   28.00    1.00
   4  -4   1   26.52    2.62
   4  -4   1   28.38    0.86
   4  -4   1   27.34    0.90
  -5   4  -1    7.34    0.35
  -5   4  -1    7.44    0.51
   5  -4   1    7.46    0.28
   5  -4   1    6.88    0.35
   5  -4   1    7.49    0.40
   5  -4   1    8.75    1.64
  -6   4  -1   17.05    0.67
  -6   4  -1   16.80    0.94
   6  -4   1   19.10    0.78
   6  -4   1   17.90    0.68
   6  -4   1   16.67    2.39
  -7   4  -1    2.47    0.20
   7  -4   1    2.76    0.27
   7  -4   1    2.01    1.12
  10   3  -1    4.54    0.29
  10   3  -1    4.43    0.38
 -10  -3   1    4.55    0.32
   9   3  -1    5.66    0.41
   9   3  -1    5.64    0.32
  -9  -3   1    5.79    0.34
   8   3  -1    6.57    0.34
   8   3  -1    6.72    0.42
  -8  -3   1    6.82    0.36
   7   3  -1    2.87    0.25
   7   3  -1    2.93    0.20
  -7  -3   1    2.87    0.21
   6   3  -1   43.55    1.41
   6   3  -1   44.77    1.51
   6   3  -1   44.25    1.38
  -6  -3   1   44.52    1.38
  -6  -3   1   41.77    1.75
  -6  -3   1   44.57    1.41
  -6  -3   1   45.04    1.39
  -6  -3   1   43.22    1.41
   5   3  -1   20.12    0.75
   5   3  -1   19.10    0.68
   5   3  -1   20.23    0.70
  -5  -3   1   19.85    0.69
  -5  -3   1   19.74    0.69
  -5  -3   1   18.91    0.88
  -5  -3   1   20.61    0.71
  -5  -3   1   20.35    0.70
   4   3  -1  139.56    4.12
   4   3  -1  138.89    4.25
   4   3  -1  137.38    3.87
  -4  -3   1  143.41    4.12
  -4  -3   1  147.33    3.88
  -4  -3   1  138.35    3.88
  -4  -3   1  136.28    3.88
  -4  -3   1  136.77    4.87
  -4  -3   1  140.38    6.86
   3   3  -1   97.89    2.88
   3   3  -1   97.70    2.71
   3   3  -1  101.21    3.40
   3   3  -1   98.86    2.72
   3   3  -1   99.08    2.95
  -3  -3   1   99.60    4.87
  -3  -3   1   96.06    2.69
  -3  -3   1   95.47    2.87
  -3  -3   1   96.31    3.41
  -3  -3   1   90.66    2.70
   2   3  -1    2.17    0.11
   2   3  -1    1.91    0.10
   2   3  -1    1.78    0.11
   2   3  -1    1.77    0.15
   2   3  -1    1.77    0.12
  -2  -3   1    1.62    0.14
  -2  -3   1    1.88    0.10
  -2  -3   1    1.89    0.12
  -2  -3   1    1.84    0.29
   1   3  -1  435.53   13.21
   1   3  -1  446.22   12.50
   1   3  -1  425.21   13.40
   1   3  -1  417.70   15.96
   1   3  -1  497.24   14.85
  -1  -3   1  435.50   15.88
  -1  -3   1  406.41   13.34
  -1  -3   1  446.83   13.00
  -1  -3   1  436.46   12.79
  -1  -3   1  432.76   13.11
   0   3  -1   51.35    1.85
   0   3  -1   50.76    1.44
   0   3  -1   50.46    1.52
   0   3  -1   50.86    1.83
   0  -3   1   51.52    1.45
   0  -3   1   49.78    1.50
   0  -3   1   53.16    1.55
   0  -3   1   49.89    1.50
   0  -3   1   51.94    2.92
  -1   3  -1    8.44    0.30
  -1   3  -1    8.39    0.30
  -1   3  -1    8.48    0.41
   1  -3   1    9.24    0.92
   1  -3   1    8.18    0.28
   1  -3   1    8.38    0.31
   1  -3   1    8.05    0.28
   1  -3   1    7.90    0.30
  -2   3  -1   91.24    3.17
  -2   3  -1   88.69    2.48
   2  -3   1   90.95    5.17
   2  -3   1   90.70    2.62
   2  -3   1   85.07    2.62
   2  -3   1   88.30    2.74
   2  -3   1   92.01    2.50
  -3   3  -1   60.40    1.67
  -3   3  -1   56.47    2.16
   3  -3   1   58.63    1.69
   3  -3   1   61.42    3.97
   3  -3   1   60.24    1.74
   3  -3   1   53.62    1.74
   3  -3   1   59.46    1.86
  -4   3  -1    9.58    0.38
  -4   3  -1    9.24    0.53
   4  -3   1    9.24    0.39
   4  -3   1    9.89    0.44
   4  -3   1   10.12    1.43
   4  -3   1    9.54    0.34
  -5   3  -1   25.37    0.84
  -5   3  -1   24.30    1.11
   5  -3   1   24.56    0.93
   5  -3   1   24.76    0.78
   5  -3   1   22.63    2.52
   5  -3   1   23.99    0.83
  -6   3  -1    7.60    0.54
  -6   3  -1    7.93    0.37
   6  -3   1    8.76    0.46
   6  -3   1    6.65    1.59
   6  -3   1    7.79    0.38
   6  -3   1    8.36    0.30
  -7   3  -1    6.73    0.34
   7  -3   1    5.19    1.52
   7  -3   1    6.86    0.42
  -8   3  -1   10.52    0.48
   8  -3   1   10.04    0.57
  10   2  -1    7.00    0.36
  10   2  -1    7.60    0.50
 -10  -2   1    6.71    0.39
   9   2  -1    7.13    0.46
   9   2  -1    7.25    0.36
  -9  -2   1    7.68    0.39
   8   2  -1    3.58    0.23
   8   2  -1    3.90    0.30
  -8  -2   1    3.24    0.23
   7   2  -1   33.47    1.20
   7   2  -1   31.66    1.07
  -7  -2   1   30.75    1.08
   6   2  -1    1.97    0.17
   6   2  -1    1.69    0.18
   6   2  -1    1.89    0.15
  -6  -2   1    1.87    0.20
  -6  -2   1    1.88    0.23
  -6  -2   1    1.77    0.16
  -6  -2   1    1.82    0.15
   5   2  -1   15.30    0.56
   5   2  -1   15.73    0.55
   5   2  -1   15.78    0.62
  -5  -2   1   13.91    0.71
  -5  -2   1   14.91    0.59
  -5  -2   1   16.02    0.56
  -5  -2   1   15.58    0.56
   4   2  -1  119.75    3.77
   4   2  -1  124.08    3.63
   4   2  -1  116.53    3.41
  -4  -2   1  127.53    3.45
  -4  -2   1  125.01    3.42
  -4  -2   1  127.41    3.64
  -4  -2   1  122.97    4.31
   3   2  -1    1.29    0.10
   3   2  -1    1.28    0.10
   3   2  -1    1.86    0.15
   3   2  -1    1.19    0.09
  -3  -2   1    1.35    0.10
  -3  -2   1    1.43    0.13
  -3  -2   1    1.35    0.09
   2   2  -1   15.79    0.60
   2   2  -1   15.24    0.50
   2   2  -1   14.74    0.48
   2   2  -1   15.05    0.48
   2   2  -1   15.04    0.48
  -2  -2   1   15.66    0.61
  -2  -2   1   14.47    0.48
  -2  -2   1   14.74    0.47
  -2  -2   1   14.42    0.46
  -2  -2   1   15.86    0.48
  -2  -2   1   16.17    0.89
  -2  -2   1   14.51    0.47
   1   2  -1 1000.00   28.62
   1   2  -1  990.99   33.95
   1   2  -1  968.89   27.01
   1   2  -1  949.79   29.43
  -1  -2   1  928.16   28.47
  -1  -2   1  989.59   27.04
  -1  -2   1  987.41   48.67
  -1  -2   1  979.02   28.45
   0   2  -1    3.59    0.19
   0   2  -1    3.60    0.20
   0   2  -1    3.74    0.14
   0   2  -1    3.57    0.14
   0  -2   1    3.65    0.15
   0  -2   1    3.55    0.13
   0  -2   1    3.61    0.20
   0  -2   1    4.00    0.44
   0  -2   1    3.83    0.13
  -1   2  -1  216.89    6.16
  -1   2  -1  213.77    7.23
  -1   2  -1  210.76    5.75
   1  -2   1  213.76    6.33
   1  -2   1  202.48    6.20
   1  -2   1  208.95    5.76
   1  -2   1  203.72    6.14
   1  -2   1  230.72   10.62
  -2   2  -1   89.03    3.05
  -2   2  -1   86.61    2.39
   2  -2   1   86.32    2.53
   2  -2   1   86.43    2.65
   2  -2   1   86.65    2.40
   2  -2   1   84.14    2.53
   2  -2   1   88.35    4.94
  -3   2  -1   16.14    0.70
  -3   2  -1   15.67    0.51
   3  -2   1   15.75    0.58
   3  -2   1   15.67    0.50
   3  -2   1   15.86    0.52
   3  -2   1   14.04    0.50
   3  -2   1   16.51    1.61
  -4   2  -1   64.22    1.86
  -4   2  -1   61.68    1.75
  -4   2  -1   59.19    2.27
   4  -2   1   61.60    1.82
   4  -2   1   60.49    4.24
   4  -2   1   63.31    1.97
   4  -2   1   60.24    1.76
   4  -2   1   56.56    1.82
  -5   2  -1    5.06    0.24
  -5   2  -1    5.03    0.37
   5  -2   1    4.12    0.28
   5  -2   1    4.59    0.24
   5  -2   1    4.30    1.13
   5  -2   1    4.63    0.21
  -6   2  -1    3.86    0.22
  -6   2  -1    4.12    0.36
   6  -2   1    3.90    1.18
   6  -2   1    4.05    0.24
   6  -2   1    4.24    0.19
   6  -2   1    4.06    0.29
  -7   2  -1   20.18    0.74
  -7   2  -1   19.93    1.04
   7  -2   1   21.27    0.66
   7  -2   1   15.27    2.43
   7  -2   1   19.51    0.73
   7  -2   1   19.86    0.85
  -8   2  -1    2.49    0.20
   8  -2   1    1.54    1.02
   8  -2   1    3.12    0.29
   9  -2   1    0.60    0.16
  10   1  -1   11.79    0.50
  10   1  -1   11.88    0.66
   9   1  -1    1.03    0.13
   9   1  -1    0.94    0.18
  -9  -1   1    1.19    0.15
   8   1  -1   27.30    0.95
   8   1  -1   27.48    1.09
  -8  -1   1   28.18    0.98
   7   1  -1    6.36    0.38
   7   1  -1    6.41    0.30
  -7  -1   1    6.22    0.32
   6   1  -1    7.81    0.35
   6   1  -1    7.08    0.32
   6   1  -1    7.94    0.39
  -6  -1   1    6.18    0.45
  -6  -1   1    7.10    0.33
  -6  -1   1    7.49    0.34
   5   1  -1  185.21    5.22
   5   1  -1  181.77    5.42
   5   1  -1  175.72    4.91
  -5  -1   1  177.79    5.22
  -5  -1   1  168.17    6.19
  -5  -1   1  178.16    4.90
   4   1  -1    0.30    0.06
   4   1  -1    0.14    0.04
   4   1  -1    0.19    0.23
   4   1  -1    0.25    0.06
  -4  -1   1    0.07    0.04
  -4  -1   1    0.26    0.05
  -4  -1   1    0.19    0.07
   3   1  -1  133.90    4.11
   3   1  -1  114.49    3.59
   3   1  -1  118.02    3.46
   3   1  -1  116.27    3.25
  -3  -1   1  116.73    4.10
  -3  -1   1  115.19    3.46
  -3  -1   1  114.35    3.25
   2   1  -1  441.21   14.05
   2   1  -1  456.12   13.06
   2   1  -1  518.10   16.70
   2   1  -1  448.88   14.77
  -2  -1   1  476.94   14.01
  -2  -1   1  447.97   13.31
  -2  -1   1  462.49   14.13
  -2  -1   1  497.99   16.92
  -2  -1   1  473.51   13.42
   1   1  -1    0.12    0.02
   1   1  -1    0.08    0.04
   1   1  -1    0.09    0.02
   1   1  -1    0.03    0.02
  -1  -1   1    0.17    0.02
  -1  -1   1    0.03    0.01
  -1  -1   1    0.02    0.02
  -1  -1   1    0.05    0.01
  -1  -1   1    0.06    0.04
   0   1  -1  102.39    3.61
   0  -1   1  106.96    5.21
   0  -1   1  106.25    2.87
  -1   1  -1  268.90    7.62
  -1   1  -1  272.76    9.57
  -1   1  -1  274.57    8.13
   1  -1   1  257.18    7.80
   1  -1   1  265.63    7.55
   1  -1   1  262.20    8.53
   1  -1   1  307.35   13.39
   1  -1   1  267.53    9.63
  -2   1  -1   20.12    0.60
  -2   1  -1   20.92    0.79
   2  -1   1   20.20    0.68
   2  -1   1   19.80    0.61
   2  -1   1   20.44    1.64
   2  -1   1   19.85    0.62
   2  -1   1   20.33    0.60
  -3   1  -1   84.36    2.88
  -3   1  -1   80.91    2.25
  -3   1  -1   83.88    2.39
   3  -1   1   80.50    2.38
   3  -1   1   79.82    4.91
   3  -1   1   76.55    2.38
   3  -1   1   79.95    2.51
   3  -1   1   81.65    2.25
  -4   1  -1   25.09    0.76
  -4   1  -1   25.17    0.79
  -4   1  -1   24.54    1.03
   4  -1   1   24.51    0.78
   4  -1   1   23.95    0.77
   4  -1   1   24.27    2.30
   4  -1   1   24.44    0.88
  -5   1  -1    8.19    0.33
  -5   1  -1    7.99    0.48
   5  -1   1    7.54    1.39
   5  -1   1    8.02    0.31
   5  -1   1    7.67    0.33
   5  -1   1    7.96    0.40
  -6   1  -1   31.10    0.99
  -6   1  -1   28.93    1.30
   6  -1   1   30.18    0.95
   6  -1   1   29.53    0.96
   6  -1   1   23.79    2.77
   6  -1   1   30.87    1.12
  -7   1  -1    1.87    0.26
  -7   1  -1    1.86    0.15
   7  -1   1    1.82    0.21
   7  -1   1    1.98    0.13
   7  -1   1    1.66    0.17
   7  -1   1    1.59    0.87
  -8   1  -1    2.12    0.18
   8  -1   1    2.00    0.24
   8  -1   1    0.88    0.82
  -9   1  -1    2.71    0.23
   9  -1   1    3.26    0.32
   9   0  -1   13.79    0.55
   9   0  -1   13.30    0.68
  -9   0   1   14.02    0.59
   8   0  -1   10.65    0.45
   8   0  -1   10.99    0.57
  -8   0   1   10.79    0.48
   7   0  -1   16.24    0.72
   7   0  -1   16.82    0.62
  -7   0   1   17.43    0.64
   6   0  -1   64.60    1.92
   6   0  -1   64.62    1.99
   6   0  -1   63.80    2.13
  -6   0   1   69.13    1.92
  -6   0   1   65.01    2.01
  -6   0   1   62.66    2.49
   5   0  -1    7.48    1.25
   5   0  -1   11.85    0.43
   5   0  -1   11.56    0.44
   5   0  -1   11.67    0.50
  -5   0   1   10.78    0.60
  -5   0   1   11.67    0.43
  -5   0   1   11.95    0.44
   4   0  -1  140.21    4.17
   4   0  -1  120.61    7.34
   4   0  -1  136.43    3.76
   4   0  -1  139.66    4.00
  -4   0   1  141.41    4.01
  -4   0   1  138.28    3.76
  -4   0   1  134.52    4.77
   3   0  -1  169.51    4.77
   3   0  -1  195.93    6.04
   3   0  -1  176.44    5.28
   3   0  -1  180.41    5.10
   3   0  -1  159.48    8.91
  -3   0   1  171.44    6.02
  -3   0   1  178.01    4.78
  -3   0   1  169.43    5.11
   2   0  -1    7.30    0.32
   2   0  -1    6.65    0.23
   2   0  -1    6.46    0.23
   2   0  -1    6.75    0.62
   2   0  -1    6.75    0.27
  -2   0   1    6.19    0.23
  -2   0   1    6.71    0.23
  -2   0   1    6.35    0.31
   1   0  -1   55.16    1.64
   1   0  -1   50.72    1.48
   1   0  -1   53.06    1.58
   1   0  -1   56.93    1.88
   1   0  -1   56.84    2.72
  -1   0   1   51.53    1.58
  -1   0   1   53.28    1.48
  -1   0   1   55.46    2.67
  -1   0   1   53.50    1.58
   0   0  -1   30.09    0.93
   0   0   1   30.28    0.93
  -1   0  -1   62.58    2.20
   1   0   1   63.50    1.74
   1   0   1   65.53    2.20
  -2   0  -1   61.93    1.84
  -2   0  -1   63.98    2.20
  -2   0  -1   60.66    1.73
   2   0   1   67.13    2.19
   2   0   1   65.58    1.84
   2   0   1   63.87    1.73
   2   0   1   63.59    1.93
   2   0   1   52.04    3.62
  -3   0  -1   50.10    1.49
  -3   0  -1   48.80    1.41
  -3   0  -1   51.41    1.82
   3   0   1   50.04    1.59
   3   0   1   52.04    1.42
   3   0   1   41.57    3.24
   3   0   1   51.35    1.49
  -4   0  -1    1.43    0.11
  -4   0  -1    1.55    0.10
  -4   0  -1    1.64    0.17
   4   0   1    1.52    0.11
   4   0   1    1.14    0.13
   4   0   1    1.37    0.10
   4   0   1    1.53    0.64
  -5   0  -1   39.18    1.15
  -5   0  -1   39.80    1.20
  -5   0  -1   34.81    1.51
   5   0   1   39.41    1.33
   5   0   1   38.71    1.16
   5   0   1   37.16    1.18
  -6   0  -1   35.88    1.55
  -6   0  -1   40.02    1.22
   6   0   1   37.09    1.34
   6   0   1   38.63    1.18
   6   0   1   37.03    1.18
  -7   0  -1    0.22    0.12
  -7   0  -1    0.80    0.10
   7   0   1   -0.04    0.35
   7   0   1    0.29    0.10
   7   0   1    0.19    0.08
   7   0   1    0.28    0.06
  -8   0  -1    3.16    0.22
   8   0   1    4.04    0.32
   8   0   1    3.78    0.20
   8   0   1    3.52    0.26
  -9   0  -1   14.46    0.59
   9   0   1   12.68    0.69
   9  -1  -1    2.40    0.18
   9  -1  -1    2.15    0.25
  -9   1   1    2.47    0.21
   8  -1  -1    6.63    0.41
   8  -1  -1    5.84    0.30
  -8   1   1    6.26    0.33
   7  -1  -1   35.16    1.15
   7  -1  -1   34.68    1.28
  -7   1   1   35.68    1.18
   6  -1  -1    1.01    0.10
   6  -1  -1    1.17    0.15
   6  -1  -1    1.06    0.13
   6  -1  -1    1.35    0.71
  -6   1   1    0.99    0.19
  -6   1   1    1.14    0.12
   5  -1  -1   43.85    1.46
   5  -1  -1   43.76    1.35
   5  -1  -1   37.59    3.15
   5  -1  -1   43.39    1.31
  -5   1   1   45.18    1.31
  -5   1   1   43.38    1.74
  -5   1   1   43.94    1.37
   4  -1  -1   25.96    0.84
   4  -1  -1   24.93    2.10
   4  -1  -1   26.82    0.93
   4  -1  -1   25.63    0.82
  -4   1   1   24.73    1.09
  -4   1   1   27.68    0.86
  -4   1   1   27.07    0.83
   3  -1  -1   65.62    1.89
   3  -1  -1   67.57    1.99
   3  -1  -1   69.03    3.89
   3  -1  -1   69.80    2.10
  -3   1   1   62.64    2.41
  -3   1   1   67.77    1.89
  -3   1   1   66.54    2.00
   2  -1  -1   96.01    2.86
   2  -1  -1  101.46    5.05
   2  -1  -1  105.57    3.42
   2  -1  -1  101.22    2.98
   2  -1  -1   95.87    2.69
  -2   1   1   92.24    3.40
  -2   1   1   94.94    2.86
  -2   1   1   95.96    2.69
   1  -1  -1   82.81    3.96
   1  -1  -1   84.22    2.75
   1  -1  -1   79.78    2.32
   1  -1  -1   81.24    2.40
   1  -1  -1   76.72    2.17
  -1   1   1   76.29    2.17
  -1   1   1   78.67    2.74
  -1   1   1   74.32    2.31
   0  -1  -1    7.09    0.45
   0  -1  -1    7.02    0.22
   0  -1  -1    7.06    0.23
   0  -1  -1    6.80    0.25
   0  -1  -1    6.95    0.28
   0  -1  -1    6.81    0.28
   0   1   1    6.23    0.22
   0   1   1    6.77    0.22
   0   1   1    6.76    0.25
   0   1   1    6.80    0.22
   0   1   1    6.78    0.28
  -1  -1  -1   21.89    0.64
  -1  -1  -1   20.03    0.64
  -1  -1  -1   21.93    0.61
  -1  -1  -1   21.79    0.77
   1   1   1   21.60    0.61
   1   1   1   22.50    0.62
   1   1   1   22.25    0.69
   1   1   1   20.14    0.64
   1   1   1   22.69    0.77
  -2  -1  -1   18.45    0.56
  -2  -1  -1   19.20    0.71
  -2  -1  -1   17.64    0.58
   2   1   1   18.53    0.63
   2   1   1   19.50    0.58
   2   1   1   17.26    0.57
   2   1   1   18.37    0.56
   2   1   1   21.72    0.72
  -3  -1  -1    3.86    0.22
  -3  -1  -1    3.37    0.15
  -3  -1  -1    3.66    0.16
   3   1   1    3.65    0.16
   3   1   1    3.38    0.18
   3   1   1    1.82    0.55
   3   1   1    3.54    0.15
   3   1   1    3.23    0.14
  -4  -1  -1    2.88    0.22
  -4  -1  -1    2.66    0.14
  -4  -1  -1    2.75    0.15
   4   1   1    3.04    0.19
   4   1   1    2.95    0.16
   4   1   1    2.72    0.14
   4   1   1    1.02    0.52
  -5  -1  -1   92.85    2.69
  -5  -1  -1   92.83    2.55
  -5  -1  -1   87.89    3.25
   5   1   1   87.91    2.85
   5   1   1   86.73    2.68
   5   1   1   92.22    2.56
  -6  -1  -1   34.54    1.48
  -6  -1  -1   37.28    1.16
   6   1   1   35.16    1.13
   6   1   1   34.87    1.13
   6   1   1   36.50    1.29
  -7  -1  -1   25.97    1.22
  -7  -1  -1   27.72    0.93
   7   1   1   26.97    0.89
   7   1   1   27.73    0.93
   7   1   1   25.72    1.05
  -8  -1  -1   39.99    1.32
  -8  -1  -1   36.85    1.70
   8   1   1   40.00    1.31
   8   1   1   40.24    1.49
   8   1   1   40.38    1.26
  -9  -1  -1    2.89    0.22
   9   1   1    2.35    0.28
   9   1   1    2.75    0.17
 -10  -1  -1    6.75    0.38
  10   1   1    5.14    0.44
   8  -2  -1   12.88    0.50
   8  -2  -1   12.57    0.64
  -8   2   1   13.18    0.56
   7  -2  -1    0.04    0.05
   7  -2  -1    0.02    0.06
  -7   2   1    0.04    0.06
   6  -2  -1    5.82    1.25
   6  -2  -1    5.10    0.25
   6  -2  -1    5.53    0.33
  -6   2   1    5.47    0.28
   5  -2  -1   29.43    2.61
   5  -2  -1   30.58    0.97
   5  -2  -1   29.87    0.97
   5  -2  -1   31.00    1.08
  -5   2   1   28.36    1.29
  -5   2   1   30.74    0.99
   4  -2  -1    6.54    0.27
   4  -2  -1    6.13    0.28
   4  -2  -1    6.25    1.00
  -4   2   1    6.65    0.29
  -4   2   1    6.85    0.28
  -4   2   1    6.41    0.41
   3  -2  -1    2.21    0.14
   3  -2  -1    1.89    0.15
   3  -2  -1    2.35    0.53
   3  -2  -1    2.13    0.12
  -3   2   1    2.06    0.20
  -3   2   1    2.61    0.14
  -3   2   1    2.02    0.13
   2  -2  -1   45.47    1.35
   2  -2  -1   45.05    1.29
   2  -2  -1   47.34    2.66
   2  -2  -1   45.60    1.43
  -2   2   1   43.86    1.29
  -2   2   1   42.33    1.65
  -2   2   1   44.68    1.36
   1  -2  -1   88.05    3.01
   1  -2  -1   88.23    4.43
   1  -2  -1   85.87    2.53
   1  -2  -1   88.88    2.62
   1  -2  -1   85.96    2.38
  -1   2   1   84.64    2.37
  -1   2   1   84.69    3.00
  -1   2   1   83.40    2.53
   0  -2  -1   11.62    0.81
   0  -2  -1   12.43    0.50
   0  -2  -1   12.46    0.50
   0  -2  -1   12.54    0.42
   0  -2  -1   12.06    0.40
   0  -2  -1   12.38    0.39
   0   2   1   12.24    0.39
   0   2   1   12.01    0.50
   0   2   1   12.49    0.50
  -1  -2  -1   35.21    1.27
  -1  -2  -1   34.50    1.06
  -1  -2  -1   35.59    1.88
  -1  -2  -1   34.98    1.01
  -1  -2  -1   35.29    1.01
   1   2   1   36.80    1.27
   1   2   1   35.65    1.28
   1   2   1   35.16    1.01
   1   2   1   34.41    1.06
   1   2   1   36.22    1.06
   1   2   1   35.33    1.11
   1   2   1   36.47    1.01
  -2  -2  -1  112.26    3.32
  -2  -2  -1  115.62    3.12
  -2  -2  -1  117.23    3.12
  -2  -2  -1  113.33    3.91
   2   2   1  111.43    3.43
   2   2   1  115.07    3.32
   2   2   1  106.40    3.30
   2   2   1  123.67    3.91
   2   2   1  110.40    3.11
  -3  -2  -1   51.39    1.82
  -3  -2  -1   49.76    1.51
  -3  -2  -1   49.77    1.44
   3   2   1   50.00    1.59
   3   2   1   51.27    1.44
   3   2   1   50.85    1.51
  -4  -2  -1  139.49    4.16
  -4  -2  -1  144.11    3.92
  -4  -2  -1  145.17    3.92
  -4  -2  -1  141.45    4.93
   4   2   1  143.09    4.34
   4   2   1  140.49    4.16
   4   2   1  140.54    3.91
  -5  -2  -1   23.09    0.77
  -5  -2  -1   22.60    0.77
  -5  -2  -1   23.04    1.00
  -5  -2  -1   23.75    0.77
   5   2   1   23.42    0.77
   5   2   1   24.22    0.77
   5   2   1   23.29    0.87
  -6  -2  -1    9.34    0.56
  -6  -2  -1   10.55    0.41
   6   2   1    9.96    0.49
   6   2   1   10.21    0.40
   6   2   1   10.04    0.42
  -7  -2  -1   86.55    2.48
  -7  -2  -1   71.84    3.01
   7   2   1   81.58    2.44
   7   2   1   78.98    2.66
   7   2   1   81.74    2.37
  -8  -2  -1    8.77    0.60
  -8  -2  -1    8.44    0.40
   8   2   1    8.11    0.50
   8   2   1    7.92    0.36
   8   2   1    8.58    0.43
  -9  -2  -1   19.52    0.75
   9   2   1   19.28    0.90
   9   2   1   18.33    0.67
 -10  -2  -1    7.48    0.42
  10   2   1    7.83    0.54
   8  -3  -1    0.65    0.16
   8  -3  -1    0.59    0.10
  -8   3   1    0.69    0.12
   7  -3  -1    0.15    0.09
   7  -3  -1    0.07    0.06
  -7   3   1    0.07    0.07
   6  -3  -1    9.92    1.68
   6  -3  -1    9.72    0.39
   6  -3  -1    9.30    0.48
  -6   3   1    9.64    0.42
   5  -3  -1   17.50    0.69
   5  -3  -1   16.24    0.61
   5  -3  -1   16.09    1.89
   5  -3  -1   16.80    0.59
  -5   3   1   16.64    0.85
  -5   3   1   17.00    0.62
   4  -3  -1    1.43    0.14
   4  -3  -1    1.52    0.12
   4  -3  -1    1.74    0.62
   4  -3  -1    1.93    0.17
  -4   3   1    1.78    0.14
  -4   3   1    1.57    0.21
  -4   3   1    1.72    0.14
   3  -3  -1   32.70    2.31
   3  -3  -1   29.38    0.94
   3  -3  -1   30.39    1.04
   3  -3  -1   31.42    0.96
  -3   3   1   31.51    0.94
  -3   3   1   29.65    0.97
  -3   3   1   28.89    1.23
   2  -3  -1   42.41    1.36
   2  -3  -1   40.04    1.23
   2  -3  -1   41.93    1.28
   2  -3  -1   43.55    2.66
  -2   3   1   43.52    1.24
  -2   3   1   41.51    1.60
  -2   3   1   42.44    1.30
   1  -3  -1   -0.01    0.02
   1  -3  -1    0.05    0.03
   1  -3  -1    0.09    0.13
   1  -3  -1    0.01    0.02
  -1   3   1    0.07    0.05
  -1   3   1    0.05    0.03
   0  -3  -1  106.80    3.71
   0  -3  -1  105.15    2.93
   0  -3  -1  103.27    5.41
   0  -3  -1  107.36    3.21
   0  -3  -1  105.67    3.12
   0   3   1  107.56    2.94
   0   3   1  105.73    3.70
   0   3   1  109.13    3.70
  -1  -3  -1  104.35    2.82
  -1  -3  -1   98.58    3.08
  -1  -3  -1  101.77    5.16
  -1  -3  -1  100.54    3.55
  -1  -3  -1  103.29    3.00
   1   3   1  105.73    3.00
   1   3   1  106.10    3.55
   1   3   1  101.04    3.09
   1   3   1  103.08    2.81
   1   3   1   99.26    2.82
   1   3   1  100.56    3.56
  -2  -3  -1   81.68    4.20
  -2  -3  -1   83.46    2.30
  -2  -3  -1   83.93    2.31
  -2  -3  -1   81.11    2.45
  -2  -3  -1   82.02    2.90
   2   3   1   81.36    2.31
   2   3   1   81.94    2.93
   2   3   1   82.95    2.53
   2   3   1   85.04    2.30
   2   3   1   83.98    2.44
  -3  -3  -1  208.35    5.66
  -3  -3  -1  209.82    6.06
  -3  -3  -1  205.62    5.67
  -3  -3  -1  210.96    7.12
   3   3   1  204.12    6.24
   3   3   1  210.99    6.07
   3   3   1  207.01    5.67
  -4  -3  -1   30.93    0.96
  -4  -3  -1   29.98    0.96
  -4  -3  -1   29.81    1.18
  -4  -3  -1   30.08    0.93
   4   3   1   29.23    0.93
   4   3   1   30.24    0.96
   4   3   1   30.34    1.03
  -5  -3  -1   67.65    1.96
  -5  -3  -1   63.58    2.42
  -5  -3  -1   64.65    2.00
  -5  -3  -1   66.82    1.92
   5   3   1   65.55    2.00
   5   3   1   64.90    2.12
   5   3   1   65.78    1.91
  -6  -3  -1   44.12    1.35
  -6  -3  -1   45.64    1.39
  -6  -3  -1   41.95    1.72
   6   3   1   42.35    1.34
   6   3   1   43.93    1.51
   6   3   1   40.75    1.36
  -7  -3  -1    3.24    0.22
  -7  -3  -1    3.00    0.32
   7   3   1    3.85    0.30
   7   3   1    3.71    0.22
   7   3   1    3.33    0.24
  -8  -3  -1    2.57    0.20
  -8  -3  -1    2.10    0.30
   8   3   1    2.54    0.18
   8   3   1    2.50    0.27
   8   3   1    2.51    0.23
  -9  -3  -1   16.89    0.68
   9   3   1   16.02    0.61
   9   3   1   15.62    0.80
 -10  -3  -1    0.07    0.09
  10   3   1    0.34    0.16
   7  -4  -1    3.66    0.21
   7  -4  -1    3.45    0.29
  -7   4   1    3.87    0.25
   6  -4  -1   10.18    0.52
   6  -4  -1   11.50    0.43
   6  -4  -1    8.94    1.70
  -6   4   1   10.65    0.46
   5  -4  -1    0.31    0.09
   5  -4  -1    0.20    0.41
   5  -4  -1    0.32    0.07
  -5   4   1    0.23    0.08
   4  -4  -1   18.83    0.65
   4  -4  -1   19.29    0.68
   4  -4  -1   19.55    0.75
   4  -4  -1   17.97    1.92
  -4   4   1   19.73    0.94
  -4   4   1   19.25    0.69
   3  -4  -1   39.65    1.25
   3  -4  -1   41.50    2.93
   3  -4  -1   41.09    1.35
   3  -4  -1   40.27    1.23
  -3   4   1   41.01    1.23
  -3   4   1   38.39    1.60
  -3   4   1   39.56    1.27
   2  -4  -1    1.86    0.50
   2  -4  -1    1.55    0.13
   2  -4  -1    1.54    0.13
   2  -4  -1    1.35    0.10
  -2   4   1    1.72    0.13
  -2   4   1    1.47    0.18
  -2   4   1    1.42    0.11
   1  -4  -1   84.36    2.38
   1  -4  -1   83.25    2.50
   1  -4  -1   85.93    4.68
   1  -4  -1   84.57    2.59
  -1   4   1   84.48    3.02
  -1   4   1   83.35    2.38
   0  -4  -1   26.63    0.82
   0  -4  -1   26.36    0.84
   0  -4  -1   27.33    1.79
   0  -4  -1   26.43    0.87
   0   4   1   26.94    0.83
   0   4   1   25.32    1.05
  -1  -4  -1   17.03    0.58
  -1  -4  -1   17.62    0.58
  -1  -4  -1   17.22    0.60
  -1  -4  -1   17.16    0.74
  -1  -4  -1   17.19    1.26
   1   4   1   17.36    0.58
   1   4   1   17.36    0.58
   1   4   1   18.14    0.60
   1   4   1   17.52    0.75
  -2  -4  -1   90.45    2.75
  -2  -4  -1   94.70    3.28
  -2  -4  -1   91.55    2.60
  -2  -4  -1   89.83    4.81
   2   4   1   92.77    2.83
   2   4   1   96.53    2.75
   2   4   1   94.17    3.31
   2   4   1   91.47    2.60
  -3  -4  -1   29.96    0.96
  -3  -4  -1   30.38    1.83
  -3  -4  -1   29.43    0.93
  -3  -4  -1   30.40    0.93
  -3  -4  -1   29.17    1.18
   3   4   1   29.39    0.93
   3   4   1   29.76    1.00
   3   4   1   30.43    0.95
   3   4   1   30.80    0.94
   3   4   1   30.34    1.22
  -4  -4  -1    7.16    0.32
  -4  -4  -1    6.27    0.39
  -4  -4  -1    6.77    0.30
  -4  -4  -1    6.98    0.30
  -4  -4  -1    7.34    0.67
   4   4   1    6.42    0.32
   4   4   1    7.72    0.30
   4   4   1    6.29    0.30
  -5  -4  -1  101.20    3.00
  -5  -4  -1   95.27    3.58
  -5  -4  -1  102.66    2.85
  -5  -4  -1  101.39    2.87
   5   4   1   99.03    2.84
   5   4   1   98.43    2.99
   5   4   1  100.13    3.13
  -6  -4  -1   10.83    0.45
  -6  -4  -1   11.24    0.47
  -6  -4  -1   10.55    0.60
   6   4   1   11.02    0.52
   6   4   1   10.44    0.46
   6   4   1   10.48    0.44
  -7  -4  -1   13.34    0.54
  -7  -4  -1   12.94    0.73
   7   4   1   12.60    0.52
   7   4   1   13.94    0.64
   7   4   1   12.35    0.55
  -8  -4  -1    6.87    0.37
  -8  -4  -1    6.95    0.53
   8   4   1    7.22    0.40
   8   4   1    6.78    0.34
   8   4   1    7.17    0.46
  -9  -4  -1    1.11    0.16
   9   4   1    1.05    0.21
   9   4   1    1.21    0.14
 -10  -4  -1    3.49    0.27
  10   4   1    2.69    0.20
  10   4   1    2.87    0.34
   6  -5  -1    0.44    0.65
   6  -5  -1    0.27    0.10
   6  -5  -1    0.20    0.08
  -6   5   1    0.15    0.09
   5  -5  -1   14.62    0.63
   5  -5  -1   13.15    1.89
   5  -5  -1   14.01    0.52
  -5   5   1   14.25    0.57
   4  -5  -1   19.62    0.75
   4  -5  -1   18.01    0.64
   4  -5  -1   19.04    2.08
  -4   5   1   18.24    0.68
   3  -5  -1    0.29    0.06
   3  -5  -1    0.31    0.08
   3  -5  -1   -0.10    0.22
   3  -5  -1    0.19    0.07
  -3   5   1    0.26    0.07
  -3   5   1    0.26    0.12
   2  -5  -1   65.26    1.97
   2  -5  -1   70.69    4.27
   2  -5  -1   66.22    2.04
   2  -5  -1   69.15    2.15
  -2   5   1   70.18    1.97
  -2   5   1   65.12    2.53
   1  -5  -1   19.20    1.59
   1  -5  -1   16.75    0.59
   1  -5  -1   17.89    0.64
   1  -5  -1   16.90    0.61
  -1   5   1   18.52    0.62
  -1   5   1   16.49    0.80
   0  -5  -1    1.56    0.13
   0  -5  -1    1.58    0.11
   0  -5  -1    2.11    0.49
   0  -5  -1    1.76    0.12
   0   5   1    1.41    0.13
   0   5   1    1.41    0.18
  -1  -5  -1  130.35    6.74
  -1  -5  -1  129.99    3.79
  -1  -5  -1  131.20    3.59
  -1  -5  -1  125.20    4.51
  -1  -5  -1  126.74    3.89
   1   5   1  129.52    4.53
   1   5   1  127.99    3.59
  -2  -5  -1   12.08    0.44
  -2  -5  -1   12.40    0.45
  -2  -5  -1   12.55    1.07
  -2  -5  -1   11.02    0.57
  -2  -5  -1   11.29    0.44
   2   5   1   12.13    0.45
   2   5   1   12.50    0.44
   2   5   1   11.84    0.45
   2   5   1   11.04    0.59
   2   5   1   11.81    0.45
  -3  -5  -1   14.01    1.15
  -3  -5  -1   14.51    0.52
  -3  -5  -1   14.87    0.53
  -3  -5  -1   15.34    0.69
   3   5   1   13.96    0.53
   3   5   1   13.32    0.52
   3   5   1   14.47    0.71
   3   5   1   14.03    0.53
   3   5   1   14.14    0.51
  -4  -5  -1   51.13    1.52
  -4  -5  -1   49.16    1.93
  -4  -5  -1   49.75    1.52
  -4  -5  -1   49.72    2.93
  -4  -5  -1   52.10    1.59
   4   5   1   52.13    1.58
   4   5   1   52.33    1.53
   4   5   1   51.00    1.64
   4   5   1   48.14    1.97
   4   5   1   49.51    1.53
  -5  -5  -1   15.47    0.78
  -5  -5  -1   16.41    0.62
  -5  -5  -1   16.37    0.61
  -5  -5  -1   16.13    1.26
  -5  -5  -1   16.61    0.61
   5   5   1   16.71    0.65
   5   5   1   16.17    0.61
   5   5   1   15.75    0.59
  -6  -5  -1    5.94    0.31
  -6  -5  -1    5.54    0.41
  -6  -5  -1    5.43    0.67
   6   5   1    6.50    0.36
   6   5   1    5.78    0.33
   6   5   1    5.36    0.29
  -7  -5  -1   14.66    0.60
  -7  -5  -1   14.69    0.80
   7   5   1   15.13    0.69
   7   5   1   15.55    0.63
   7   5   1   13.67    0.57
  -8  -5  -1    1.01    0.14
   8   5   1    1.01    0.19
   8   5   1    1.08    0.13
  -9  -5  -1    2.45    0.22
   9   5   1    1.84    0.27
   9   5   1    2.26    0.19
 -10  -5  -1    1.55    0.20
  10   5   1    1.30    0.15
  10   5   1    1.61    0.28
   6  -6  -1   13.02    2.33
   5  -6  -1   17.76    0.74
   5  -6  -1   17.90    0.61
   5  -6  -1   16.30    2.27
  -5   6   1   16.35    0.67
   4  -6  -1    0.55    0.09
   4  -6  -1   -0.03    0.39
   4  -6  -1    0.51    0.12
  -4   6   1    0.38    0.09
   3  -6  -1   43.29    1.42
   3  -6  -1   40.42    1.30
   3  -6  -1   42.17    3.34
  -3   6   1   40.32    1.35
   2  -6  -1   11.85    0.46
   2  -6  -1   13.48    0.52
   2  -6  -1   12.82    1.49
   2  -6  -1   12.61    0.52
  -2   6   1   12.07    0.69
   1  -6  -1    7.76    1.03
   1  -6  -1    6.86    0.32
   1  -6  -1    6.42    0.29
   1  -6  -1    7.16    0.34
  -1   6   1    6.67    0.45
   0  -6  -1   44.83    1.44
   0  -6  -1   47.30    3.05
   0  -6  -1   44.16    1.39
   0  -6  -1   44.89    1.38
   0   6   1   43.53    1.77
   0   6   1   45.80    1.38
  -1  -6  -1   10.17    1.09
  -1  -6  -1   10.07    0.40
  -1  -6  -1   10.39    0.41
  -1  -6  -1   10.47    0.43
   1   6   1   10.30    0.57
   1   6   1   11.90    0.45
  -2  -6  -1   11.06    0.46
  -2  -6  -1   11.90    0.60
  -2  -6  -1   11.25    0.44
  -2  -6  -1   12.01    0.45
  -2  -6  -1   11.10    1.13
   2   6   1   12.29    0.63
   2   6   1   11.59    0.47
   2   6   1   11.63    0.47
   2   6   1   11.49    0.45
   2   6   1   11.56    0.45
  -3  -6  -1   29.42    1.22
  -3  -6  -1   27.86    2.03
  -3  -6  -1   29.74    0.97
  -3  -6  -1   28.52    0.95
   3   6   1   29.36    0.96
   3   6   1   28.60    0.95
   3   6   1   28.98    0.98
   3   6   1   29.42    0.96
   3   6   1   29.26    1.26
  -4  -6  -1    1.52    0.15
  -4  -6  -1    1.59    0.44
  -4  -6  -1    1.55    0.14
  -4  -6  -1    1.41    0.20
   4   6   1    1.45    0.22
   4   6   1    1.54    0.14
   4   6   1    1.74    0.16
   4   6   1    1.62    0.16
   4   6   1    1.53    0.13
  -5  -6  -1    0.25    0.11
  -5  -6  -1    0.55    0.30
  -5  -6  -1    0.11    0.06
  -5  -6  -1    0.20    0.08
   5   6   1    0.22    0.12
   5   6   1    0.30    0.07
   5   6   1    0.27    0.08
   5   6   1    0.30    0.09
  -6  -6  -1    2.97    0.30
  -6  -6  -1    2.74    0.21
  -6  -6  -1    3.05    0.58
   6   6   1    2.67    0.20
   6   6   1    2.69    0.23
   6   6   1    2.63    0.23
  -7  -6  -1    7.70    0.39
  -7  -6  -1    7.08    0.88
   7   6   1    7.56    0.37
   7   6   1    7.79    0.45
  -8  -6  -1    0.91    0.14
  -8  -6  -1    0.89    0.39
   8   6   1    0.67    0.12
   8   6   1    0.86    0.18
  -9  -6  -1    5.34    0.34
   9   6   1    4.62    0.29
   9   6   1    5.03    0.42
 -10  -6  -1    5.45    0.37
  10   6   1    4.81    0.45
  10   6   1    5.53    0.31
   5  -7  -1    0.28    0.67
   4  -7  -1    8.80    1.68
   4  -7  -1    8.49    0.35
  -4   7   1    8.98    0.43
   3  -7  -1   12.67    1.79
   3  -7  -1   13.71    0.50
  -3   7   1   14.05    0.57
   2  -7  -1    4.20    0.22
   2  -7  -1    4.89    1.07
  -2   7   1    4.79    0.27
   1  -7  -1    9.37    0.37
   1  -7  -1    9.15    0.43
   1  -7  -1    9.81    1.29
  -1   7   1    9.00    0.58
   0  -7  -1    8.56    1.13
   0  -7  -1    8.43    0.34
   0  -7  -1    8.18    0.38
   0  -7  -1    7.56    0.35
   0   7   1    7.91    0.52
  -1  -7  -1    2.63    0.17
  -1  -7  -1    2.48    0.16
  -1  -7  -1    2.66    0.20
  -1  -7  -1    2.86    0.68
   1   7   1    2.59    0.28
  -2  -7  -1    5.01    0.24
  -2  -7  -1    5.20    0.29
  -2  -7  -1    4.47    0.24
  -2  -7  -1    4.76    0.36
  -2  -7  -1    5.66    0.87
   2   7   1    4.93    0.39
   2   7   1    4.49    0.28
  -3  -7  -1    9.80    0.41
  -3  -7  -1    9.81    0.40
  -3  -7  -1    9.51    0.56
  -3  -7  -1    9.38    0.43
  -3  -7  -1    9.13    1.09
   3   7   1   10.07    0.60
   3   7   1   10.13    0.42
   3   7   1   10.14    0.41
   3   7   1    9.75    0.44
   3   7   1    8.93    0.43
  -4  -7  -1    0.98    0.14
  -4  -7  -1    0.81    0.39
  -4  -7  -1    0.91    0.11
  -4  -7  -1    0.82    0.17
   4   7   1    0.81    0.11
   4   7   1    0.77    0.12
   4   7   1    0.90    0.13
   4   7   1    1.27    0.22
   4   7   1    0.80    0.11
  -5  -7  -1   10.80    0.47
  -5  -7  -1   10.82    0.63
  -5  -7  -1   11.42    1.19
   5   7   1   10.42    0.46
   5   7   1   10.94    0.49
   5   7   1   10.72    0.49
   5   7   1   10.15    0.67
  -6  -7  -1    6.60    0.90
  -6  -7  -1    5.92    0.33
   6   7   1    6.53    0.37
   6   7   1    6.24    0.33
  -7  -7  -1    3.60    0.26
  -7  -7  -1    3.83    0.73
   7   7   1    3.67    0.29
   7   7   1    3.75    0.26
  -8  -7  -1    8.99    1.09
  -8  -7  -1    8.19    0.44
   8   7   1    8.75    0.52
   8   7   1    8.11    0.42
  -9  -7  -1    9.61    0.50
   9   7   1    9.79    0.60
   9   7   1    9.05    0.46
 -10  -7  -1    0.31    0.13
  10   7   1    0.21    0.16
  10   7   1    0.23    0.10
   4  -8  -1    3.62    1.31
   3  -8  -1    0.37    0.54
   3  -8  -1    0.80    0.10
  -3   8   1    0.67    0.13
   2  -8  -1    3.09    0.99
   2  -8  -1    3.01    0.18
  -2   8   1    2.98    0.22
   1  -8  -1    8.13    1.35
   1  -8  -1    8.77    0.36
   0  -8  -1    0.25    0.07
   0  -8  -1    0.35    0.38
  -1  -8  -1    5.35    0.26
  -1  -8  -1    4.73    0.94
  -2  -8  -1   10.13    1.28
  -2  -8  -1   10.79    0.44
   2   8   1   10.89    0.65
  -3  -8  -1    0.84    0.46
  -3  -8  -1    0.97    0.12
   3   8   1    1.16    0.13
  -4  -8  -1    7.03    0.35
  -4  -8  -1    6.73    1.04
   4   8   1    7.24    0.36
  -5  -8  -1   17.43    1.69
  -5  -8  -1   17.29    0.69
   5   8   1   18.93    0.70
  -6  -8  -1    0.84    0.45
  -6  -8  -1    1.39    0.16
   6   8   1    1.39    0.16
  -7  -8  -1   10.45    0.50
  -7  -8  -1   11.13    1.31
   7   8   1   10.43    0.50
  -8  -8  -1   10.85    1.33
  -8  -8  -1   11.27    0.54
   8   8   1   11.13    0.53
  -9  -8  -1    0.22    0.11
   9   8   1    0.46    0.12
  10   8   1    4.16    0.29
   2  -9  -1    1.40    0.80
   2  -9  -1    1.25    0.12
  -2   9   1    1.37    0.16
   1  -9  -1    6.28    0.28
   1  -9  -1    5.23    1.25
   0  -9  -1    1.75    0.14
   0  -9  -1    1.66    0.71
  -1  -9  -1   10.30    1.44
  -1  -9  -1    9.99    0.41
  -2  -9  -1    3.45    0.88
  -2  -9  -1    4.26    0.24
  -3  -9  -1    8.35    0.38
  -3  -9  -1    7.77    1.23
  -4  -9  -1   23.51    2.20
  -4  -9  -1   26.08    0.88
   4   9   1   22.98    0.89
  -5  -9  -1    0.37    0.40
  -5  -9  -1    0.05    0.07
   5   9   1    0.07    0.07
  -6  -9  -1    8.98    1.26
  -6  -9  -1    8.68    0.43
   6   9   1    7.43    0.41
  -7  -9  -1   14.02    0.62
  -7  -9  -1   15.10    1.67
   7   9   1   13.55    0.61
  -8  -9  -1    0.77    0.15
  -8  -9  -1    0.93    0.58
   8   9   1    0.83    0.15
  -9  -9  -1    5.05    0.35
   9   9   1    4.72    0.33
   1 -10  -1    0.44    0.60
   0 -10  -1    8.17    0.34
   0 -10  -1    7.65    1.50
  -1 -10  -1    2.00    0.15
  -1 -10  -1    1.30    0.67
  -2 -10  -1    3.04    0.20
  -2 -10  -1    3.51    0.97
  -3 -10  -1   18.57    0.69
  -3 -10  -1   19.07    2.08
  -4 -10  -1    0.45    0.44
  -4 -10  -1    0.36    0.10
  -5 -10  -1    9.17    0.43
  -5 -10  -1    9.87    1.43
   5  10   1    8.19    0.44
  -6 -10  -1    5.49    1.15
  -6 -10  -1    6.64    0.37
   6  10   1    6.47    0.38
  -7 -10  -1    0.12    0.09
  -7 -10  -1    0.02    0.41
   7  10   1    0.14    0.09
  -8 -10  -1    3.46    0.28
  -8 -10  -1    3.86    1.03
   8  10   1    3.19    0.27
  -2 -11  -1    5.12    0.26
  -2 -11  -1    5.06    1.27
  -3 -11  -1    0.41    0.10
  -3 -11  -1    0.33    0.48
  -4 -11  -1    1.38    0.75
  -4 -11  -1    1.52    0.16
  -5 -11  -1    7.74    0.38
  -5 -11  -1    7.39    1.41
  -6 -11  -1    0.30    0.55
  -6 -11  -1    0.41    0.12
  -7 -11  -1    3.71    0.28
  -7 -11  -1    2.72    1.01
   5  11  -2    6.07    0.39
  -5 -11   2    6.18    1.42
   4  11  -2    0.74    0.15
  -4 -11   2    0.66    0.69
   3  11  -2    6.85    0.41
  -3 -11   2    6.65    1.49
  -2 -11   2    1.44    0.87
   7  10  -2    2.66    0.27
   6  10  -2   15.78    0.72
  -6 -10   2   18.86    2.09
   5  10  -2    0.08    0.09
  -5 -10   2   -0.15    0.38
   4  10  -2    7.22    0.41
  -4 -10   2    8.97    1.49
   3  10  -2    5.14    0.33
  -3 -10   2    4.23    1.12
   2  10  -2    0.50    0.12
  -2 -10   2    0.44    0.14
  -2 -10   2    0.61    0.60
  -1 -10   2    7.22    1.50
   0 -10   2    1.89    0.96
   8   9  -2    4.31    0.33
   7   9  -2   12.61    0.61
   6   9  -2    0.14    0.10
  -6  -9   2    0.08    0.40
   5   9  -2    5.55    0.34
   5   9  -2    4.53    0.48
  -5  -9   2    6.52    1.17
  -5  -9   2    5.33    0.36
   4   9  -2    6.42    0.55
   4   9  -2    6.77    0.37
  -4  -9   2    6.99    0.40
  -4  -9   2    6.87    1.21
   3   9  -2    0.19    0.15
   3   9  -2    0.56    0.11
  -3  -9   2    0.51    0.13
  -3  -9   2    0.77    0.51
   2   9  -2    7.72    0.40
   2   9  -2    7.98    0.59
  -2  -9   2    8.51    0.44
  -2  -9   2    8.83    1.42
   1   9  -2    5.10    0.31
   1   9  -2    4.51    0.43
  -1  -9   2    4.45    0.31
  -1  -9   2    5.65    1.21
   0   9  -2    2.58    0.33
   0  -9   2    2.27    0.92
   0  -9   2    1.87    0.21
   1  -9   2    0.29    0.11
   1  -9   2    0.14    0.47
   2  -9   2    2.30    1.03
   9   8  -2   11.27    0.59
  -9  -8   2   12.06    0.51
   8   8  -2    4.55    0.33
  -8  -8   2    4.65    0.27
   7   8  -2    3.58    0.29
  -7  -8   2    3.71    0.22
   6   8  -2    6.75    0.61
   6   8  -2    7.61    0.41
  -6  -8   2    8.82    1.18
  -6  -8   2    7.47    0.32
  -6  -8   2    7.49    0.44
   5   8  -2    6.88    0.57
   5   8  -2    7.10    0.38
  -5  -8   2    7.43    0.29
  -5  -8   2    7.29    1.11
  -5  -8   2    7.11    0.41
   4   8  -2    0.37    0.17
   4   8  -2    0.32    0.09
   4   8  -2    0.15    0.09
  -4  -8   2    0.34    0.05
  -4  -8   2    0.37    0.12
  -4  -8   2    0.23    0.32
   3   8  -2    9.26    0.63
   3   8  -2   10.19    0.45
   3   8  -2    9.31    0.46
  -3  -8   2    9.41    0.46
  -3  -8   2    8.98    1.25
   2   8  -2    6.96    0.53
   2   8  -2    8.60    0.40
  -2  -8   2    8.29    0.42
  -2  -8   2    8.60    1.28
   1   8  -2    0.50    0.10
   1   8  -2    0.48    0.17
  -1  -8   2    0.78    0.52
  -1  -8   2    0.53    0.12
   0   8  -2    4.39    0.40
   0   8  -2    4.54    0.27
   0  -8   2    4.50    0.30
   0  -8   2    4.93    1.11
  -1   8  -2    6.49    0.50
   1  -8   2    6.42    0.36
   1  -8   2    6.13    1.34
  -2   8  -2    1.38    0.25
   2  -8   2    1.13    0.16
   2  -8   2    1.33    0.80
   3  -8   2    0.24    0.10
   3  -8   2    0.49    0.61
  -4   8  -2    4.30    0.29
   4  -8   2    2.44    1.24
 -10  -7   2    0.29    0.12
   9   7  -2   11.35    0.58
  -9  -7   2   12.81    0.55
   8   7  -2   10.22    0.52
  -8  -7   2   10.06    0.46
   7   7  -2   14.60    0.64
  -7  -7   2   14.97    0.58
   6   7  -2    6.27    0.36
  -6  -7   2    6.57    0.39
  -6  -7   2    6.86    0.31
  -6  -7   2    6.79    0.94
   5   7  -2    2.01    0.20
   5   7  -2    1.67    0.17
  -5  -7   2    1.85    0.13
  -5  -7   2    1.71    0.53
  -5  -7   2    2.08    0.20
   4   7  -2   29.09    0.97
   4   7  -2   25.72    1.28
   4   7  -2   28.05    0.97
  -4  -7   2   27.48    0.87
  -4  -7   2   28.77    2.19
  -4  -7   2   27.32    0.96
   3   7  -2    1.39    0.16
   3   7  -2    1.42    0.23
   3   7  -2    1.28    0.13
  -3  -7   2    1.33    0.53
  -3  -7   2    1.26    0.16
  -3  -7   2    1.69    0.09
   2   7  -2    5.73    0.29
   2   7  -2    5.68    0.43
  -2  -7   2    6.38    0.99
  -2  -7   2    5.56    0.31
   1   7  -2    1.60    0.14
   1   7  -2    1.04    0.19
  -1  -7   2    1.19    0.15
  -1  -7   2    1.10    0.51
   0   7  -2   25.87    0.85
   0   7  -2   22.12    1.08
   0  -7   2   22.52    2.20
   0  -7   2   24.04    0.84
  -1   7  -2    5.19    0.41
   1  -7   2    5.05    0.30
   1  -7   2    5.11    1.12
  -2   7  -2    0.55    0.17
   2  -7   2    0.51    0.11
   2  -7   2    0.44    0.47
  -3   7  -2    6.36    0.50
   3  -7   2    5.87    1.45
   3  -7   2    7.01    0.37
  -4   7  -2    1.80    0.29
   4  -7   2    2.22    0.21
   4  -7   2    2.83    1.18
  -5   7  -2    0.58    0.13
   5  -7   2    0.56    0.78
  10   6  -2    4.30    0.38
 -10  -6   2    3.46    0.27
   9   6  -2    2.42    0.28
   9   6  -2    2.25    0.22
  -9  -6   2    2.48    0.22
   8   6  -2    0.35    0.13
   8   6  -2    0.10    0.08
  -8  -6   2    0.19    0.09
   7   6  -2    9.26    0.48
   7   6  -2    8.85    0.44
  -7  -6   2    8.96    0.48
  -7  -6   2    8.62    0.40
   6   6  -2    0.64    0.12
   6   6  -2    0.55    0.11
  -6  -6   2    0.55    0.32
  -6  -6   2    0.70    0.10
  -6  -6   2    0.43    0.12
   5   6  -2    0.94    0.13
   5   6  -2    0.99    0.14
   5   6  -2    0.91    0.11
  -5  -6   2    0.98    0.10
  -5  -6   2    0.87    0.14
  -5  -6   2    1.29    0.42
   4   6  -2   41.81    1.32
   4   6  -2   38.73    1.27
  -4  -6   2   40.30    1.24
  -4  -6   2   40.43    1.29
  -4  -6   2   40.85    2.64
   3   6  -2   12.33    0.69
   3   6  -2   13.37    0.50
   3   6  -2   12.48    0.50
  -3  -6   2   12.20    0.42
  -3  -6   2   13.06    1.24
  -3  -6   2   13.08    0.51
   2   6  -2    4.35    0.23
   2   6  -2    4.40    0.35
  -2  -6   2    4.07    0.73
  -2  -6   2    4.65    0.16
  -2  -6   2    4.37    0.25
   1   6  -2   34.07    1.12
   1   6  -2   34.40    1.44
  -1  -6   2   36.12    2.58
  -1  -6   2   35.44    1.11
   0   6  -2   30.79    0.99
   0   6  -2   28.38    1.26
   0  -6   2   30.69    0.98
   0  -6   2   30.51    2.44
  -1   6  -2    0.60    0.14
  -1   6  -2    0.44    0.08
   1  -6   2    0.44    0.09
   1  -6   2    0.85    0.49
  -2   6  -2   32.72    1.41
   2  -6   2   33.67    1.08
   2  -6   2   34.03    2.99
  -3   6  -2    7.21    0.50
   3  -6   2    6.77    1.41
   3  -6   2    7.63    0.37
  -4   6  -2    5.57    0.45
   4  -6   2    5.11    0.30
   4  -6   2    4.86    1.37
  -5   6  -2   14.13    0.84
  -5   6  -2   14.56    0.59
   5  -6   2   14.06    0.60
   5  -6   2   13.29    2.38
  -6   6  -2    0.05    0.08
   6  -6   2   -0.22    0.57
  10   5  -2    0.60    0.18
  10   5  -2    0.40    0.12
 -10  -5   2    0.72    0.14
   9   5  -2    1.53    0.18
   9   5  -2    1.64    0.23
  -9  -5   2    1.44    0.17
   8   5  -2    2.41    0.26
   8   5  -2    2.36    0.21
  -8  -5   2    2.51    0.21
   7   5  -2    7.67    0.40
   7   5  -2    8.64    0.46
  -7  -5   2    9.04    0.46
  -7  -5   2    8.80    0.40
   6   5  -2   11.06    0.50
   6   5  -2   10.26    0.47
  -6  -5   2   10.83    0.44
  -6  -5   2   11.61    0.51
  -6  -5   2   10.29    0.96
   5   5  -2   70.36    2.13
   5   5  -2   68.62    2.17
   5   5  -2   68.86    2.05
  -5  -5   2   68.35    2.04
  -5  -5   2   64.96    3.77
  -5  -5   2   68.78    2.08
   4   5  -2   37.84    1.22
   4   5  -2   38.75    1.22
   4   5  -2   36.64    1.18
  -4  -5   2   36.76    1.16
  -4  -5   2   38.11    1.19
  -4  -5   2   39.45    2.35
  -4  -5   2   35.82    1.47
   3   5  -2    0.24    0.06
   3   5  -2    0.44    0.05
   3   5  -2    0.17    0.06
   3   5  -2    0.19    0.08
   3   5  -2    0.16    0.06
  -3  -5   2    0.13    0.17
  -3  -5   2    0.20    0.04
  -3  -5   2    0.21    0.08
  -3  -5   2    0.16    0.06
  -3  -5   2    0.28    0.04
   2   5  -2  211.63    5.74
   2   5  -2  212.39    6.12
   2   5  -2  212.29    7.23
   2   5  -2  208.51    7.28
  -2  -5   2  204.93    6.06
  -2  -5   2  212.88    5.76
  -2  -5   2  205.82   10.57
  -2  -5   2  209.46    6.07
   1   5  -2   27.72    1.13
   1   5  -2   28.39    0.90
   1   5  -2   27.93    0.87
   1   5  -2   27.09    1.16
  -1  -5   2   28.48    0.89
  -1  -5   2   28.04    2.04
   0   5  -2    3.95    0.20
   0   5  -2    4.23    0.30
   0   5  -2    3.45    0.28
   0  -5   2    3.97    0.22
   0  -5   2    4.77    0.80
   0  -5   2    3.98    0.15
  -1   5  -2   45.70    1.41
  -1   5  -2   44.86    1.74
   1  -5   2   43.31    1.41
   1  -5   2   45.33    3.21
   1  -5   2   46.26    1.36
  -2   5  -2   19.30    0.89
   2  -5   2   19.26    0.69
   2  -5   2   20.30    2.04
   2  -5   2   19.04    0.67
  -3   5  -2   22.74    1.07
   3  -5   2   24.60    0.82
   3  -5   2   24.89    0.88
   3  -5   2   24.08    2.47
  -4   5  -2   11.30    0.66
   4  -5   2   11.52    1.87
   4  -5   2   11.42    0.51
   4  -5   2   11.10    0.47
  -5   5  -2    0.91    0.12
  -5   5  -2    0.92    0.20
   5  -5   2    0.82    0.13
   5  -5   2    0.90    0.15
   5  -5   2    0.21    0.52
  -6   5  -2    9.85    0.46
   6  -5   2   10.63    2.21
   6  -5   2    9.65    0.47
  -7   5  -2    5.04    0.32
   7  -5   2    4.27    1.65
  10   4  -2    2.98    0.24
  10   4  -2    2.71    0.31
 -10  -4   2    3.21    0.26
   9   4  -2    5.07    0.31
   9   4  -2    5.03    0.38
  -9  -4   2    5.19    0.32
   8   4  -2   14.67    0.68
   8   4  -2   13.51    0.58
  -8  -4   2   13.86    0.58
   7   4  -2    0.69    0.14
   7   4  -2    0.73    0.11
  -7  -4   2    0.87    0.15
  -7  -4   2    0.84    0.15
  -7  -4   2    0.90    0.12
   6   4  -2   42.47    1.47
   6   4  -2   46.31    1.56
  -6  -4   2   47.58    1.46
  -6  -4   2   45.11    2.57
  -6  -4   2   46.31    1.46
  -6  -4   2   46.60    1.46
   5   4  -2   26.47    0.90
   5   4  -2   27.54    0.92
   5   4  -2   26.04    0.95
  -5  -4   2   26.01    1.65
  -5  -4   2   27.25    1.15
  -5  -4   2   27.93    0.91
  -5  -4   2   27.56    0.89
   4   4  -2    0.28    0.07
   4   4  -2    0.49    0.07
   4   4  -2    0.29    0.09
   4   4  -2    0.17    0.05
   4   4  -2    0.22    0.07
  -4  -4   2    0.12    0.07
  -4  -4   2    0.34    0.06
  -4  -4   2    0.18    0.07
  -4  -4   2    0.30    0.19
   3   4  -2   71.20    2.03
   3   4  -2   71.06    2.04
   3   4  -2   74.34    2.15
   3   4  -2   75.17    2.57
   3   4  -2   70.32    2.18
  -3  -4   2   68.96    2.04
  -3  -4   2   69.56    2.11
  -3  -4   2   69.28    2.56
  -3  -4   2   74.30    2.10
  -3  -4   2   68.77    3.80
   2   4  -2  237.57    6.56
   2   4  -2  224.63    6.13
   2   4  -2  227.16    7.70
   2   4  -2  221.23    6.71
  -2  -4   2  223.53    6.14
  -2  -4   2  223.33   11.11
  -2  -4   2  223.80    6.52
  -2  -4   2  221.14    6.51
   1   4  -2   11.64    0.56
   1   4  -2   11.18    0.53
   1   4  -2   11.77    0.40
   1   4  -2   11.66    0.40
  -1  -4   2   11.14    0.41
  -1  -4   2   10.82    1.01
  -1  -4   2   11.31    0.50
   0   4  -2  126.88    3.63
   0   4  -2  122.77    3.40
   0   4  -2  127.92    4.32
   0   4  -2  120.37    4.32
   0  -4   2  119.64    3.70
   0  -4   2  124.66    3.43
   0  -4   2  124.23    6.63
  -1   4  -2   18.07    0.57
  -1   4  -2   18.22    0.77
  -1   4  -2   18.19    0.78
  -1   4  -2   18.01    0.60
   1  -4   2   17.68    0.59
   1  -4   2   17.37    0.60
   1  -4   2   17.47    1.62
  -2   4  -2   29.78    1.23
   2  -4   2   32.86    2.58
   2  -4   2   31.39    0.95
   2  -4   2   30.07    1.02
  -3   4  -2   25.81    1.09
   3  -4   2   26.90    2.48
   3  -4   2   24.65    0.82
   3  -4   2   24.47    0.89
  -4   4  -2    0.30    0.12
   4  -4   2    0.18    0.08
   4  -4   2    0.41    0.09
   4  -4   2    0.08    0.30
  -5   4  -2    8.11    0.54
  -5   4  -2    9.16    0.39
   5  -4   2    8.13    0.44
   5  -4   2    7.85    1.66
   5  -4   2    8.83    0.40
  -6   4  -2    6.48    0.32
  -6   4  -2    5.83    0.48
   6  -4   2    4.18    1.47
   6  -4   2    5.57    0.37
   6  -4   2    5.84    0.33
  -7   4  -2    1.81    0.18
   7  -4   2    3.01    1.36
   7  -4   2    1.48    0.21
  10   3  -2    3.34    0.32
  10   3  -2    3.13    0.24
 -10  -3   2    3.26    0.26
   9   3  -2   18.81    0.76
   9   3  -2   20.14    0.89
  -9  -3   2   21.20    0.80
   8   3  -2    0.20    0.08
   8   3  -2    0.16    0.08
  -8  -3   2    0.16    0.08
   7   3  -2   15.69    0.69
   7   3  -2   15.26    0.61
  -7  -3   2   15.89    0.62
  -7  -3   2   16.80    0.66
   6   3  -2   69.66    2.27
   6   3  -2   69.12    2.16
  -6  -3   2   69.05    2.64
  -6  -3   2   69.57    2.16
  -6  -3   2   72.90    2.10
   5   3  -2    6.44    0.32
   5   3  -2    6.16    0.28
   5   3  -2    5.42    0.29
  -5  -3   2    6.23    0.53
  -5  -3   2    6.38    0.40
  -5  -3   2    6.31    0.31
  -5  -3   2    6.45    0.28
  -5  -3   2    6.42    0.30
   4   3  -2   98.51    3.28
   4   3  -2   92.87    2.76
   4   3  -2   90.09    2.85
   4   3  -2   88.46    2.60
  -4  -3   2   91.59    3.29
  -4  -3   2   89.50    4.61
  -4  -3   2   94.48    2.62
  -4  -3   2   94.64    2.62
  -4  -3   2   89.56    2.58
  -4  -3   2   94.08    2.74
   3   3  -2   93.36    2.74
   3   3  -2   95.40    2.59
   3   3  -2   92.03    2.59
   3   3  -2   94.61    3.25
   3   3  -2   96.51    2.82
  -3  -3   2   90.76    2.59
  -3  -3   2   90.86    2.71
  -3  -3   2   91.00    3.26
  -3  -3   2   88.28    4.63
  -3  -3   2   93.54    2.71
  -3  -3   2   91.53    2.59
   2   3  -2    0.28    0.07
   2   3  -2    0.24    0.05
   2   3  -2    0.43    0.04
   2   3  -2    0.28    0.04
  -2  -3   2    0.23    0.05
  -2  -3   2    0.39    0.17
  -2  -3   2    0.22    0.02
  -2  -3   2    0.15    0.05
   1   3  -2   70.12    2.00
   1   3  -2   66.63    2.39
  -1  -3   2   67.94    1.90
  -1  -3   2   67.70    2.38
  -1  -3   2   69.94    3.68
  -1  -3   2   66.00    1.90
   0   3  -2   45.49    1.61
   0   3  -2   43.62    1.58
   0   3  -2   44.49    1.30
   0  -3   2   41.69    1.33
   0  -3   2   43.81    1.26
   0  -3   2   46.75    2.71
   0  -3   2   42.14    1.25
  -1   3  -2    6.44    0.24
  -1   3  -2    6.57    0.34
   1  -3   2    6.45    0.25
   1  -3   2    6.32    0.84
   1  -3   2    6.18    0.24
  -2   3  -2   47.16    1.72
  -2   3  -2   48.14    1.41
   2  -3   2   43.91    1.46
   2  -3   2   45.54    1.34
   2  -3   2   46.67    3.23
  -3   3  -2    7.71    0.43
   3  -3   2    7.66    0.35
   3  -3   2    7.48    0.31
   3  -3   2    6.84    1.20
  -4   3  -2    6.61    0.43
   4  -3   2    6.78    0.36
   4  -3   2    8.38    1.47
   4  -3   2    7.53    0.32
  -5   3  -2   19.79    0.94
  -5   3  -2   20.97    0.70
   5  -3   2   19.10    0.69
   5  -3   2   19.49    0.79
   5  -3   2   18.53    2.35
  -6   3  -2    2.65    0.19
  -6   3  -2    2.41    0.29
   6  -3   2    1.89    0.95
   6  -3   2    2.87    0.21
   6  -3   2    3.04    0.26
  -7   3  -2    0.93    0.13
  -7   3  -2    1.16    0.24
   7  -3   2    0.83    0.16
   7  -3   2    0.86    0.13
   7  -3   2    0.79    0.79
  -8   3  -2    3.84    0.26
   8  -3   2    4.05    0.35
   8  -3   2    3.11    1.48
  10   2  -2    8.32    0.53
 -10  -2   2    8.89    0.45
   9   2  -2    0.37    0.13
   9   2  -2    0.41    0.10
  -9  -2   2    0.31    0.10
   8   2  -2   16.05    0.64
   8   2  -2   16.06    0.74
  -8  -2   2   17.39    0.67
   7   2  -2   30.76    1.09
   7   2  -2   33.21    1.21
  -7  -2   2   31.99    1.11
  -7  -2   2   36.23    1.12
   6   2  -2    0.61    0.09
   6   2  -2    0.70    0.12
  -6  -2   2    0.71    0.16
  -6  -2   2    0.93    0.12
  -6  -2   2    0.84    0.13
  -6  -2   2    0.75    0.10
   5   2  -2   65.22    1.97
   5   2  -2   63.02    1.89
   5   2  -2   65.27    2.08
  -5  -2   2   62.11    2.40
  -5  -2   2   66.90    1.98
  -5  -2   2   64.87    1.89
  -5  -2   2   65.25    1.91
   4   2  -2  102.14    3.12
   4   2  -2   99.46    2.84
   4   2  -2  100.24    3.00
   4   2  -2  110.48    3.58
  -4  -2   2  102.31    2.84
  -4  -2   2   98.51    2.83
  -4  -2   2   94.87    3.57
  -4  -2   2  102.63    3.00
   3   2  -2   23.36    0.75
   3   2  -2   23.87    0.80
   3   2  -2   25.24    0.94
   3   2  -2   23.82    0.74
   3   2  -2   23.97    0.75
  -3  -2   2   23.23    0.74
  -3  -2   2   23.49    0.94
  -3  -2   2   23.27    1.27
  -3  -2   2   24.34    0.74
  -3  -2   2   24.26    0.72
  -3  -2   2   24.18    0.74
   2   2  -2   13.35    0.43
   2   2  -2   12.87    0.43
   2   2  -2   15.05    0.47
   2   2  -2   14.28    0.55
   2   2  -2   14.15    0.43
  -2  -2   2   13.39    0.55
  -2  -2   2   12.59    0.43
  -2  -2   2   12.99    0.81
  -2  -2   2   13.23    0.41
  -2  -2   2   13.14    0.41
   1   2  -2    8.92    0.26
   1   2  -2    8.15    0.27
   1   2  -2    7.48    0.34
  -1  -2   2    7.69    0.64
  -1  -2   2    7.94    0.34
  -1  -2   2    7.71    0.27
   0   2  -2   52.73    1.87
   0   2  -2   54.24    1.85
   0  -2   2   55.31    3.03
   0  -2   2   51.94    1.61
   0  -2   2   53.13    1.47
   0  -2   2   50.46    1.47
  -1   2  -2   40.19    1.46
  -1   2  -2   41.65    1.20
   1  -2   2   42.14    2.67
   1  -2   2   40.00    1.15
   1  -2   2   39.28    1.25
  -2   2  -2   27.00    0.82
  -2   2  -2   27.14    1.03
   2  -2   2   26.60    0.80
   2  -2   2   28.66    2.21
   2  -2   2   25.87    0.88
  -3   2  -2    7.32    0.40
  -3   2  -2    7.60    0.28
   3  -2   2    7.49    0.29
   3  -2   2    7.87    0.34
   3  -2   2    8.15    1.19
  -4   2  -2   56.09    2.13
   4  -2   2   58.64    4.28
   4  -2   2   57.54    1.87
   4  -2   2   57.41    1.66
  -5   2  -2   45.90    1.39
  -5   2  -2   42.48    1.75
   5  -2   2   36.47    3.57
   5  -2   2   45.78    1.34
   5  -2   2   45.65    1.53
  -6   2  -2    0.71    0.17
  -6   2  -2    0.60    0.09
   6  -2   2    0.77    0.63
   6  -2   2    1.01    0.12
   6  -2   2    0.95    0.15
  -7   2  -2   10.07    0.66
  -7   2  -2   11.12    0.46
   7  -2   2   11.07    0.57
   7  -2   2   10.47    0.46
   7  -2   2    6.89    1.76
  -8   2  -2   12.26    0.52
   8  -2   2   12.31    0.54
   8  -2   2    7.16    1.93
   8  -2   2   12.54    0.65
  -9   2  -2   -0.03    0.06
   9  -2   2    0.07    0.10
   9   1  -2    7.75    0.39
   9   1  -2    8.15    0.49
  -9  -1   2    9.10    0.43
   8   1  -2   16.64    0.73
   8   1  -2   15.12    0.60
  -8  -1   2   16.32    0.64
   7   1  -2    0.44    0.08
   7   1  -2    0.35    0.10
  -7  -1   2    0.68    0.10
   6   1  -2   30.10    1.00
   6   1  -2   30.39    1.10
  -6  -1   2   29.48    1.31
  -6  -1   2   29.94    1.02
  -6  -1   2   33.22    1.01
   5   1  -2   22.48    0.76
   5   1  -2   22.26    0.83
   5   1  -2   23.24    0.76
  -5  -1   2   21.96    0.76
  -5  -1   2   24.20    0.76
  -5  -1   2   21.46    0.98
  -5  -1   2   22.04    0.80
   4   1  -2   12.81    0.47
   4   1  -2   12.95    0.52
   4   1  -2   13.34    0.46
  -4  -1   2   13.16    0.46
  -4  -1   2   13.17    0.50
  -4  -1   2   13.48    0.46
  -4  -1   2   12.83    0.61
   3   1  -2   30.78    0.94
   3   1  -2   32.04    1.16
   3   1  -2   29.87    1.01
   3   1  -2   28.83    0.90
  -3  -1   2   30.84    1.17
  -3  -1   2   30.71    0.91
  -3  -1   2   29.52    0.94
  -3  -1   2   31.73    0.92
   2   1  -2  157.62    5.05
   2   1  -2  147.67    4.01
   2   1  -2  152.32    4.45
   2   1  -2  144.52    4.02
   2   1  -2  148.32    4.30
  -2  -1   2  137.39    4.01
  -2  -1   2  146.77    4.30
  -2  -1   2  148.23    4.00
   1   1  -2    0.61    0.11
   1   1  -2    0.52    0.05
   1   1  -2    0.53    0.06
  -1  -1   2    0.45    0.04
  -1  -1   2    0.61    0.05
  -1  -1   2    0.55    0.06
  -1  -1   2    0.49    0.15
   0  -1   2   10.34    0.30
   0  -1   2   10.44    0.30
   0  -1   2   10.57    0.30
   0  -1   2   10.12    0.87
   0  -1   2   10.35    0.34
  -1   1  -2   88.76    2.98
   1  -1   2   89.36    2.62
   1  -1   2   84.88    2.36
   1  -1   2   88.79    2.97
   1  -1   2   84.99    2.36
   1  -1   2   82.79    4.82
  -2   1  -2    0.63    0.04
  -2   1  -2    0.58    0.08
   2  -1   2    0.79    0.08
   2  -1   2    0.65    0.38
   2  -1   2    0.51    0.05
  -3   1  -2   22.81    0.91
   3  -1   2   23.44    2.17
   3  -1   2   23.58    0.70
   3  -1   2   21.90    0.79
  -4   1  -2   74.68    2.70
  -4   1  -2   76.82    2.22
  -4   1  -2   74.47    2.09
   4  -1   2   64.39    4.92
   4  -1   2   76.86    2.11
   4  -1   2   74.80    2.37
  -5   1  -2   18.97    0.87
  -5   1  -2   19.54    0.64
   5  -1   2   18.62    0.75
   5  -1   2   15.15    2.07
   5  -1   2   18.74    0.64
  -6   1  -2   49.62    1.48
  -6   1  -2   47.47    1.88
   6  -1   2   46.83    1.63
   6  -1   2   46.18    1.42
   6  -1   2   37.84    3.84
  -7   1  -2   30.67    1.38
  -7   1  -2   29.89    1.02
   7  -1   2   30.21    1.01
   7  -1   2   31.16    1.19
  -8   1  -2    0.33    0.16
  -8   1  -2    0.23    0.08
   8  -1   2    0.05    0.52
   8  -1   2    0.19    0.09
   8  -1   2    0.22    0.12
  -9   1  -2    9.91    0.47
   9  -1   2    9.29    0.59
   9   0  -2    7.72    0.49
   9   0  -2    7.78    0.38
  -9   0   2    8.71    0.42
   8   0  -2    0.29    0.08
   8   0  -2    0.07    0.07
  -8   0   2    0.23    0.09
   7   0  -2   11.57    0.47
   7   0  -2   11.15    0.55
  -7   0   2   12.14    0.49
   6   0  -2   21.29    0.74
   6   0  -2   21.39    0.83
  -6   0   2   21.87    0.74
  -6   0   2   21.49    0.76
   5   0  -2    1.12    0.12
   5   0  -2    1.04    0.13
   5   0  -2    1.11    0.51
   5   0  -2    1.14    0.10
  -5   0   2    1.12    0.11
  -5   0   2    0.95    0.10
  -5   0   2    0.93    0.16
   4   0  -2    4.63    0.20
   4   0  -2    4.22    0.24
   4   0  -2    4.29    0.21
   4   0  -2    4.11    0.70
  -4   0   2    4.10    0.21
  -4   0   2    4.19    0.20
  -4   0   2    4.27    0.30
   3   0  -2   44.13    2.73
   3   0  -2   49.90    1.53
   3   0  -2   49.20    1.44
   3   0  -2   44.58    1.36
   3   0  -2   54.33    1.78
  -3   0   2   46.12    1.76
  -3   0   2   46.06    1.44
  -3   0   2   46.33    1.37
   2   0  -2   26.79    0.87
   2   0  -2   29.57    1.01
   2   0  -2   27.00    1.48
   2   0  -2   27.23    0.81
   2   0  -2   25.38    0.77
  -2   0   2   25.25    0.77
  -2   0   2   26.10    0.79
  -2   0   2   25.76    0.80
  -2   0   2   25.82    0.80
  -2   0   2   25.65    1.00
   1   0  -2    7.43    0.30
   1   0  -2    7.17    0.22
   1   0  -2    7.34    0.27
   1   0  -2    6.83    0.22
   1   0  -2    7.11    0.40
  -1   0   2    7.15    0.29
  -1   0   2    6.78    0.22
   0   0  -2   65.77    2.01
   0   0   2   66.75    2.01
  -1   0  -2   16.30    0.61
   1   0   2   16.76    0.55
   1   0   2   17.10    0.48
   1   0   2   16.60    0.47
  -2   0  -2   39.21    1.33
   2   0   2   38.04    1.18
   2   0   2   37.56    1.04
   2   0   2   31.00    2.53
  -3   0  -2  175.66    6.15
   3   0   2  186.62    4.88
   3   0   2  176.80    5.42
  -4   0  -2    8.48    0.32
  -4   0  -2    8.84    0.32
  -4   0  -2    8.61    0.45
   4   0   2    9.26    0.33
   4   0   2    7.47    1.33
   4   0   2    8.87    0.40
  -5   0  -2   17.94    0.83
  -5   0  -2   19.06    0.61
   5   0   2   17.82    0.72
   5   0   2   18.70    0.61
   5   0   2   18.00    0.56
   5   0   2   17.19    0.55
   5   0   2   12.35    1.85
  -6   0  -2   86.04    3.29
  -6   0  -2   91.31    2.69
   6   0   2   89.75    2.90
   6   0   2   92.01    2.57
   6   0   2   88.07    2.62
  -7   0  -2    6.78    0.50
  -7   0  -2    7.86    0.34
   7   0   2    7.28    0.44
   7   0   2    7.45    0.36
   7   0   2    3.80    1.33
  -8   0  -2   36.85    1.22
  -8   0  -2   35.37    1.61
   8   0   2   36.46    1.41
   8   0   2   36.76    1.22
  -9   0  -2    7.58    0.39
   9   0   2    8.00    0.52
   9  -1  -2    0.16    0.08
   9  -1  -2    0.04    0.08
  -9   1   2    0.02    0.08
   8  -1  -2    0.84    0.11
   8  -1  -2    1.10    0.17
  -8   1   2    1.09    0.14
   7  -1  -2    6.22    0.30
   7  -1  -2    5.97    0.37
  -7   1   2    6.78    0.33
   6  -1  -2   11.17    0.44
   6  -1  -2   10.77    0.51
  -6   1   2   11.91    0.46
   5  -1  -2    6.71    0.31
   5  -1  -2    6.46    0.29
   5  -1  -2    6.79    0.35
   5  -1  -2    6.21    1.07
  -5   1   2    6.44    0.30
  -5   1   2    7.06    0.45
  -5   1   2    6.66    0.30
   4  -1  -2   24.23    0.85
   4  -1  -2   22.57    1.85
   4  -1  -2   23.29    0.76
   4  -1  -2   23.75    0.75
  -4   1   2   23.64    0.76
  -4   1   2   23.82    0.77
  -4   1   2   22.40    1.01
   3  -1  -2   56.10    3.11
   3  -1  -2   56.35    1.72
   3  -1  -2   56.77    1.62
   3  -1  -2   51.07    1.53
  -3   1   2   52.94    1.53
  -3   1   2   52.40    1.62
  -3   1   2   50.23    1.97
   2  -1  -2    3.23    0.21
   2  -1  -2    3.18    0.15
   2  -1  -2    3.28    0.37
   2  -1  -2    3.29    0.17
   2  -1  -2    3.34    0.14
  -2   1   2    3.31    0.22
  -2   1   2    3.11    0.15
  -2   1   2    3.14    0.14
   1  -1  -2  121.36    3.46
   1  -1  -2  139.56    4.38
   1  -1  -2  129.70    6.19
   1  -1  -2  125.80    3.70
   1  -1  -2  128.19    3.84
  -1   1   2  124.29    3.70
  -1   1   2  126.71    3.70
  -1   1   2  125.10    3.47
   0  -1  -2  190.18    6.24
   0  -1  -2  186.30    6.24
   0  -1  -2  177.34    5.50
   0  -1  -2  177.74    5.06
   0  -1  -2  187.18    8.77
   0  -1  -2  173.49    5.42
   0   1   2  182.04    5.50
   0   1   2  188.98    6.24
   0   1   2  191.39    6.24
   0   1   2  179.95    4.97
  -1  -1  -2  111.06    3.82
  -1  -1  -2  110.91    3.83
   1   1   2  107.74    3.04
   1   1   2  120.10    3.83
   1   1   2  111.38    3.38
   1   1   2  111.57    3.04
   1   1   2  112.16    3.83
  -2  -1  -2  384.15   12.82
  -2  -1  -2  361.06   10.77
   2   1   2  340.33   11.70
   2   1   2  376.44   10.20
  -3  -1  -2   42.29    1.22
  -3  -1  -2   46.09    1.58
  -3  -1  -2   41.89    1.28
   3   1   2   41.92    1.23
  -4  -1  -2  146.74    3.96
  -4  -1  -2  144.57    3.96
  -4  -1  -2  142.88    5.01
  -4  -1  -2  146.86    4.21
   4   1   2  141.65    4.41
   4   1   2  141.83    3.96
   4   1   2  145.52    4.19
  -5  -1  -2   87.47    3.26
  -5  -1  -2   93.30    2.69
  -5  -1  -2   88.90    2.56
   5   1   2   91.87    2.66
   5   1   2   89.72    2.88
   5   1   2   91.46    2.56
  -6  -1  -2    0.28    0.06
  -6  -1  -2    0.29    0.11
   6   1   2    0.84    0.11
   6   1   2    0.38    0.48
   6   1   2    0.34    0.11
   6   1   2    0.28    0.05
  -7  -1  -2   14.58    0.81
  -7  -1  -2   16.18    0.59
   7   1   2   15.99    0.73
   7   1   2   15.73    0.61
   7   1   2   15.31    0.52
  -8  -1  -2   12.04    0.74
  -8  -1  -2   13.26    0.53
   8   1   2   12.58    0.66
   8   1   2    8.42    1.91
   8   1   2   12.56    0.55
  -9  -1  -2    2.36    0.20
   9   1   2    2.11    0.27
 -10  -1  -2    4.20    0.29
  10   1   2    4.29    0.41
   8  -2  -2    5.77    0.40
   8  -2  -2    5.78    0.30
  -8   2   2    6.78    0.35
   7  -2  -2   11.25    0.56
   7  -2  -2   11.49    0.46
  -7   2   2   11.78    0.49
   6  -2  -2    0.91    0.60
   6  -2  -2    1.39    0.12
   6  -2  -2    1.50    0.18
  -6   2   2    1.53    0.14
   5  -2  -2   35.96    2.82
   5  -2  -2   35.08    1.24
   5  -2  -2   33.19    1.11
  -5   2   2   35.29    1.48
  -5   2   2   34.28    1.13
  -5   2   2   37.11    1.11
   4  -2  -2   54.26    1.64
   4  -2  -2   56.79    3.58
   4  -2  -2   57.33    1.71
   4  -2  -2   56.73    1.83
  -4   2   2   55.34    1.64
  -4   2   2   58.19    1.72
  -4   2   2   53.53    2.13
   3  -2  -2   30.05    0.98
   3  -2  -2   32.61    1.02
   3  -2  -2   32.61    1.10
   3  -2  -2   35.32    2.21
  -3   2   2   33.05    1.03
  -3   2   2   32.16    1.30
  -3   2   2   33.31    0.99
   2  -2  -2  102.85    5.28
   2  -2  -2  104.17    3.01
   2  -2  -2  108.51    3.62
   2  -2  -2   96.60    2.83
   2  -2  -2  105.20    3.14
  -2   2   2  101.11    2.83
  -2   2   2   99.83    3.59
  -2   2   2  100.80    3.01
   1  -2  -2   50.81    1.48
   1  -2  -2   52.21    1.58
   1  -2  -2   52.33    2.82
   1  -2  -2   56.06    1.91
   1  -2  -2   55.82    1.66
  -1   2   2   51.76    1.57
  -1   2   2   51.35    1.89
  -1   2   2   52.08    1.49
   0  -2  -2  173.97    5.80
   0  -2  -2  170.93    8.25
   0  -2  -2  169.77    4.61
   0  -2  -2  169.44    4.94
   0  -2  -2  176.46    5.80
   0  -2  -2  169.38    5.10
   0   2   2  171.87    5.79
   0   2   2  158.48    4.92
   0   2   2  167.44    4.62
   0   2   2  172.57    5.10
   0   2   2  169.21    4.93
   0   2   2  172.00    4.60
  -1  -2  -2  153.40    4.06
  -1  -2  -2  154.74    5.14
  -1  -2  -2  153.13    7.29
  -1  -2  -2  148.92    5.12
  -1  -2  -2  150.08    4.36
  -1  -2  -2  151.44    4.08
   1   2   2  148.56    4.09
   1   2   2  141.72    4.36
   1   2   2  147.53    4.51
  -2  -2  -2   22.62    0.64
  -2  -2  -2   21.90    0.81
  -2  -2  -2   21.17    0.65
   2   2   2   19.05    0.81
   2   2   2   21.79    0.64
   2   2   2   21.22    0.72
  -3  -2  -2   73.72    1.99
  -3  -2  -2   67.97    2.10
  -3  -2  -2   73.52    2.52
   3   2   2   71.86    2.22
   3   2   2   71.83    2.09
   3   2   2   69.50    1.99
  -4  -2  -2  125.71    3.47
  -4  -2  -2  122.52    3.69
  -4  -2  -2  130.37    4.40
   4   2   2  118.40    3.66
   4   2   2  131.63    3.67
   4   2   2  127.28    3.48
  -5  -2  -2    1.01    0.15
  -5  -2  -2    0.82    0.08
  -5  -2  -2    1.04    0.11
   5   2   2    0.94    0.10
   5   2   2    1.18    0.14
   5   2   2    0.99    0.08
  -6  -2  -2   26.67    0.85
  -6  -2  -2   22.88    1.09
   6   2   2   24.57    0.84
   6   2   2   25.42    0.81
   6   2   2   25.87    0.99
  -7  -2  -2    6.18    0.45
  -7  -2  -2    6.34    0.30
   7   2   2    5.12    0.37
   7   2   2    6.03    0.26
   7   2   2    5.68    0.32
  -8  -2  -2    0.22    0.07
  -8  -2  -2    0.03    0.09
   8   2   2    0.24    0.06
   8   2   2    0.32    0.10
  -9  -2  -2    3.23    0.24
   9   2   2    3.46    0.35
 -10  -2  -2    3.79    0.28
  10   2   2    2.89    0.34
   8  -3  -2    8.18    0.37
   8  -3  -2    8.13    0.48
   7  -3  -2    1.58    0.14
   7  -3  -2    0.98    0.16
  -7   3   2    1.65    0.16
   6  -3  -2   32.06    1.21
   6  -3  -2   33.21    1.08
  -6   3   2   33.52    1.11
   5  -3  -2   10.15    1.40
   5  -3  -2    9.59    0.40
   5  -3  -2   10.97    0.50
  -5   3   2    9.82    0.42
   4  -3  -2    5.54    0.27
   4  -3  -2    5.32    0.30
   4  -3  -2    5.61    0.94
   4  -3  -2    5.27    0.24
  -4   3   2    4.67    0.37
  -4   3   2    5.38    0.27
  -4   3   2    4.96    0.25
   3  -3  -2   94.84    2.84
   3  -3  -2   94.70    2.69
   3  -3  -2   97.19    2.98
   3  -3  -2  101.75    5.39
  -3   3   2   95.98    2.69
  -3   3   2   97.77    2.85
  -3   3   2   88.29    3.43
   2  -3  -2    8.16    0.33
   2  -3  -2    8.84    0.87
   2  -3  -2    9.13    0.38
   2  -3  -2    9.05    0.33
  -2   3   2    8.57    0.33
  -2   3   2    7.87    0.45
  -2   3   2    8.56    0.33
   1  -3  -2   32.28    0.98
   1  -3  -2   31.09    1.94
   1  -3  -2   31.79    1.03
   1  -3  -2   30.79    0.93
  -1   3   2   31.38    0.94
  -1   3   2   30.80    0.97
  -1   3   2   30.65    1.20
   0  -3  -2  150.56    7.39
   0  -3  -2  147.49    5.10
   0  -3  -2  152.55    4.06
   0  -3  -2  149.71    4.33
   0  -3  -2  147.74    4.47
   0  -3  -2  146.06    5.11
   0   3   2  147.73    5.10
   0   3   2  145.30    4.06
  -1  -3  -2    7.61    0.64
  -1  -3  -2    7.61    0.31
  -1  -3  -2    7.52    0.28
  -1  -3  -2    7.67    0.28
  -1  -3  -2    7.24    0.37
  -1  -3  -2    7.49    0.36
   1   3   2    7.37    0.28
   1   3   2    7.34    0.27
   1   3   2    7.53    0.36
   1   3   2    7.38    0.31
  -2  -3  -2   62.79    2.23
  -2  -3  -2   61.63    1.76
  -2  -3  -2   63.35    1.76
  -2  -3  -2   61.43    1.86
  -2  -3  -2   65.40    2.26
  -2  -3  -2   62.73    3.27
   2   3   2   61.08    2.23
   2   3   2   60.62    1.84
   2   3   2   63.80    1.77
   2   3   2   62.19    1.95
  -3  -3  -2   30.23    1.15
  -3  -3  -2   29.71    0.93
  -3  -3  -2   30.25    0.90
  -3  -3  -2   29.96    0.92
   3   3   2   31.14    0.92
   3   3   2   30.06    1.01
   3   3   2   29.70    0.91
   3   3   2   30.66    1.18
   3   3   2   28.30    0.90
  -4  -3  -2   32.14    0.99
  -4  -3  -2   31.58    1.23
  -4  -3  -2   30.95    0.96
  -4  -3  -2   31.21    0.99
   4   3   2   32.71    0.98
   4   3   2   30.61    0.96
   4   3   2   31.27    0.97
   4   3   2   31.38    1.08
  -5  -3  -2    6.08    0.28
  -5  -3  -2    4.84    0.34
  -5  -3  -2    5.57    0.25
   5   3   2    5.65    0.24
   5   3   2    5.36    0.22
   5   3   2    5.52    0.27
   5   3   2    5.77    0.32
  -6  -3  -2   34.24    1.09
  -6  -3  -2   32.82    1.39
   6   3   2   33.31    1.08
   6   3   2   33.15    1.06
   6   3   2   33.25    1.23
  -7  -3  -2    4.21    0.24
  -7  -3  -2    4.00    0.36
   7   3   2    4.68    0.28
   7   3   2    3.77    0.20
   7   3   2    3.93    0.31
  -8  -3  -2    6.50    0.34
  -8  -3  -2    6.20    0.50
   8   3   2    5.89    0.43
   8   3   2    6.51    0.37
   8   3   2    6.68    0.28
  -9  -3  -2    9.66    0.46
   9   3   2    8.80    0.58
 -10  -3  -2    0.76    0.14
  10   3   2    0.47    0.18
   7  -4  -2   16.87    0.76
   7  -4  -2   17.14    0.63
  -7   4   2   16.60    0.67
   6  -4  -2   12.85    0.50
   6  -4  -2   12.62    0.60
  -6   4   2   13.04    0.53
   5  -4  -2    3.26    0.95
   5  -4  -2    3.99    0.28
   5  -4  -2    3.49    0.20
  -5   4   2    3.50    0.22
   4  -4  -2   60.98    2.02
   4  -4  -2   64.66    4.19
   4  -4  -2   59.43    1.88
  -4   4   2   62.41    1.90
   3  -4  -2    5.23    0.30
   3  -4  -2    5.71    0.26
   3  -4  -2    5.90    0.28
   3  -4  -2    5.23    0.87
  -3   4   2    5.62    0.39
  -3   4   2    5.75    0.27
  -3   4   2    5.61    0.28
   2  -4  -2   12.19    0.47
   2  -4  -2   14.68    1.29
   2  -4  -2   13.48    0.47
   2  -4  -2   13.66    0.53
  -2   4   2   13.03    0.48
  -2   4   2   13.04    0.48
  -2   4   2   12.24    0.63
   1  -4  -2   85.64    2.57
   1  -4  -2   84.31    2.48
   1  -4  -2   84.06    4.58
   1  -4  -2   82.99    2.34
  -1   4   2   81.09    2.47
  -1   4   2   78.69    2.97
  -1   4   2   83.72    2.35
   0  -4  -2    9.26    0.35
   0  -4  -2    9.23    0.37
   0  -4  -2    8.86    0.34
   0  -4  -2    8.74    0.84
   0   4   2    8.75    0.45
   0   4   2    8.90    0.35
  -1  -4  -2   18.33    0.65
  -1  -4  -2   19.08    0.80
  -1  -4  -2   17.27    0.77
  -1  -4  -2   18.01    0.62
  -1  -4  -2   18.77    0.60
  -1  -4  -2   18.34    1.31
   1   4   2   18.95    0.78
   1   4   2   18.28    0.65
   1   4   2   18.75    0.62
   1   4   2   18.45    0.60
  -2  -4  -2   49.90    1.51
  -2  -4  -2   51.68    1.86
  -2  -4  -2   48.79    1.83
  -2  -4  -2   50.33    1.44
  -2  -4  -2   49.32    2.78
   2   4   2   48.76    1.43
   2   4   2   49.14    1.58
   2   4   2   47.45    1.45
   2   4   2   49.24    1.83
  -3  -4  -2   16.24    1.17
  -3  -4  -2   16.81    0.57
  -3  -4  -2   16.83    0.73
  -3  -4  -2   17.07    0.57
  -3  -4  -2   16.19    0.56
   3   4   2   16.23    0.74
   3   4   2   17.16    0.56
   3   4   2   16.36    0.57
   3   4   2   16.22    0.62
  -4  -4  -2    5.53    0.26
  -4  -4  -2    5.05    0.26
  -4  -4  -2    4.54    0.32
  -4  -4  -2    5.27    0.24
   4   4   2    5.14    0.26
   4   4   2    5.12    0.23
   4   4   2    5.57    0.29
   4   4   2    5.24    0.36
  -5  -4  -2   16.39    0.78
  -5  -4  -2   16.77    0.60
  -5  -4  -2   17.28    0.61
   5   4   2   16.87    0.68
   5   4   2   17.05    0.61
   5   4   2   16.62    0.58
  -6  -4  -2   17.69    0.63
  -6  -4  -2   16.23    0.82
   6   4   2   17.54    0.64
   6   4   2   17.05    0.73
   6   4   2   16.42    0.60
  -7  -4  -2    0.65    0.10
  -7  -4  -2    0.88    0.19
   7   4   2    0.88    0.14
   7   4   2    0.76    0.09
   7   4   2    0.82    0.16
  -8  -4  -2   19.82    1.04
  -8  -4  -2   20.18    0.77
   8   4   2   20.19    0.71
   8   4   2   20.77    0.81
   8   4   2   20.52    0.94
  -9  -4  -2    6.39    0.36
   9   4   2    6.25    0.48
   9   4   2    6.07    0.28
 -10  -4  -2    0.46    0.13
  10   4   2    0.22    0.15
   6  -5  -2    1.80    0.21
   6  -5  -2    1.90    0.16
  -6   5   2    1.72    0.17
   5  -5  -2   16.46    2.05
   5  -5  -2   15.70    0.58
   5  -5  -2   15.20    0.68
  -5   5   2   15.82    0.61
   4  -5  -2   14.83    1.78
   4  -5  -2   16.73    0.59
   4  -5  -2   16.23    0.68
  -4   5   2   16.09    0.61
   3  -5  -2   10.72    0.43
   3  -5  -2   12.99    1.45
   3  -5  -2   12.01    0.51
  -3   5   2   10.65    0.44
   2  -5  -2   25.25    0.85
   2  -5  -2   26.63    2.09
   2  -5  -2   25.43    0.85
   2  -5  -2   26.67    0.92
  -2   5   2   24.42    1.11
  -2   5   2   24.73    0.86
  -2   5   2   27.12    0.86
   1  -5  -2    9.60    0.38
   1  -5  -2    9.85    1.05
   1  -5  -2    9.27    0.36
   1  -5  -2    9.01    0.39
  -1   5   2    8.32    0.49
  -1   5   2    9.77    0.39
  -1   5   2    8.90    0.36
   0  -5  -2    2.12    0.15
   0  -5  -2    2.59    0.53
   0  -5  -2    2.15    0.15
   0  -5  -2    2.32    0.15
   0   5   2    1.72    0.20
   0   5   2    2.07    0.16
  -1  -5  -2   38.56    2.41
  -1  -5  -2   37.32    1.14
  -1  -5  -2   37.77    1.19
  -1  -5  -2   37.94    1.47
  -1  -5  -2   37.30    1.23
   1   5   2   37.30    1.47
   1   5   2   37.66    1.15
   1   5   2   37.14    1.16
  -2  -5  -2   23.65    0.76
  -2  -5  -2   23.50    1.65
  -2  -5  -2   22.68    0.80
  -2  -5  -2   22.85    0.97
  -2  -5  -2   23.30    0.78
   2   5   2   22.79    0.98
   2   5   2   23.63    0.81
   2   5   2   23.17    0.77
   2   5   2   22.64    0.75
  -3  -5  -2    0.02    0.04
  -3  -5  -2    0.06    0.04
  -3  -5  -2    0.06    0.05
  -3  -5  -2    0.12    0.15
   3   5   2    0.40    0.06
   3   5   2    0.41    0.11
   3   5   2    0.09    0.05
   3   5   2    0.06    0.05
   3   5   2    0.18    0.06
  -4  -5  -2   62.13    2.48
  -4  -5  -2   70.08    3.77
  -4  -5  -2   68.32    2.07
  -4  -5  -2   70.52    1.98
  -4  -5  -2   66.85    1.96
   4   5   2   67.44    2.16
   4   5   2   66.39    1.98
   4   5   2   66.40    2.53
   4   5   2   67.65    2.04
  -5  -5  -2   11.67    0.47
  -5  -5  -2   11.86    0.48
  -5  -5  -2   11.78    1.03
  -5  -5  -2   11.51    0.63
   5   5   2   12.08    0.67
   5   5   2   11.86    0.49
   5   5   2   11.18    0.51
   5   5   2   11.93    0.45
  -6  -5  -2    0.17    0.07
  -6  -5  -2    0.29    0.11
   6   5   2    0.02    0.04
   6   5   2    0.30    0.09
   6   5   2   -0.01    0.05
  -7  -5  -2   27.31    1.26
  -7  -5  -2   28.50    0.99
   7   5   2   27.71    0.99
   7   5   2   26.45    0.93
   7   5   2   29.08    1.12
  -8  -5  -2   14.80    0.63
  -8  -5  -2   14.27    0.85
   8   5   2   14.70    0.75
   8   5   2   15.42    0.57
   8   5   2   15.37    0.67
  -9  -5  -2    1.26    0.17
   9   5   2    1.27    0.13
   9   5   2    1.25    0.23
 -10  -5  -2   21.40    0.87
  10   5   2   21.50    1.07
   6  -6  -2    2.42    0.25
   5  -6  -2    3.43    0.28
   5  -6  -2    3.40    0.21
   5  -6  -2    4.86    1.32
  -5   6   2    3.61    0.24
   4  -6  -2    0.27    0.07
   4  -6  -2    0.22    0.46
   4  -6  -2    0.40    0.11
  -4   6   2    0.34    0.09
   3  -6  -2    6.46    0.30
   3  -6  -2    7.21    1.21
   3  -6  -2    6.93    0.37
  -3   6   2    6.41    0.32
   2  -6  -2   21.05    0.72
   2  -6  -2   21.07    0.79
   2  -6  -2   20.97    1.96
  -2   6   2   20.37    0.74
   1  -6  -2    0.09    0.05
   1  -6  -2    0.11    0.23
   1  -6  -2    0.11    0.06
   1  -6  -2    0.05    0.05
  -1   6   2    0.17    0.10
  -1   6   2    0.03    0.05
  -1   6   2    0.15    0.05
   0  -6  -2   35.04    1.10
   0  -6  -2   34.32    1.16
   0  -6  -2   34.71    1.12
   0  -6  -2   34.85    2.48
   0   6   2   34.40    1.11
   0   6   2   35.33    1.43
  -1  -6  -2   20.65    1.64
  -1  -6  -2   18.34    0.86
  -1  -6  -2   19.02    0.68
  -1  -6  -2   20.06    0.68
  -1  -6  -2   19.30    0.70
   1   6   2   19.30    0.89
   1   6   2   19.98    0.70
   1   6   2   18.71    0.68
  -2  -6  -2    0.03    0.05
  -2  -6  -2    0.24    0.06
  -2  -6  -2    0.14    0.09
  -2  -6  -2    0.05    0.05
  -2  -6  -2    0.04    0.17
   2   6   2    0.05    0.07
   2   6   2   -0.03    0.04
   2   6   2    0.13    0.06
   2   6   2    0.00    0.04
  -3  -6  -2   52.88    1.60
  -3  -6  -2   53.22    3.23
  -3  -6  -2   53.77    1.67
  -3  -6  -2   51.38    2.04
   3   6   2   53.52    1.62
   3   6   2   53.04    1.73
   3   6   2   55.25    1.65
   3   6   2   53.83    1.60
   3   6   2   52.04    2.06
  -4  -6  -2   23.31    1.74
  -4  -6  -2   23.62    0.82
  -4  -6  -2   22.67    1.03
  -4  -6  -2   22.79    0.80
   4   6   2   24.51    0.81
   4   6   2   23.31    0.79
   4   6   2   24.03    0.86
   4   6   2   23.78    0.83
   4   6   2   21.53    1.05
  -5  -6  -2    0.49    0.14
  -5  -6  -2    0.43    0.09
  -5  -6  -2    0.24    0.23
   5   6   2    0.28    0.09
   5   6   2    0.29    0.07
   5   6   2    0.32    0.13
   5   6   2    0.36    0.10
  -6  -6  -2   47.66    2.95
  -6  -6  -2   45.69    1.90
  -6  -6  -2   47.50    1.54
   6   6   2   46.85    1.50
   6   6   2   46.85    1.63
   6   6   2   47.56    1.51
  -7  -6  -2   20.69    1.03
  -7  -6  -2   18.94    0.76
  -7  -6  -2   21.15    1.65
   7   6   2   20.62    0.87
   7   6   2   19.47    0.73
   7   6   2   19.56    0.79
  -8  -6  -2    7.67    0.40
  -8  -6  -2    7.68    0.94
   8   6   2    6.59    0.46
   8   6   2    7.27    0.35
  -9  -6  -2   13.19    0.61
   9   6   2   13.55    0.75
   9   6   2   12.75    0.52
 -10  -6  -2    6.09    0.39
  10   6   2    6.68    0.53
   5  -7  -2    0.15    0.07
   5  -7  -2   -0.10    0.57
   4  -7  -2    1.54    0.14
   4  -7  -2    1.60    0.86
  -4   7   2    1.77    0.17
   3  -7  -2    5.00    0.26
   3  -7  -2    5.12    1.15
   3  -7  -2    4.90    0.32
  -3   7   2    5.17    0.29
   2  -7  -2    6.10    1.12
   2  -7  -2    5.80    0.33
   2  -7  -2    5.65    0.28
  -2   7   2    5.73    0.30
   1  -7  -2   12.33    0.52
   1  -7  -2   11.97    0.47
   1  -7  -2   14.95    1.58
  -1   7   2   11.43    0.48
   0  -7  -2   21.64    1.97
   0  -7  -2   23.30    0.82
   0  -7  -2   22.60    0.78
  -1  -7  -2    2.58    0.19
  -1  -7  -2    2.77    0.18
  -1  -7  -2    2.64    0.65
   1   7   2    2.53    0.20
   1   7   2    3.12    0.22
   1   7   2    2.67    0.28
  -2  -7  -2   37.51    1.27
  -2  -7  -2   39.64    1.25
  -2  -7  -2   38.55    2.72
  -2  -7  -2   40.00    1.30
  -2  -7  -2   37.36    1.58
   2   7   2   39.41    1.25
   2   7   2   40.54    1.27
   2   7   2   40.13    1.62
  -3  -7  -2   54.91    1.79
  -3  -7  -2   55.80    2.16
  -3  -7  -2   56.34    3.52
  -3  -7  -2   54.77    1.75
   3   7   2   58.48    1.81
   3   7   2   55.52    1.69
   3   7   2   51.59    2.15
   3   7   2   56.11    1.71
  -4  -7  -2    0.13    0.25
  -4  -7  -2    0.30    0.12
  -4  -7  -2    0.43    0.09
   4   7   2    0.49    0.11
   4   7   2    0.49    0.11
   4   7   2    0.41    0.08
   4   7   2    0.53    0.10
  -5  -7  -2   48.14    3.08
  -5  -7  -2   47.74    1.91
  -5  -7  -2   46.19    1.53
   5   7   2   47.56    1.52
   5   7   2   47.34    1.60
   5   7   2   45.39    1.50
  -6  -7  -2   27.17    1.25
  -6  -7  -2   27.27    2.08
  -6  -7  -2   26.78    0.97
   6   7   2   27.90    1.04
   6   7   2   25.66    0.93
   6   7   2   27.61    0.99
  -7  -7  -2    7.16    0.96
  -7  -7  -2    7.32    0.40
   7   7   2    7.43    0.37
   7   7   2    8.12    0.46
  -8  -7  -2   21.14    1.80
  -8  -7  -2   20.44    0.82
   8   7   2   20.81    0.92
   8   7   2   19.46    0.75
  -9  -7  -2    3.41    0.74
  -9  -7  -2    3.64    0.29
   9   7   2    4.51    0.40
   9   7   2    4.20    0.26
 -10  -7  -2    5.51    0.38
  10   7   2    5.28    0.47
   3  -8  -2    2.56    0.99
   3  -8  -2    2.22    0.17
  -3   8   2    2.10    0.19
   2  -8  -2    1.63    0.14
   2  -8  -2    2.19    0.85
  -2   8   2    1.62    0.16
   1  -8  -2   22.92    2.27
   1  -8  -2   23.11    0.80
  -1   8   2   22.52    0.82
   0  -8  -2    1.03    0.12
   0  -8  -2    0.86    0.51
  -1  -8  -2   17.69    0.66
  -1  -8  -2   18.63    1.82
  -2  -8  -2   60.87    3.97
  -2  -8  -2   59.55    1.89
  -3  -8  -2    2.04    0.63
  -3  -8  -2    1.81    0.17
  -4  -8  -2   44.49    1.48
  -4  -8  -2   46.05    3.17
  -5  -8  -2   16.21    1.59
  -5  -8  -2   16.06    0.64
   5   8   2   15.43    0.62
  -6  -8  -2    6.38    1.00
  -6  -8  -2    6.69    0.36
   6   8   2    6.28    0.33
   6   8   2    6.03    0.37
  -7  -8  -2   14.24    0.63
  -7  -8  -2   14.26    1.51
   7   8   2   15.52    0.70
   7   8   2   13.99    0.59
  -8  -8  -2    1.48    0.59
  -8  -8  -2    1.93    0.21
   8   8   2    2.25    0.26
   8   8   2    2.12    0.19
  -9  -8  -2    1.79    0.22
   9   8   2    2.01    0.28
   9   8   2    1.52    0.17
  10   8   2    7.31    0.55
   2  -9  -2   11.65    0.47
   2  -9  -2   13.48    1.92
  -2   9   2   12.02    0.53
   1  -9  -2   -0.01    0.06
   1  -9  -2   -0.02    0.38
  -1   9   2   -0.05    0.06
   0  -9  -2   15.72    0.60
   0  -9  -2   16.12    1.89
  -1  -9  -2   15.82    0.60
  -1  -9  -2   15.37    1.78
  -2  -9  -2    2.60    0.19
  -2  -9  -2    2.42    0.76
  -3  -9  -2    5.21    0.30
  -3  -9  -2    5.46    1.04
  -4  -9  -2   15.79    1.71
  -4  -9  -2   15.53    0.63
  -5  -9  -2    0.43    0.43
  -5  -9  -2    0.27    0.09
  -6  -9  -2    7.07    0.39
  -6  -9  -2    7.35    1.18
   6   9   2    6.91    0.37
  -7  -9  -2    4.25    0.94
  -7  -9  -2    4.89    0.32
   7   9   2    4.44    0.29
  -8  -9  -2    0.38    0.45
  -8  -9  -2    0.49    0.13
   8   9   2    0.37    0.11
  -9  -9  -2    3.52    0.30
   9   9   2    3.55    0.26
   1 -10  -2    5.62    1.38
   1 -10  -2    4.70    0.26
   0 -10  -2    5.65    1.29
   0 -10  -2    5.36    0.28
   0  10   2    5.52    0.32
  -1 -10  -2    0.35    0.09
  -1 -10  -2   -0.07    0.36
  -2 -10  -2    6.79    0.34
  -2 -10  -2    6.85    1.29
  -3 -10  -2    4.49    0.27
  -3 -10  -2    5.12    1.11
  -4 -10  -2    1.26    0.67
  -4 -10  -2    1.35    0.16
  -5 -10  -2    2.79    0.23
  -5 -10  -2    2.79    0.87
  -6 -10  -2    6.80    0.39
  -6 -10  -2    6.33    1.21
  -7 -10  -2    0.01    0.37
  -7 -10  -2    0.05    0.09
  -8 -10  -2    1.29    0.19
  -8 -10  -2    0.75    0.60
   8  10   2    1.19    0.17
  -2 -11  -2    5.13    1.26
  -2 -11  -2    5.84    0.31
  -3 -11  -2    0.48    0.11
  -3 -11  -2    1.05    0.69
  -4 -11  -2    2.69    0.96
  -4 -11  -2    3.01    0.23
  -5 -11  -2    0.11    0.09
  -5 -11  -2    0.05    0.42
  -6 -11  -2    2.80    0.25
  -6 -11  -2    3.35    1.01
  -7 -11  -2    1.97    0.88
   5  11  -3    1.09    0.18
  -5 -11   3    1.46    0.89
   4  11  -3    1.03    0.17
  -4 -11   3    0.84    0.74
   3  11  -3    4.16    0.32
  -3 -11   3    4.19    1.29
   7  10  -3    2.02    0.24
   6  10  -3    0.99    0.18
   5  10  -3    0.78    0.15
  -5 -10   3    1.07    0.74
   4  10  -3    1.50    0.31
   4  10  -3    1.61    0.20
  -4 -10   3    1.74    0.22
  -4 -10   3    2.13    0.89
   3  10  -3    1.28    0.17
   3  10  -3    0.82    0.23
  -3 -10   3    0.90    0.66
  -3 -10   3    1.32    0.19
   2  10  -3    0.30    0.11
   2  10  -3    0.16    0.16
  -2 -10   3    0.09    0.11
  -2 -10   3    0.17    0.45
   1  10  -3    1.67    0.19
   1  10  -3    1.14    0.27
  -1 -10   3    2.08    0.98
  -1 -10   3    1.25    0.19
   0 -10   3    1.66    0.21
   0 -10   3    0.92    0.78
   8   9  -3    4.01    0.33
   7   9  -3    0.87    0.17
   6   9  -3    0.93    0.16
  -6  -9   3    0.97    0.18
   5   9  -3    8.18    0.43
   5   9  -3    7.11    0.62
  -5  -9   3    7.92    0.46
  -5  -9   3    7.55    1.29
   4   9  -3    1.77    0.19
   4   9  -3    1.43    0.29
  -4  -9   3    1.63    0.21
  -4  -9   3    1.24    0.64
   3   9  -3    1.87    0.19
   3   9  -3    1.93    0.31
  -3  -9   3    2.03    0.22
  -3  -9   3    1.88    0.77
   2   9  -3    0.93    0.14
   2   9  -3    0.92    0.22
  -2  -9   3    0.82    0.15
  -2  -9   3    0.53    0.52
   1   9  -3   14.77    0.87
   1   9  -3   15.31    0.63
  -1  -9   3   16.98    2.11
  -1  -9   3   14.91    0.65
   0   9  -3    1.55    0.28
   0  -9   3    1.38    0.81
   0  -9   3    1.56    0.20
  -1   9  -3    2.03    0.31
   1  -9   3    2.08    0.22
   1  -9   3    1.86    0.97
   2  -9   3    4.91    0.33
   2  -9   3    4.97    1.54
   9   8  -3    0.20    0.12
   8   8  -3    2.81    0.27
   7   8  -3    1.17    0.18
   6   8  -3    0.47    0.12
  -6  -8   3    0.67    0.15
   5   8  -3   17.07    0.69
   5   8  -3   16.56    0.98
  -5  -8   3   16.53    0.70
  -5  -8   3   17.89    1.77
   4   8  -3    5.18    0.47
   4   8  -3    5.11    0.32
   4   8  -3    4.96    0.30
  -4  -8   3    6.03    1.05
  -4  -8   3    4.99    0.33
   3   8  -3    7.68    0.37
   3   8  -3    7.31    0.55
  -3  -8   3    6.58    1.15
  -3  -8   3    7.58    0.40
   2   8  -3   22.99    0.82
   2   8  -3   20.84    1.08
  -2  -8   3   22.75    0.83
  -2  -8   3   22.35    2.21
   1   8  -3    5.33    0.30
   1   8  -3    5.64    0.45
  -1  -8   3    4.83    0.31
  -1  -8   3    4.95    1.12
   0   8  -3    2.35    0.30
   0   8  -3    2.27    0.19
   0  -8   3    2.15    0.20
   0  -8   3    2.58    0.93
  -1   8  -3   19.23    0.98
   1  -8   3   19.03    0.73
   1  -8   3   17.52    2.29
  -2   8  -3    0.18    0.13
   2  -8   3   -0.06    0.38
   2  -8   3    0.05    0.08
  -3   8  -3    4.15    0.42
   3  -8   3    3.39    1.33
   3  -8   3    4.48    0.31
   9   7  -3    1.47    0.20
   8   7  -3    3.34    0.28
   7   7  -3    0.31    0.11
  -7  -7   3    0.25    0.13
   6   7  -3   23.71    0.89
  -6  -7   3   23.01    0.90
   5   7  -3   16.45    0.66
   5   7  -3   17.36    0.68
  -5  -7   3   16.72    1.58
  -5  -7   3   15.99    0.67
   4   7  -3    3.24    0.24
   4   7  -3    3.02    0.35
   4   7  -3    3.06    0.22
  -4  -7   3    3.10    0.72
  -4  -7   3    3.01    0.24
   3   7  -3   83.58    2.49
   3   7  -3   87.76    2.62
   3   7  -3   82.39    3.24
  -3  -7   3   86.95    2.52
  -3  -7   3   86.91    5.16
   2   7  -3    5.13    0.43
   2   7  -3    5.86    0.30
  -2  -7   3    6.26    0.33
  -2  -7   3    5.80    1.00
   1   7  -3   10.39    0.62
   1   7  -3   11.68    0.46
  -1  -7   3   10.64    0.47
  -1  -7   3   10.48    1.40
   0   7  -3   23.00    0.80
   0   7  -3   22.36    1.05
   0  -7   3   23.67    2.32
   0  -7   3   21.90    0.80
  -1   7  -3    1.26    0.14
  -1   7  -3    1.27    0.22
   1  -7   3    1.17    0.15
   1  -7   3    1.00    0.62
  -2   7  -3   15.65    0.84
   2  -7   3   16.27    2.16
   2  -7   3   15.26    0.62
  -3   7  -3    5.19    0.45
   3  -7   3    5.22    0.32
   3  -7   3    5.55    1.49
  -4   7  -3    0.14    0.14
   4  -7   3    0.24    0.55
   4  -7   3    0.22    0.10
  -5   7  -3    6.06    0.35
   5  -7   3    5.48    1.82
   5  -7   3    5.48    0.35
  10   6  -3    4.73    0.41
   9   6  -3    3.79    0.29
   9   6  -3    4.75    0.37
   8   6  -3    0.12    0.11
   8   6  -3    0.13    0.09
  -8  -6   3    0.03    0.07
   7   6  -3   32.73    1.18
   7   6  -3   34.06    1.23
  -7  -6   3   33.82    1.20
  -7  -6   3   33.65    1.08
   6   6  -3    9.41    0.44
   6   6  -3    9.76    0.47
  -6  -6   3    9.29    0.47
  -6  -6   3    9.19    0.34
   5   6  -3    5.82    0.33
   5   6  -3    5.45    0.30
  -5  -6   3    5.57    0.33
  -5  -6   3    5.27    0.75
   4   6  -3   38.25    1.21
   4   6  -3   38.87    1.24
  -4  -6   3   35.80    1.21
  -4  -6   3   37.61    2.54
   3   6  -3   63.75    1.88
   3   6  -3   66.54    1.97
   3   6  -3   60.50    2.46
  -3  -6   3   61.90    1.89
  -3  -6   3   65.95    3.91
   2   6  -3   18.05    0.88
   2   6  -3   18.65    0.64
  -2  -6   3   16.60    1.60
  -2  -6   3   17.47    0.65
   1   6  -3   46.25    1.41
   1   6  -3   41.52    1.77
  -1  -6   3   46.06    3.20
  -1  -6   3   46.11    1.39
   0   6  -3    6.52    0.44
   0   6  -3    7.18    0.31
   0  -6   3    7.04    0.33
   0  -6   3    6.58    1.12
  -1   6  -3   26.25    0.86
  -1   6  -3   23.74    1.10
   1  -6   3   25.37    0.85
   1  -6   3   23.36    2.37
  -2   6  -3   17.41    0.86
   2  -6   3   20.04    2.24
   2  -6   3   16.79    0.64
  -3   6  -3    0.31    0.13
   3  -6   3    0.41    0.10
   3  -6   3    0.34    0.50
  -4   6  -3    9.26    0.62
   4  -6   3    9.61    0.44
   4  -6   3    9.25    1.90
  -5   6  -3    5.12    0.30
  -5   6  -3    4.78    0.44
   5  -6   3    4.36    1.55
   5  -6   3    5.20    0.32
  -6   6  -3    0.18    0.10
   6  -6   3    0.40    0.12
   6  -6   3   -0.05    0.66
  10   5  -3    8.73    0.56
   9   5  -3    0.95    0.18
   9   5  -3    0.76    0.14
  -9  -5   3    0.72    0.13
   8   5  -3   17.87    0.72
   8   5  -3   17.52    0.78
  -8  -5   3   17.68    0.66
   7   5  -3   21.92    0.87
   7   5  -3   20.58    0.80
  -7  -5   3   21.14    0.75
  -7  -5   3   22.52    0.85
   6   5  -3    6.81    0.35
   6   5  -3    6.82    0.37
  -6  -5   3    7.36    0.39
  -6  -5   3    6.69    0.29
   5   5  -3   73.10    2.26
   5   5  -3   70.06    2.12
   5   5  -3   72.52    2.21
  -5  -5   3   71.23    2.11
  -5  -5   3   72.30    2.13
  -5  -5   3   68.34    3.91
   4   5  -3   19.20    0.69
   4   5  -3   20.61    0.70
   4   5  -3   20.23    0.69
  -4  -5   3   20.03    0.70
  -4  -5   3   17.93    1.44
   3   5  -3    2.30    0.12
   3   5  -3    2.40    0.17
   3   5  -3    2.43    0.15
  -3  -5   3    2.30    0.20
  -3  -5   3    2.42    0.50
  -3  -5   3    2.50    0.18
   2   5  -3   52.97    1.60
   2   5  -3   51.89    2.02
   2   5  -3   51.42    1.96
  -2  -5   3   51.27    1.55
  -2  -5   3   53.59    3.26
  -2  -5   3   53.41    1.92
   1   5  -3   26.05    0.82
   1   5  -3   24.69    1.07
   1   5  -3   25.28    1.04
  -1  -5   3   24.89    0.82
  -1  -5   3   25.33    2.01
   0   5  -3   23.40    0.76
   0   5  -3   22.04    0.98
   0  -5   3   24.34    2.06
   0  -5   3   23.52    0.76
  -1   5  -3   31.43    0.97
  -1   5  -3   29.19    1.22
   1  -5   3   30.66    2.59
   1  -5   3   30.19    0.95
   1  -5   3   28.41    0.95
  -2   5  -3    2.54    0.24
  -2   5  -3    2.61    0.17
   2  -5   3    2.83    0.89
   2  -5   3    2.45    0.18
   2  -5   3    2.31    0.16
  -3   5  -3   17.75    0.84
   3  -5   3   17.12    0.62
   3  -5   3   16.43    0.65
   3  -5   3   15.92    2.08
  -4   5  -3   12.56    0.70
   4  -5   3   12.10    2.03
   4  -5   3   12.55    0.51
  -5   5  -3    0.39    0.09
  -5   5  -3    0.29    0.14
   5  -5   3    0.30    0.58
   5  -5   3    0.15    0.09
  -6   5  -3    0.08    0.08
  -6   5  -3    0.05    0.10
   6  -5   3    0.06    0.08
   6  -5   3    0.35    0.72
   7  -5   3    3.27    1.57
  10   4  -3    0.21    0.12
 -10  -4   3    0.05    0.09
   9   4  -3   15.95    0.76
   9   4  -3   16.15    0.67
  -9  -4   3   16.62    0.66
   8   4  -3   12.35    0.54
   8   4  -3   12.82    0.62
  -8  -4   3   12.36    0.52
   7   4  -3    4.32    0.27
   7   4  -3    4.82    0.32
  -7  -4   3    5.05    0.33
  -7  -4   3    4.51    0.31
  -7  -4   3    4.74    0.26
   6   4  -3   55.82    1.84
   6   4  -3   53.75    1.74
  -6  -4   3   57.01    1.72
  -6  -4   3   55.03    1.71
  -6  -4   3   54.72    1.70
   5   4  -3   29.01    0.97
   5   4  -3   30.03    1.02
  -5  -4   3   28.19    1.74
  -5  -4   3   28.80    0.97
  -5  -4   3   30.02    0.98
  -5  -4   3   28.88    0.92
   4   4  -3   15.78    0.56
   4   4  -3   16.23    0.58
   4   4  -3   15.42    0.70
   4   4  -3   15.63    0.57
  -4  -4   3   15.46    0.57
  -4  -4   3   15.13    0.48
  -4  -4   3   15.03    1.11
   3   4  -3   57.34    1.70
   3   4  -3   56.66    1.67
   3   4  -3   54.54    1.59
   3   4  -3   54.99    2.01
   3   4  -3   54.62    1.59
  -3  -4   3   53.44    1.60
  -3  -4   3   51.50    3.05
  -3  -4   3   54.35    2.00
   2   4  -3    0.43    0.06
   2   4  -3    0.54    0.10
   2   4  -3    0.48    0.04
  -2  -4   3    0.44    0.08
  -2  -4   3    0.67    0.08
  -2  -4   3    1.00    0.32
   1   4  -3    2.90    0.23
   1   4  -3    3.09    0.14
   1   4  -3    2.46    0.20
  -1  -4   3    2.96    0.57
  -1  -4   3    3.01    0.17
  -1  -4   3    3.29    0.17
   0   4  -3   33.55    1.32
   0   4  -3   36.25    1.05
   0   4  -3   33.96    1.30
   0  -4   3   36.63    2.54
   0  -4   3   32.18    1.03
   0  -4   3   33.52    1.03
  -1   4  -3    6.73    0.38
  -1   4  -3    6.97    0.26
   1  -4   3    6.17    0.25
   1  -4   3    7.33    1.06
   1  -4   3    6.02    0.28
   1  -4   3    7.13    0.29
  -2   4  -3    0.63    0.07
  -2   4  -3    0.50    0.11
   2  -4   3    0.67    0.08
   2  -4   3    0.34    0.35
   2  -4   3    0.65    0.09
  -3   4  -3   35.33    1.44
   3  -4   3   37.59    3.24
   3  -4   3   37.21    1.11
   3  -4   3   34.53    1.21
  -4   4  -3   46.38    1.77
   4  -4   3   43.22    1.34
   4  -4   3   42.91    3.85
   4  -4   3   42.44    1.49
  -5   4  -3    4.59    0.39
   5  -4   3    5.41    0.34
   5  -4   3    5.25    1.48
   5  -4   3    4.63    0.27
  -6   4  -3   15.41    0.59
  -6   4  -3   13.40    0.80
   6  -4   3   14.37    0.58
   6  -4   3   14.22    0.68
   6  -4   3   12.69    2.34
  -7   4  -3    9.66    0.67
  -7   4  -3   10.13    0.46
   7  -4   3    8.67    0.45
   7  -4   3   10.81    0.58
   7  -4   3    7.61    2.01
  10   3  -3    9.00    0.55
 -10  -3   3    8.79    0.44
   9   3  -3    5.39    0.39
   9   3  -3    6.12    0.34
  -9  -3   3    5.56    0.32
   8   3  -3    3.96    0.30
   8   3  -3    4.11    0.26
  -8  -3   3    4.31    0.26
   7   3  -3   19.66    0.74
   7   3  -3   19.94    0.81
  -7  -3   3   21.76    0.79
  -7  -3   3   19.98    0.73
   6   3  -3    8.46    0.43
   6   3  -3    9.02    0.38
  -6  -3   3    8.75    0.37
  -6  -3   3    9.17    0.42
   5   3  -3    1.50    0.12
   5   3  -3    1.64    0.15
  -5  -3   3    1.73    0.20
  -5  -3   3    1.54    0.15
  -5  -3   3    1.71    0.25
  -5  -3   3    1.59    0.11
  -5  -3   3    1.54    0.12
   4   3  -3   22.14    0.74
   4   3  -3   23.04    0.94
   4   3  -3   23.17    0.80
   4   3  -3   22.20    0.76
   4   3  -3   23.41    0.75
  -4  -3   3   22.68    0.75
  -4  -3   3   22.78    0.70
  -4  -3   3   21.97    1.31
  -4  -3   3   22.80    0.70
   3   3  -3   59.49    1.77
   3   3  -3   61.42    2.13
   3   3  -3   60.16    1.69
   3   3  -3   59.55    1.83
   3   3  -3   57.55    1.68
  -3  -3   3   57.98    2.12
  -3  -3   3   59.19    1.69
  -3  -3   3   56.68    3.09
  -3  -3   3   57.82    1.69
   2   3  -3    0.90    0.11
   2   3  -3    0.84    0.07
  -2  -3   3    0.74    0.07
  -2  -3   3    0.83    0.08
  -2  -3   3    0.81    0.09
  -2  -3   3    0.87    0.25
   1   3  -3   23.52    0.69
   1   3  -3   23.93    0.70
   1   3  -3   22.40    0.87
  -1  -3   3   22.82    0.69
  -1  -3   3   22.68    1.63
  -1  -3   3   20.33    0.68
   0   3  -3   74.87    2.09
   0   3  -3   71.76    2.52
   0   3  -3   74.86    2.55
   0  -3   3   68.43    2.16
   0  -3   3   71.35    2.00
   0  -3   3   72.66    4.23
   0  -3   3   69.61    2.00
  -1   3  -3    0.31    0.04
  -1   3  -3    0.20    0.06
   1  -3   3    0.33    0.05
   1  -3   3    0.36    0.05
   1  -3   3    0.53    0.35
   1  -3   3    0.56    0.05
  -2   3  -3   88.56    2.45
  -2   3  -3   82.99    2.94
   2  -3   3   76.83    2.32
   2  -3   3   87.48    5.32
   2  -3   3   83.72    2.32
   2  -3   3   79.37    2.54
  -3   3  -3   68.51    2.60
   3  -3   3   71.95    2.27
   3  -3   3   74.03    2.05
   3  -3   3   74.57    5.05
  -4   3  -3    0.02    0.07
   4  -3   3    0.03    0.32
   4  -3   3    0.02    0.05
   4  -3   3    0.11    0.06
  -5   3  -3   64.78    2.55
  -5   3  -3   72.85    2.08
   5  -3   3   66.46    1.97
   5  -3   3   62.46    5.20
   5  -3   3   67.31    2.24
  -6   3  -3   19.50    1.00
  -6   3  -3   22.31    0.76
   6  -3   3   18.19    2.62
   6  -3   3   21.09    0.88
   6  -3   3   19.75    0.73
  -7   3  -3    6.08    0.50
  -7   3  -3    6.73    0.34
   7  -3   3    6.48    0.44
   7  -3   3    5.38    1.70
   7  -3   3    5.82    0.33
  -8   3  -3   10.52    0.48
   8  -3   3   10.01    0.60
   8  -3   3   10.44    0.49
   8  -3   3    6.29    1.97
   9   2  -3    0.25    0.09
   9   2  -3    0.09    0.09
  -9  -2   3    0.33    0.10
   8   2  -3    6.43    0.33
   8   2  -3    6.34    0.39
  -8  -2   3    7.06    0.35
   7   2  -3   21.43    0.85
   7   2  -3   20.35    0.76
  -7  -2   3   21.11    0.77
  -7  -2   3   23.22    0.81
   6   2  -3    0.11    0.07
   6   2  -3    0.03    0.04
  -6  -2   3    0.11    0.06
  -6  -2   3    0.10    0.06
   5   2  -3    6.86    0.29
   5   2  -3    7.01    0.34
  -5  -2   3    6.76    0.46
  -5  -2   3    6.67    0.29
  -5  -2   3    5.88    0.40
  -5  -2   3    6.94    0.31
  -5  -2   3    7.13    0.32
   4   2  -3   90.01    3.00
   4   2  -3   78.79    2.37
   4   2  -3   84.59    2.62
   4   2  -3   82.97    2.49
  -4  -2   3   84.52    2.47
  -4  -2   3   81.30    2.37
  -4  -2   3   86.05    2.47
  -4  -2   3   82.33    3.00
   3   2  -3    5.07    0.23
   3   2  -3    5.31    0.24
   3   2  -3    5.62    0.22
   3   2  -3    5.59    0.25
   3   2  -3    5.89    0.31
  -3  -2   3    5.87    0.31
  -3  -2   3    5.59    0.39
  -3  -2   3    5.56    0.23
   2   2  -3   57.29    1.54
   2   2  -3   57.36    1.63
   2   2  -3   53.61    1.96
   2   2  -3   57.27    1.71
  -2  -2   3   53.23    2.91
  -2  -2   3   54.27    1.56
  -2  -2   3   55.58    1.96
   1   2  -3  214.49    7.17
   1   2  -3  212.32    6.30
  -1  -2   3  208.48    5.72
  -1  -2   3  207.52    5.73
  -1  -2   3  224.58    7.17
  -1  -2   3  208.11    5.72
  -1  -2   3  205.52   10.47
   0   2  -3    5.53    0.25
   0  -2   3    5.70    0.20
   0  -2   3    5.52    0.19
   0  -2   3    5.22    0.72
   0  -2   3    5.62    0.21
  -1   2  -3  221.14    7.41
   1  -2   3  216.16    6.49
   1  -2   3  212.06    5.88
   1  -2   3  220.10    5.88
   1  -2   3  218.44   11.32
  -2   2  -3  108.63    3.71
  -2   2  -3  112.67    3.11
   2  -2   3  105.52    6.37
   2  -2   3  102.68    3.25
   2  -2   3  108.35    2.94
   2  -2   3  104.01    2.94
  -3   2  -3    7.18    0.38
   3  -2   3    6.90    0.28
   3  -2   3    7.35    0.33
   3  -2   3    7.35    1.32
   3  -2   3    7.37    0.29
  -4   2  -3   47.58    1.83
   4  -2   3   48.71    4.00
   4  -2   3   48.02    1.62
   4  -2   3   49.96    1.43
  -5   2  -3   32.91    1.42
  -5   2  -3   37.48    1.12
   5  -2   3   34.07    1.26
   5  -2   3   35.94    1.09
   5  -2   3   30.31    3.26
  -6   2  -3    0.18    0.10
  -6   2  -3    0.04    0.05
   6  -2   3    0.23    0.10
   6  -2   3    0.03    0.06
   6  -2   3    0.16    0.46
  -7   2  -3   38.64    1.20
  -7   2  -3   34.72    1.56
   7  -2   3   36.21    1.38
   7  -2   3   35.07    1.16
   7  -2   3   28.55    3.56
  -8   2  -3    1.71    0.17
  -8   2  -3    1.93    0.30
   8  -2   3    1.68    0.18
   8  -2   3    1.80    0.25
   8  -2   3    1.54    1.08
  -9   2  -3    5.94    0.34
   9  -2   3    4.26    1.71
   9  -2   3    5.37    0.44
   9   1  -3    3.66    0.24
   9   1  -3    3.16    0.30
  -9  -1   3    3.92    0.27
   8   1  -3    9.13    0.50
   8   1  -3    9.28    0.42
  -8  -1   3    9.80    0.44
   7   1  -3    4.23    0.29
   7   1  -3    3.21    0.21
  -7  -1   3    4.00    0.25
  -7  -1   3    3.43    0.23
   6   1  -3   15.89    0.59
   6   1  -3   16.37    0.68
  -6  -1   3   16.08    0.61
  -6  -1   3   18.07    0.63
   5   1  -3   50.18    1.53
   5   1  -3   50.09    1.65
  -5  -1   3   47.74    1.50
  -5  -1   3   49.58    1.54
  -5  -1   3   47.86    1.92
  -5  -1   3   52.57    1.49
   4   1  -3    4.64    0.26
   4   1  -3    4.90    0.23
   4   1  -3    4.59    0.21
   4   1  -3    5.53    0.33
  -4  -1   3    4.59    0.31
  -4  -1   3    4.58    0.23
  -4  -1   3    4.91    0.21
  -4  -1   3    4.64    0.21
  -4  -1   3    4.49    0.22
   3   1  -3   31.53    1.13
   3   1  -3   28.31    0.88
   3   1  -3   29.22    0.98
   3   1  -3   29.74    0.90
  -3  -1   3   28.31    0.87
  -3  -1   3   28.62    0.87
  -3  -1   3   28.83    0.84
  -3  -1   3   29.54    0.88
   2   1  -3  162.68    4.99
   2   1  -3  175.73    5.68
   2   1  -3  171.83    4.51
   2   1  -3  166.85    4.82
  -2  -1   3  175.73    5.68
  -2  -1   3  162.58    4.52
  -2  -1   3  151.07    4.51
   1   1  -3    1.07    0.08
   1   1  -3    1.02    0.08
  -1  -1   3    1.00    0.07
  -1  -1   3    1.05    0.06
  -1  -1   3    1.07    0.27
  -1  -1   3    1.02    0.06
   0   1  -3  151.41    4.32
   0  -1   3  129.90    7.45
   0  -1   3  148.48    4.33
  -1   1  -3  241.09    8.17
   1  -1   3  215.55   11.96
   1  -1   3  234.26    6.46
   1  -1   3  244.27    6.96
   1  -1   3  229.13    6.37
  -2   1  -3    2.32    0.14
   2  -1   3    1.65    0.64
   2  -1   3    2.51    0.14
   2  -1   3    2.37    0.11
   2  -1   3    2.23    0.11
  -3   1  -3  198.48    6.57
   3  -1   3  170.10   10.55
   3  -1   3  192.73    5.79
   3  -1   3  200.90    5.22
  -4   1  -3   58.52    2.10
   4  -1   3   56.38    1.85
   4  -1   3   49.21    4.21
   4  -1   3   58.58    1.63
  -5   1  -3    4.72    0.33
  -5   1  -3    4.92    0.22
   5  -1   3    4.53    0.23
   5  -1   3    4.13    1.23
   5  -1   3    4.28    0.29
  -6   1  -3   38.75    1.15
  -6   1  -3   34.36    1.47
   6  -1   3   26.26    3.23
   6  -1   3   33.60    1.30
   6  -1   3   36.21    1.11
  -7   1  -3    4.23    0.24
  -7   1  -3    3.70    0.36
   7  -1   3    3.97    0.33
   7  -1   3    3.97    0.25
   7  -1   3    2.32    1.14
  -8   1  -3    5.87    0.31
  -8   1  -3    5.57    0.48
   8  -1   3    6.33    0.44
   8  -1   3    4.92    0.31
   8  -1   3    4.47    1.61
  -9   1  -3    6.46    0.35
   9  -1   3    2.12    1.31
   9  -1   3    6.13    0.37
   9  -1   3    5.69    0.45
   9   0  -3    6.89    0.45
   9   0  -3    7.39    0.37
  -9   0   3    7.29    0.38
   8   0  -3    5.05    0.35
   8   0  -3    5.28    0.29
  -8   0   3    5.61    0.31
   7   0  -3    9.21    0.40
   7   0  -3    8.96    0.47
  -7   0   3    9.68    0.42
   6   0  -3   37.25    1.31
   6   0  -3   35.96    1.18
  -6   0   3   37.32    1.21
  -6   0   3   37.52    1.18
   5   0  -3   26.37    0.95
   5   0  -3   19.66    1.86
   5   0  -3   28.09    0.86
  -5   0   3   25.90    0.86
  -5   0   3   25.34    1.13
  -5   0   3   28.30    0.85
  -5   0   3   24.57    0.89
   4   0  -3   79.38    2.32
   4   0  -3   65.63    4.21
   4   0  -3   77.12    2.21
   4   0  -3   79.54    2.45
  -4   0   3   81.47    2.32
  -4   0   3   75.74    2.82
  -4   0   3   77.12    2.24
  -4   0   3   82.62    2.21
   3   0  -3  120.07    3.50
   3   0  -3  120.42    3.65
   3   0  -3  115.24    3.29
   3   0  -3  128.19    4.18
   3   0  -3  116.02    6.00
  -3   0   3  123.55    3.30
  -3   0   3  120.29    3.49
  -3   0   3  117.20    4.17
  -3   0   3  116.07    3.29
  -3   0   3  117.86    3.49
   2   0  -3    4.62    0.33
   2   0  -3    4.80    0.26
   2   0  -3    4.36    0.18
   2   0  -3    4.32    0.22
   2   0  -3    4.49    0.17
  -2   0   3    4.46    0.19
  -2   0   3    4.26    0.24
   1   0  -3  197.94    6.44
   1   0  -3  220.50    7.18
  -1   0   3  225.45    7.18
  -1   0   3  207.32    5.71
  -1   0   3  206.35    5.72
   0   0  -3  194.81    6.15
   0   0   3  192.38    6.17
   1   0   3    0.18    0.25
  -2   0  -3  156.72    5.39
   2   0   3  155.55    4.77
   2   0   3  162.67    4.30
   2   0   3  159.42    4.28
  -3   0  -3  187.46    6.38
   3   0   3  187.16    5.07
   3   0   3  189.50    5.64
   3   0   3  183.30    5.05
  -4   0  -3    8.80    0.45
  -4   0  -3    9.04    0.31
   4   0   3    8.61    0.40
   4   0   3    9.30    0.33
   4   0   3    5.60    1.27
  -5   0  -3   71.38    2.67
  -5   0  -3   75.59    2.18
   5   0   3   72.84    2.07
   5   0   3   70.35    2.36
  -6   0  -3    1.36    0.12
  -6   0  -3    1.23    0.19
   6   0   3    1.43    0.19
   6   0   3    1.35    0.13
   6   0   3    0.67    0.59
  -7   0  -3    0.97    0.19
  -7   0  -3    0.85    0.10
   7   0   3    0.85    0.12
   7   0   3    0.60    0.63
   7   0   3    0.99    0.18
  -8   0  -3   11.26    0.48
  -8   0  -3   10.69    0.70
   8   0   3   11.44    0.64
   8   0   3   11.54    0.51
  -9   0  -3    1.49    0.28
  -9   0  -3    1.69    0.17
   9   0   3    1.87    0.27
   9   0   3    0.88    0.91
   9   0   3    1.65    0.20
   9  -1  -3    6.43    0.43
   8  -1  -3    6.47    0.41
   8  -1  -3    6.29    0.33
  -8   1   3    6.83    0.35
   7  -1  -3   44.42    1.48
   7  -1  -3   45.30    1.62
  -7   1   3   49.82    1.52
   6  -1  -3    4.58    0.30
   6  -1  -3    5.07    0.25
  -6   1   3    4.81    0.26
  -6   1   3    4.47    0.27
   5  -1  -3   38.08    2.81
   5  -1  -3   40.16    1.24
   5  -1  -3   39.51    1.36
  -5   1   3   39.02    1.25
  -5   1   3   39.11    1.22
   4  -1  -3   91.46    2.84
   4  -1  -3   89.46    2.68
   4  -1  -3   92.19    5.02
   4  -1  -3   88.80    2.55
  -4   1   3   93.23    2.55
  -4   1   3   85.88    3.25
  -4   1   3   90.48    2.69
   3  -1  -3    3.37    0.17
   3  -1  -3    3.78    0.17
   3  -1  -3    3.71    0.26
   3  -1  -3    3.18    0.20
   3  -1  -3    3.32    0.46
  -3   1   3    3.34    0.17
  -3   1   3    3.29    0.25
  -3   1   3    3.40    0.16
   2  -1  -3  154.23    4.94
   2  -1  -3  139.54    4.32
   2  -1  -3  144.22    4.15
   2  -1  -3  134.47    3.89
   2  -1  -3  149.44    6.98
  -2   1   3  137.61    4.14
  -2   1   3  140.21    4.14
  -2   1   3  142.31    3.90
   1  -1  -3  216.54    7.31
   1  -1  -3  214.57   10.29
   1  -1  -3  218.40    6.44
   1  -1  -3  214.84    6.23
  -1   1   3  211.14    5.81
  -1   1   3  217.23    7.30
  -1   1   3  212.64    5.81
   0  -1  -3    1.46    0.10
   0  -1  -3    1.40    0.10
   0  -1  -3    1.60    0.10
   0   1   3    1.49    0.07
   0   1   3    1.59    0.08
   0   1   3    1.47    0.09
   0   1   3    1.37    0.10
  -1  -1  -3  235.23    8.25
  -1  -1  -3  250.87    8.11
   1   1   3  242.62    6.45
   1   1   3  234.10    7.14
   1   1   3  229.21    6.53
  -2  -1  -3   57.05    1.95
   2   1   3   56.79    1.54
   2   1   3   56.78    1.93
   2   1   3   52.66    1.54
   2   1   3   56.17    1.76
  -3  -1  -3    0.09    0.05
   3   1   3   -0.01    0.02
   3   1   3    0.26    0.06
   3   1   3   -0.03    0.18
   3   1   3    0.00    0.03
  -4  -1  -3   15.20    0.48
  -4  -1  -3   14.09    0.65
   4   1   3   14.64    0.49
   4   1   3   15.00    0.60
  -5  -1  -3   42.33    1.70
  -5  -1  -3   45.98    1.35
   5   1   3   44.57    1.31
   5   1   3   42.78    1.51
  -6  -1  -3    0.04    0.04
  -6  -1  -3    0.06    0.07
   6   1   3   -0.02    0.04
   6   1   3    0.07    0.37
   6   1   3    0.77    0.14
  -7  -1  -3   21.46    0.72
  -7  -1  -3   18.73    0.97
   7   1   3   19.95    0.89
   7   1   3   20.33    0.74
  -8  -1  -3   11.26    0.72
  -8  -1  -3   12.18    0.50
   8   1   3   11.04    0.64
   8   1   3   12.60    0.54
  -9  -1  -3    0.17    0.08
  -9  -1  -3    0.16    0.13
   9   1   3    0.13    0.12
   9   1   3    0.27    0.11
   9   1   3    0.03    0.67
 -10  -1  -3    6.16    0.36
  10   1   3    6.09    0.50
   8  -2  -3   22.00    0.81
   8  -2  -3   21.23    0.94
  -8   2   3   23.98    0.84
   7  -2  -3    5.19    0.35
   7  -2  -3    4.83    0.26
  -7   2   3    4.89    0.28
   6  -2  -3   16.17    0.61
   6  -2  -3   17.31    0.73
  -6   2   3   17.33    0.63
   5  -2  -3   73.40    2.23
   5  -2  -3   74.14    2.39
   5  -2  -3   70.94    4.60
  -5   2   3   74.11    2.24
  -5   2   3   73.93    2.15
   4  -2  -3    1.52    0.12
   4  -2  -3    1.10    0.43
   4  -2  -3    1.18    0.14
  -4   2   3    1.48    0.13
  -4   2   3    1.33    0.11
  -4   2   3    1.66    0.21
   3  -2  -3   77.74    2.39
   3  -2  -3   82.78    4.19
   3  -2  -3   75.77    2.25
   3  -2  -3   70.62    2.13
  -3   2   3   75.60    2.14
  -3   2   3   72.35    2.74
  -3   2   3   74.34    2.25
   2  -2  -3   88.93    2.70
   2  -2  -3   86.01    2.58
   2  -2  -3   95.20    3.13
   2  -2  -3   84.38    2.43
   2  -2  -3   89.88    4.54
  -2   2   3   87.57    2.44
  -2   2   3   82.52    2.57
  -2   2   3   83.93    3.09
   1  -2  -3    3.53    0.16
   1  -2  -3    3.40    0.16
   1  -2  -3    3.34    0.38
   1  -2  -3    3.51    0.19
   1  -2  -3    4.06    0.24
  -1   2   3    3.65    0.14
  -1   2   3    3.56    0.17
  -1   2   3    3.27    0.13
   0  -2  -3  188.86    6.30
   0  -2  -3  185.72    5.36
   0  -2  -3  185.79    5.00
   0  -2  -3  189.67    6.30
   0  -2  -3  185.20    5.56
   0  -2  -3  186.54    8.95
   0   2   3  185.50    6.29
   0   2   3  182.09    5.02
   0   2   3  178.31    5.01
   0   2   3  181.76    5.56
  -1  -2  -3   35.61    1.29
  -1  -2  -3   36.45    1.29
  -1  -2  -3   35.47    1.00
  -1  -2  -3   35.22    1.05
   1   2   3   35.72    1.27
   1   2   3   34.87    1.02
  -2  -2  -3    4.42    0.24
  -2  -2  -3    4.17    0.22
  -2  -2  -3    3.68    0.14
   2   2   3    4.12    0.17
   2   2   3    3.95    0.21
   2   2   3    3.81    0.20
  -3  -2  -3   43.17    1.35
  -3  -2  -3   46.48    1.66
   3   2   3   48.34    1.31
   3   2   3   47.51    1.66
   3   2   3   44.85    1.31
   3   2   3   44.67    1.48
  -4  -2  -3   37.25    1.42
  -4  -2  -3   36.87    1.14
   4   2   3   37.48    1.27
   4   2   3   37.97    1.11
  -5  -2  -3    3.42    0.17
  -5  -2  -3    3.45    0.27
   5   2   3    3.71    0.20
   5   2   3    3.71    0.26
  -6  -2  -3    9.82    0.38
  -6  -2  -3    9.10    0.54
   6   2   3    8.65    0.48
   6   2   3    9.35    0.40
  -7  -2  -3   46.16    1.35
  -7  -2  -3   37.51    1.70
   7   2   3   42.53    1.33
   7   2   3   39.08    1.53
  -8  -2  -3    0.09    0.11
  -8  -2  -3    0.26    0.08
   8   2   3    0.22    0.13
   8   2   3    0.33    0.10
  -9  -2  -3    2.96    0.37
  -9  -2  -3    2.98    0.22
   9   2   3    2.31    0.24
   9   2   3    2.95    0.34
 -10  -2  -3   32.33    1.18
  10   2   3   33.72    1.45
   8  -3  -3    1.66    0.22
   7  -3  -3    6.47    0.41
   7  -3  -3    6.29    0.32
  -7   3   3    6.88    0.34
   6  -3  -3   22.74    0.93
   6  -3  -3   23.42    0.82
  -6   3   3   24.23    0.84
   5  -3  -3   10.40    1.36
   5  -3  -3   10.47    0.51
   5  -3  -3    9.86    0.41
  -5   3   3   10.96    0.43
   4  -3  -3   35.86    1.14
   4  -3  -3   34.80    2.58
   4  -3  -3   34.49    1.25
  -4   3   3   36.02    1.14
  -4   3   3   36.42    1.13
   3  -3  -3   40.71    1.29
   3  -3  -3   46.05    2.79
   3  -3  -3   45.40    1.45
   3  -3  -3   43.09    1.34
  -3   3   3   43.83    1.34
  -3   3   3   40.76    1.68
  -3   3   3   42.62    1.29
   2  -3  -3    3.78    0.22
   2  -3  -3    3.53    0.19
   2  -3  -3    4.09    0.55
   2  -3  -3    3.76    0.19
  -2   3   3    3.43    0.26
  -2   3   3    3.55    0.19
  -2   3   3    3.51    0.17
   1  -3  -3   31.08    1.06
   1  -3  -3   31.57    1.94
   1  -3  -3   33.37    1.00
   1  -3  -3   32.53    1.25
   1  -3  -3   31.35    0.94
  -1   3   3   30.32    1.22
  -1   3   3   31.97    0.96
  -1   3   3   31.34    0.97
   0  -3  -3   39.04    1.15
   0  -3  -3   40.08    1.49
   0  -3  -3   39.31    1.29
   0  -3  -3   40.14    1.48
   0  -3  -3   39.25    2.27
   0  -3  -3   40.99    1.22
   0   3   3   39.09    1.19
   0   3   3   39.07    1.19
   0   3   3   39.96    1.14
   0   3   3   39.96    1.47
   0   3   3   40.31    1.17
  -1  -3  -3   52.24    2.78
  -1  -3  -3   52.28    1.45
  -1  -3  -3   51.42    1.64
  -1  -3  -3   52.55    1.86
  -1  -3  -3   52.20    1.54
  -1  -3  -3   53.23    1.87
   1   3   3   51.13    1.64
   1   3   3   46.98    1.50
   1   3   3   50.89    1.47
   1   3   3   54.31    1.43
   1   3   3   47.85    1.50
  -2  -3  -3   40.70    1.18
  -2  -3  -3   41.32    1.50
  -2  -3  -3   41.50    1.52
  -2  -3  -3   39.71    1.22
  -2  -3  -3   41.72    1.17
   2   3   3   40.51    1.19
   2   3   3   40.33    1.48
   2   3   3   39.52    1.33
  -3  -3  -3  133.78    4.53
  -3  -3  -3  127.15    3.82
  -3  -3  -3  128.73    3.60
  -3  -3  -3  133.82    3.59
   3   3   3  127.78    4.53
   3   3   3  134.18    4.01
   3   3   3  130.52    3.61
  -4  -3  -3   10.55    0.38
  -4  -3  -3   10.00    0.37
  -4  -3  -3   11.17    0.51
   4   3   3   10.20    0.39
   4   3   3   10.07    0.52
   4   3   3   10.34    0.46
  -5  -3  -3   20.69    0.90
  -5  -3  -3   20.25    0.69
   5   3   3   21.31    0.81
   5   3   3   20.60    0.70
  -6  -3  -3   58.75    2.30
  -6  -3  -3   59.02    1.85
   6   3   3   61.94    1.81
   6   3   3   61.67    2.05
  -7  -3  -3    4.30    0.38
  -7  -3  -3    4.84    0.26
   7   3   3    4.68    0.29
   7   3   3    4.48    0.35
  -8  -3  -3   11.17    0.71
  -8  -3  -3   12.31    0.50
   8   3   3    9.68    0.61
   8   3   3   11.39    0.53
  -9  -3  -3   47.35    1.52
  -9  -3  -3   42.75    1.97
   9   3   3   46.15    1.53
   9   3   3   44.41    1.78
 -10  -3  -3    0.05    0.09
  10   3   3    0.22    0.15
   7  -4  -3    4.97    0.28
   7  -4  -3    5.45    0.38
  -7   4   3    5.80    0.31
   6  -4  -3    1.81    0.16
   6  -4  -3    1.47    0.19
  -6   4   3    1.76    0.16
   5  -4  -3    0.14    0.07
   5  -4  -3    0.21    0.39
   5  -4  -3    0.47    0.12
  -5   4   3    0.14    0.07
   4  -4  -3   15.18    0.64
   4  -4  -3   14.13    0.54
   4  -4  -3   15.90    1.63
  -4   4   3   14.54    0.55
   3  -4  -3   23.00    0.86
   3  -4  -3   22.04    0.77
   3  -4  -3   23.12    1.88
  -3   4   3   22.21    0.76
  -3   4   3   23.87    0.78
   2  -4  -3    0.53    0.08
   2  -4  -3    0.82    0.11
   2  -4  -3    0.75    0.09
   2  -4  -3    0.83    0.35
  -2   4   3    1.16    0.16
  -2   4   3    0.88    0.11
  -2   4   3    0.68    0.08
   1  -4  -3  132.89    3.72
   1  -4  -3  136.57    3.97
   1  -4  -3  132.82    6.97
   1  -4  -3  138.55    4.12
  -1   4   3  137.80    3.75
  -1   4   3  129.74    4.71
  -1   4   3  133.12    3.95
   0  -4  -3   23.19    0.72
   0  -4  -3   23.87    0.82
   0  -4  -3   23.52    0.97
   0  -4  -3   22.46    1.58
   0  -4  -3   22.55    0.75
   0   4   3   22.94    0.74
   0   4   3   22.41    0.72
   0   4   3   22.83    0.73
   0   4   3   22.21    0.93
  -1  -4  -3   29.43    1.16
  -1  -4  -3   29.91    1.86
  -1  -4  -3   29.14    0.89
  -1  -4  -3   29.17    1.00
  -1  -4  -3   29.93    1.18
  -1  -4  -3   29.66    0.94
   1   4   3   29.33    0.90
   1   4   3   29.35    0.88
   1   4   3   28.82    0.91
   1   4   3   28.98    1.14
   1   4   3   30.74    1.01
   1   4   3   28.69    0.90
  -2  -4  -3  221.80   10.85
  -2  -4  -3  223.41    6.00
  -2  -4  -3  223.92    6.43
  -2  -4  -3  225.76    7.60
  -2  -4  -3  221.88    6.01
  -2  -4  -3  218.36    7.57
   2   4   3  218.27    6.03
   2   4   3  210.92    6.38
   2   4   3  222.64    6.66
   2   4   3  221.02    5.98
   2   4   3  222.07    7.56
  -3  -4  -3   16.20    0.55
  -3  -4  -3   16.00    0.54
  -3  -4  -3   17.39    1.19
  -3  -4  -3   15.96    0.71
  -3  -4  -3   16.76    0.56
   3   4   3   16.17    0.56
   3   4   3   15.23    0.50
   3   4   3   16.65    0.63
   3   4   3   15.35    0.71
  -4  -4  -3   35.15    1.41
  -4  -4  -3   36.77    1.14
  -4  -4  -3   36.18    1.09
  -4  -4  -3   36.22    1.12
   4   4   3   36.07    1.24
   4   4   3   35.65    1.11
   4   4   3   36.06    1.43
  -5  -4  -3  103.39    3.77
  -5  -4  -3  104.29    3.13
   5   4   3  105.71    3.08
   5   4   3  106.10    2.99
   5   4   3  107.53    3.81
   5   4   3  103.82    3.32
  -6  -4  -3    9.58    0.39
  -6  -4  -3    8.41    0.52
   6   4   3    8.45    0.32
   6   4   3    9.77    0.42
   6   4   3    9.11    0.48
  -7  -4  -3   63.24    1.97
  -7  -4  -3   62.33    2.44
   7   4   3   64.43    2.18
   7   4   3   60.22    1.85
   7   4   3   62.98    1.92
  -8  -4  -3   17.23    0.69
  -8  -4  -3   16.18    0.92
   8   4   3   19.33    0.75
   8   4   3   18.45    0.87
  -9  -4  -3   -0.03    0.11
  -9  -4  -3    0.12    0.09
   9   4   3    0.03    0.11
   9   4   3   -0.05    0.09
 -10  -4  -3   14.75    0.63
  10   4   3   12.43    0.79
   6  -5  -3    0.01    0.08
   6  -5  -3   -0.05    0.06
  -6   5   3    0.00    0.07
   5  -5  -3   10.26    1.61
   5  -5  -3   10.10    0.43
   5  -5  -3   10.22    0.52
  -5   5   3   10.23    0.44
   4  -5  -3   10.81    1.42
   4  -5  -3    8.97    0.39
   4  -5  -3    9.09    0.46
  -4   5   3    8.87    0.39
   3  -5  -3    1.20    0.12
   3  -5  -3    1.42    0.55
   3  -5  -3    1.21    0.15
  -3   5   3    1.13    0.11
   2  -5  -3   79.72    2.48
   2  -5  -3   82.10    2.61
   2  -5  -3   83.13    4.83
  -2   5   3   81.25    2.48
  -2   5   3   84.57    2.38
   1  -5  -3   13.72    1.28
   1  -5  -3   13.56    0.55
   1  -5  -3   13.66    0.50
   1  -5  -3   13.04    0.50
  -1   5   3   13.43    0.49
  -1   5   3   12.71    0.66
  -1   5   3   14.22    0.52
   0  -5  -3    3.77    0.20
   0  -5  -3    3.96    0.63
   0  -5  -3    3.74    0.21
   0  -5  -3    3.35    0.21
   0   5   3    3.17    0.17
   0   5   3    3.42    0.20
   0   5   3    3.29    0.21
   0   5   3    3.41    0.27
  -1  -5  -3  184.86    5.47
  -1  -5  -3  171.28    6.25
  -1  -5  -3  178.76    9.15
  -1  -5  -3  180.36    5.29
  -1  -5  -3  181.77    4.96
   1   5   3  183.16    4.99
   1   5   3  176.73    6.25
   1   5   3  176.16    4.93
   1   5   3  189.81    5.48
  -2  -5  -3   18.52    0.62
  -2  -5  -3   18.59    1.40
  -2  -5  -3   17.90    0.68
  -2  -5  -3   18.96    0.82
  -2  -5  -3   18.18    0.64
   2   5   3   18.51    0.81
   2   5   3   17.53    0.61
   2   5   3   18.08    0.69
   2   5   3   18.33    0.64
  -3  -5  -3   25.57    0.84
  -3  -5  -3   26.05    1.74
  -3  -5  -3   26.43    0.83
  -3  -5  -3   25.79    0.82
  -3  -5  -3   24.21    1.05
   3   5   3   25.08    1.06
   3   5   3   24.06    0.90
   3   5   3   25.07    0.84
  -4  -5  -3  114.70    4.17
  -4  -5  -3  119.93    3.29
  -4  -5  -3  120.21    6.13
  -4  -5  -3  119.52    3.49
   4   5   3  116.24    4.18
   4   5   3  111.42    3.42
   4   5   3  119.49    3.65
   4   5   3  115.52    3.32
  -5  -5  -3    8.26    0.50
  -5  -5  -3    8.30    0.37
   5   5   3    9.09    0.40
   5   5   3    7.80    0.51
   5   5   3    8.64    0.33
   5   5   3    9.16    0.44
  -6  -5  -3   44.91    1.88
  -6  -5  -3   48.52    1.53
   6   5   3   48.27    1.66
   6   5   3   46.27    1.45
   6   5   3   49.80    1.51
  -7  -5  -3   22.48    1.11
  -7  -5  -3   22.82    0.85
   7   5   3   25.12    0.88
   7   5   3   24.48    0.99
   7   5   3   22.54    0.76
  -8  -5  -3    1.43    0.16
  -8  -5  -3    1.39    0.25
   8   5   3    1.31    0.18
   8   5   3    1.32    0.22
   8   5   3    1.24    0.10
  -9  -5  -3   17.50    1.04
  -9  -5  -3   19.78    0.78
   9   5   3   19.67    0.83
   9   5   3   20.23    0.98
 -10  -5  -3    1.82    0.21
  10   5   3    1.63    0.29
   5  -6  -3    9.69    0.51
   5  -6  -3    8.40    0.39
  -5   6   3    9.63    0.43
   4  -6  -3    0.26    0.08
   4  -6  -3    0.39    0.12
   4  -6  -3    0.34    0.44
  -4   6   3    0.30    0.09
   3  -6  -3   14.87    1.68
   3  -6  -3   13.94    0.62
   3  -6  -3   14.08    0.54
  -3   6   3   14.47    0.55
   2  -6  -3   18.22    0.67
   2  -6  -3   19.49    1.82
   2  -6  -3   19.16    0.74
  -2   6   3   18.25    0.67
   1  -6  -3    2.40    0.17
   1  -6  -3    2.74    0.20
   1  -6  -3    2.01    0.58
  -1   6   3    2.57    0.20
  -1   6   3    2.02    0.15
   0  -6  -3   58.66    1.88
   0  -6  -3   58.82    1.80
   0   6   3   58.64    1.74
   0   6   3   57.57    1.77
   0   6   3   55.04    1.73
   0   6   3   58.48    2.21
  -1  -6  -3   56.78    2.21
  -1  -6  -3   60.15    1.82
  -1  -6  -3   58.69    1.89
   1   6   3   58.16    2.21
   1   6   3   57.57    1.73
   1   6   3   59.60    1.76
  -2  -6  -3   13.64    0.52
  -2  -6  -3   13.65    0.69
  -2  -6  -3   14.67    1.29
  -2  -6  -3   13.74    0.56
  -2  -6  -3   13.41    0.52
   2   6   3   13.32    0.54
   2   6   3   13.92    0.57
   2   6   3   14.78    0.70
   2   6   3   13.70    0.52
  -3  -6  -3  143.00    4.22
  -3  -6  -3  144.41    7.44
  -3  -6  -3  139.00    5.01
   3   6   3  142.01    5.01
   3   6   3  138.27    3.99
   3   6   3  140.82    4.36
   3   6   3  144.56    3.95
  -4  -6  -3    5.58    0.40
  -4  -6  -3    6.28    0.30
  -4  -6  -3    5.14    0.72
   4   6   3    6.31    0.43
   4   6   3    6.12    0.34
   4   6   3    6.51    0.33
  -5  -6  -3   28.21    1.23
  -5  -6  -3   27.07    1.97
  -5  -6  -3   27.72    0.96
   5   6   3   27.80    1.04
   5   6   3   28.12    0.97
  -6  -6  -3   35.86    2.48
  -6  -6  -3   38.56    1.27
  -6  -6  -3   37.79    1.60
   6   6   3   38.45    1.38
   6   6   3   38.63    1.26
   6   6   3   37.30    1.20
  -7  -6  -3    0.41    0.29
  -7  -6  -3    0.30    0.09
  -7  -6  -3    0.24    0.12
   7   6   3    0.17    0.09
   7   6   3    0.22    0.11
   7   6   3    0.30    0.07
  -8  -6  -3    9.31    0.65
  -8  -6  -3   10.09    0.48
   8   6   3    9.37    0.37
   8   6   3    9.87    0.52
   8   6   3    9.04    0.56
  -9  -6  -3   15.06    0.67
   9   6   3   15.42    0.83
 -10  -6  -3    0.76    0.16
  10   6   3    1.08    0.25
   4  -7  -3   10.06    1.68
   4  -7  -3    7.81    0.37
   4  -7  -3    8.88    0.47
  -4   7   3    8.78    0.40
   3  -7  -3   22.69    0.88
   3  -7  -3   22.89    2.34
   3  -7  -3   21.55    0.78
  -3   7   3   21.39    0.79
   2  -7  -3    5.18    1.03
   2  -7  -3    5.09    0.27
   2  -7  -3    4.88    0.31
  -2   7   3    5.18    0.27
   1  -7  -3   43.38    3.17
   1  -7  -3   43.35    1.40
   1  -7  -3   44.30    1.48
  -1   7   3   42.92    1.39
   0  -7  -3   34.75    2.61
   0  -7  -3   35.49    1.20
   0  -7  -3   34.71    1.14
   0   7   3   33.93    1.14
   0   7   3   33.67    1.12
  -1  -7  -3   37.05    1.25
  -1  -7  -3   39.51    1.30
   1   7   3   37.77    1.24
  -2  -7  -3   22.79    0.82
  -2  -7  -3   22.01    1.84
  -2  -7  -3   21.06    1.00
  -2  -7  -3   21.96    0.79
   2   7   3   21.48    0.77
   2   7   3   22.34    0.80
  -3  -7  -3   20.61    0.79
  -3  -7  -3   21.45    1.78
  -3  -7  -3   20.35    0.75
  -3  -7  -3   19.59    0.96
   3   7   3   21.87    0.80
   3   7   3   20.96    0.77
   3   7   3   20.95    0.74
  -4  -7  -3   12.80    0.53
  -4  -7  -3   13.24    1.31
  -4  -7  -3   12.43    0.70
   4   7   3   12.38    0.56
   4   7   3   13.54    0.56
  -5  -7  -3   24.32    0.87
  -5  -7  -3   22.83    1.11
  -5  -7  -3   22.74    1.87
   5   7   3   24.22    0.89
   5   7   3   25.19    0.94
  -6  -7  -3    2.01    0.55
  -6  -7  -3    1.41    0.16
  -6  -7  -3    1.62    0.25
   6   7   3    1.59    0.20
   6   7   3    1.88    0.20
  -7  -7  -3    7.22    0.94
  -7  -7  -3    6.68    0.37
  -7  -7  -3    5.85    0.49
   7   7   3    6.31    0.42
   7   7   3    6.10    0.39
   7   7   3    6.49    0.30
  -8  -7  -3   12.57    0.57
  -8  -7  -3   11.60    1.28
   8   7   3   11.70    0.65
   8   7   3   11.73    0.46
  -9  -7  -3    0.06    0.09
  -9  -7  -3    0.16    0.28
   9   7   3    0.15    0.13
 -10  -7  -3    0.18    0.12
  10   7   3    0.45    0.20
   3  -8  -3    1.75    0.84
   3  -8  -3    1.67    0.15
  -3   8   3    2.03    0.18
   2  -8  -3   17.53    0.66
   2  -8  -3   18.49    2.08
  -2   8   3   18.17    0.68
   1  -8  -3   10.16    1.41
   1  -8  -3    9.50    0.41
  -1   8   3    8.81    0.41
   0  -8  -3    6.33    1.08
   0  -8  -3    5.91    0.31
   0   8   3    6.14    0.31
  -1  -8  -3   14.86    1.59
  -1  -8  -3   14.39    0.57
  -2  -8  -3    7.98    0.37
  -2  -8  -3    7.06    1.05
  -2  -8  -3    7.86    0.39
  -3  -8  -3    2.69    0.21
  -3  -8  -3    1.96    0.63
  -3  -8  -3    2.31    0.28
  -3  -8  -3    2.72    0.20
   3   8   3    2.66    0.21
   3   8   3    2.40    0.22
  -4  -8  -3    3.77    0.36
  -4  -8  -3    3.98    0.27
  -4  -8  -3    4.01    0.26
  -4  -8  -3    3.34    0.75
   4   8   3    3.77    0.27
   4   8   3    3.85    0.28
  -5  -8  -3   12.95    0.76
  -5  -8  -3   13.27    1.44
  -5  -8  -3   13.54    0.58
   5   8   3   14.42    0.63
   5   8   3   13.78    0.61
  -6  -8  -3    6.39    0.36
  -6  -8  -3    6.71    1.01
   6   8   3    6.36    0.40
  -7  -8  -3    4.15    0.30
  -7  -8  -3    4.68    0.87
   7   8   3    5.16    0.37
  -8  -8  -3    7.18    0.42
  -8  -8  -3    5.97    1.01
   8   8   3    7.36    0.48
  -9  -8  -3    0.34    0.13
  -9  -8  -3    0.54    0.43
   9   8   3    0.53    0.18
  10   8   3    7.65    0.58
   2  -9  -3    0.92    0.70
   2  -9  -3    1.06    0.13
  -2   9   3    0.87    0.13
   1  -9  -3    0.48    0.49
   1  -9  -3    0.17    0.08
  -1   9   3    0.17    0.08
   0  -9  -3    5.04    0.28
   0  -9  -3    5.51    1.14
   0   9   3    5.39    0.29
  -1  -9  -3   13.47    0.55
  -1  -9  -3   14.80    1.71
  -2  -9  -3    0.04    0.29
  -2  -9  -3    0.13    0.08
  -3  -9  -3   11.45    1.44
  -3  -9  -3   10.98    0.49
  -4  -9  -3    1.41    0.16
  -4  -9  -3    1.41    0.61
  -5  -9  -3    0.20    0.09
  -5  -9  -3    0.15    0.36
  -6  -9  -3    6.90    1.15
  -6  -9  -3    7.22    0.40
  -7  -9  -3    7.57    1.21
  -7  -9  -3    7.62    0.43
  -8  -9  -3    0.12    0.37
  -8  -9  -3   -0.05    0.08
  -9  -9  -3   10.43    1.44
  -9  -9  -3   11.31    0.58
   0 -10  -3    0.74    0.56
   0 -10  -3    1.12    0.14
   0  10   3    1.09    0.14
  -1 -10  -3    4.16    1.06
  -1 -10  -3    4.68    0.28
   1  10   3    5.54    0.30
  -2 -10  -3    3.33    0.23
  -2 -10  -3    3.65    0.99
  -3 -10  -3    3.42    0.95
  -3 -10  -3    3.87    0.26
  -4 -10  -3    2.82    0.23
  -4 -10  -3    3.04    0.89
  -5 -10  -3   14.83    0.64
  -5 -10  -3   14.24    1.74
  -6 -10  -3    6.96    1.26
  -6 -10  -3    6.98    0.40
  -7 -10  -3    0.05    0.09
  -7 -10  -3   -0.02    0.38
  -8 -10  -3   17.89    2.01
  -8 -10  -3   17.62    0.78
  -2 -11  -3    3.23    1.03
  -3 -11  -3    2.92    0.23
  -3 -11  -3    2.65    0.95
  -4 -11  -3   10.06    1.60
  -4 -11  -3   10.09    0.48
  -5 -11  -3    5.00    1.20
  -5 -11  -3    5.92    0.36
  -6 -11  -3    0.39    0.54
   6  10  -4    8.39    0.48
   5  10  -4    0.55    0.14
   5  10  -4    0.20    0.19
  -5 -10   4    0.37    0.14
   4  10  -4    5.67    0.55
   4  10  -4    6.09    0.38
  -4 -10   4    5.94    0.40
  -4 -10   4    6.44    1.42
   3  10  -4    7.83    0.62
  -3 -10   4    7.20    0.44
  -3 -10   4    7.90    1.58
   2  10  -4    0.21    0.17
  -2 -10   4    0.01    0.52
  -2 -10   4    0.32    0.13
   1  10  -4    3.08    0.39
  -1 -10   4    3.63    1.30
  -1 -10   4    2.56    0.26
   0 -10   4    6.54    0.41
   0 -10   4    6.78    1.74
   8   9  -4    0.44    0.15
   7   9  -4    9.66    0.53
   6   9  -4    2.90    0.43
   6   9  -4    2.89    0.26
  -6  -9   4    2.54    0.27
   5   9  -4    5.33    0.34
   5   9  -4    4.35    0.49
  -5  -9   4    4.72    0.35
   4   9  -4   40.18    1.35
   4   9  -4   35.31    1.75
  -4  -9   4   37.61    1.34
  -4  -9   4   44.86    3.47
   3   9  -4   -0.02    0.12
  -3  -9   4   -0.08    0.08
  -3  -9   4    0.03    0.40
   2   9  -4   14.37    0.86
  -2  -9   4   14.26    0.63
  -2  -9   4   15.42    2.03
   1   9  -4    7.48    0.58
  -1  -9   4    8.84    0.45
  -1  -9   4    8.57    1.65
   0   9  -4    1.83    0.29
   0  -9   4    1.86    0.96
   0  -9   4    1.47    0.19
  -1   9  -4   12.17    0.77
   1  -9   4   12.17    2.19
   1  -9   4   12.31    0.57
   2  -9   4    0.97    0.87
   8   8  -4   16.69    0.75
   7   8  -4    1.18    0.18
  -7  -8   4    1.28    0.21
   6   8  -4   15.47    0.68
  -6  -8   4   15.62    0.70
   5   8  -4   15.79    0.65
   5   8  -4   13.12    0.88
  -5  -8   4   15.27    0.66
   4   8  -4    5.64    0.32
   4   8  -4    4.99    0.47
  -4  -8   4    5.28    0.34
  -4  -8   4    5.22    1.04
   3   8  -4   20.81    1.10
  -3  -8   4   21.33    0.82
  -3  -8   4   23.54    2.26
   2   8  -4   10.25    0.66
  -2  -8   4   10.39    0.49
  -2  -8   4   11.44    1.60
   1   8  -4    1.16    0.22
  -1  -8   4    1.31    0.72
  -1  -8   4    1.20    0.16
   0   8  -4   11.41    0.69
   0  -8   4   11.58    0.52
   0  -8   4   10.98    1.81
  -1   8  -4    3.46    0.36
   1  -8   4    2.95    1.17
   1  -8   4    3.57    0.26
  -2   8  -4    2.87    0.34
   2  -8   4    4.32    1.42
   2  -8   4    2.35    0.22
   3  -8   4    4.55    0.31
   3  -8   4    4.03    1.50
   9   7  -4   10.60    0.55
   8   7  -4    2.21    0.23
   7   7  -4   13.79    0.61
  -7  -7   4   12.85    0.64
   6   7  -4   24.07    0.90
  -6  -7   4   23.13    0.91
   5   7  -4    0.35    0.10
  -5  -7   4    0.32    0.11
   4   7  -4    8.71    0.39
   4   7  -4    7.30    0.56
  -4  -7   4    7.96    1.11
  -4  -7   4    7.16    0.39
   3   7  -4    8.85    0.39
   3   7  -4    7.07    0.53
  -3  -7   4    8.17    0.40
  -3  -7   4    8.73    1.20
   2   7  -4    2.97    0.31
  -2  -7   4    3.71    0.25
  -2  -7   4    2.69    0.78
   1   7  -4   11.06    0.65
  -1  -7   4   12.72    1.62
  -1  -7   4   11.09    0.48
   0   7  -4   13.12    0.74
   0  -7   4   15.85    1.96
   0  -7   4   14.48    0.57
  -1   7  -4    0.06    0.09
   1  -7   4    0.12    0.41
   1  -7   4    0.02    0.06
  -2   7  -4   12.91    0.73
   2  -7   4   12.78    2.06
   2  -7   4   12.31    0.53
  -3   7  -4   11.26    0.70
   3  -7   4   10.96    0.50
   3  -7   4   12.40    2.20
  -4   7  -4    0.71    0.20
   4  -7   4    1.01    0.88
   4  -7   4    0.47    0.12
   9   6  -4    1.44    0.19
   8   6  -4    6.55    0.38
  -8  -6   4    6.29    0.43
   7   6  -4   23.64    0.92
  -7  -6   4   26.24    0.98
   6   6  -4    4.55    0.31
   6   6  -4    4.51    0.28
  -6  -6   4    4.83    0.32
   5   6  -4   12.71    0.52
   5   6  -4   12.63    0.54
  -5  -6   4   11.81    0.53
   4   6  -4   32.92    1.07
   4   6  -4   32.45    1.09
  -4  -6   4   32.18    1.08
  -4  -6   4   32.23    2.35
   3   6  -4    0.38    0.07
  -3  -6   4    0.33    0.09
  -3  -6   4    0.52    0.37
   2   6  -4    4.03    0.35
   2   6  -4    4.71    0.23
  -2  -6   4    4.43    0.86
  -2  -6   4    4.34    0.25
   1   6  -4   22.65    1.03
  -1  -6   4   22.34    2.12
  -1  -6   4   23.06    0.78
   0   6  -4    0.11    0.08
   0  -6   4    0.04    0.25
   0  -6   4    0.00    0.05
  -1   6  -4    4.62    0.36
   1  -6   4    4.81    1.16
   1  -6   4    4.99    0.27
  -2   6  -4   18.13    0.88
   2  -6   4   17.75    0.66
   2  -6   4   18.22    2.29
  -3   6  -4    8.15    0.53
   3  -6   4    8.99    1.79
   3  -6   4    8.12    0.39
  -4   6  -4    8.02    0.57
   4  -6   4    8.92    0.42
   4  -6   4    8.09    1.90
  -5   6  -4    7.96    0.58
   5  -6   4    7.78    0.40
   5  -6   4    7.49    2.03
   9   5  -4    6.76    0.44
   9   5  -4    5.77    0.36
   8   5  -4   15.50    0.66
   8   5  -4   16.35    0.74
  -8  -5   4   16.35    0.74
   7   5  -4    0.42    0.11
   7   5  -4    0.25    0.09
  -7  -5   4    0.29    0.12
   6   5  -4    1.09    0.14
   6   5  -4    1.08    0.14
  -6  -5   4    0.94    0.15
   5   5  -4   26.23    0.93
   5   5  -4   27.32    0.93
   5   5  -4   27.61    0.95
  -5  -5   4   26.77    0.94
   4   5  -4    5.26    0.28
   4   5  -4    5.49    0.27
   4   5  -4    5.46    0.25
  -4  -5   4    4.84    0.28
  -4  -5   4    4.79    0.67
   3   5  -4   10.89    0.41
   3   5  -4   11.12    0.42
  -3  -5   4    9.89    1.08
  -3  -5   4    9.91    0.42
   2   5  -4   21.68    0.70
  -2  -5   4   20.70    0.71
  -2  -5   4   20.55    1.78
   1   5  -4    7.26    0.28
   1   5  -4    6.51    0.42
  -1  -5   4    7.48    1.05
  -1  -5   4    6.62    0.30
   0   5  -4   12.02    0.61
   0  -5   4   12.69    0.47
   0  -5   4   12.28    1.50
  -1   5  -4   30.22    1.25
   1  -5   4   31.33    2.80
   1  -5   4   31.27    0.97
  -2   5  -4   25.27    1.10
   2  -5   4   26.51    2.69
   2  -5   4   25.74    0.84
  -3   5  -4    6.02    0.42
   3  -5   4    6.45    0.31
   3  -5   4    5.80    1.44
  -4   5  -4   33.98    1.48
   4  -5   4   35.61    1.13
   4  -5   4   35.57    3.67
  -5   5  -4    4.84    0.42
   5  -5   4    4.99    1.62
   5  -5   4    5.56    0.31
  -6   5  -4   10.64    0.70
   6  -5   4    8.66    2.16
   6  -5   4   10.58    0.49
   9   4  -4    5.39    0.33
   9   4  -4    5.71    0.39
   8   4  -4    5.29    0.37
   8   4  -4    5.86    0.33
  -8  -4   4    5.57    0.38
  -8  -4   4    6.82    0.41
   7   4  -4    2.40    0.22
   7   4  -4    2.29    0.19
  -7  -4   4    2.53    0.24
  -7  -4   4    2.64    0.24
   6   4  -4   11.10    0.47
   6   4  -4   11.81    0.52
  -6  -4   4   11.65    0.52
  -6  -4   4   11.50    0.51
   5   4  -4   19.23    0.70
   5   4  -4   18.77    0.67
   5   4  -4   17.34    0.68
  -5  -4   4   18.29    0.68
  -5  -4   4   18.60    0.69
   4   4  -4    0.34    0.07
   4   4  -4    0.38    0.08
   4   4  -4    0.31    0.07
  -4  -4   4    0.30    0.08
  -4  -4   4    0.52    0.09
  -4  -4   4    0.24    0.19
   3   4  -4   43.96    1.65
   3   4  -4   43.41    1.29
   3   4  -4   45.42    1.35
   3   4  -4   44.94    1.38
  -3  -4   4   42.88    2.67
  -3  -4   4   42.27    1.31
  -3  -4   4   43.37    1.62
   2   4  -4   56.26    2.07
   2   4  -4   59.35    1.70
   2   4  -4   58.49    1.73
  -2  -4   4   54.64    3.43
  -2  -4   4   54.32    1.64
  -2  -4   4   56.71    2.02
   1   4  -4   17.71    0.53
   1   4  -4   17.06    0.71
  -1  -4   4   15.97    0.56
  -1  -4   4   16.62    1.57
  -1  -4   4   16.20    0.56
   0   4  -4  147.11    4.09
   0   4  -4  140.76    4.90
   0   4  -4  143.18    4.87
   0  -4   4  137.78    3.87
   0  -4   4  135.37    3.87
   0  -4   4  139.14    7.87
  -1   4  -4   34.58    1.36
  -1   4  -4   37.21    1.08
   1  -4   4   36.61    2.97
   1  -4   4   35.86    1.07
   1  -4   4   34.53    1.07
   1  -4   4   34.52    1.11
  -2   4  -4   51.39    1.91
   2  -4   4   48.45    1.61
   2  -4   4   54.28    4.05
   2  -4   4   51.41    1.49
  -3   4  -4   27.58    1.14
   3  -4   4   26.57    2.82
   3  -4   4   26.86    0.96
   3  -4   4   27.18    0.87
  -4   4  -4    8.31    0.51
   4  -4   4    8.54    0.43
   4  -4   4    8.10    1.73
   4  -4   4    8.11    0.36
  -5   4  -4    7.94    0.51
   5  -4   4    7.12    1.79
   5  -4   4    6.90    0.35
   5  -4   4    8.15    0.45
  -6   4  -4   15.30    0.84
   6  -4   4   12.19    2.40
   6  -4   4   15.06    0.72
   6  -4   4   14.72    0.60
  -7   4  -4   -0.01    0.10
   7  -4   4    0.00    0.07
   7  -4   4   -0.17    0.60
   9   3  -4    5.42    0.39
   9   3  -4    6.07    0.34
   8   3  -4    0.10    0.07
   8   3  -4    0.11    0.08
  -8  -3   4    0.09    0.06
   7   3  -4   18.89    0.77
   7   3  -4   18.26    0.69
  -7  -3   4   18.63    0.64
  -7  -3   4   18.86    0.74
   6   3  -4   28.63    0.95
   6   3  -4   27.42    1.02
  -6  -3   4   28.27    0.97
  -6  -3   4   28.84    0.88
   5   3  -4    2.58    0.19
   5   3  -4    2.30    0.16
  -5  -3   4    1.87    0.17
   4   3  -4   54.25    1.80
   4   3  -4   54.52    1.66
   4   3  -4   58.70    2.09
   4   3  -4   56.91    1.72
  -4  -3   4   57.56    1.67
  -4  -3   4   57.31    2.09
   3   3  -4   65.04    2.30
   3   3  -4   64.32    1.81
   3   3  -4   63.33    1.98
   3   3  -4   65.48    1.90
  -3  -3   4   60.13    3.43
  -3  -3   4   62.62    1.82
  -3  -3   4   64.83    2.28
   2   3  -4   22.17    0.64
   2   3  -4   20.78    0.83
   2   3  -4   21.41    0.69
  -2  -3   4   20.40    0.65
  -2  -3   4   19.42    1.52
  -2  -3   4   20.16    0.65
  -2  -3   4   20.02    0.65
  -2  -3   4   20.67    0.79
   1   3  -4  187.14    5.51
   1   3  -4  187.09    6.31
  -1  -3   4  186.88    5.03
  -1  -3   4  182.66    9.60
  -1  -3   4  181.31    5.03
   0   3  -4   40.70    1.44
   0   3  -4   39.16    1.46
   0   3  -4   40.04    1.22
   0  -3   4   39.35    1.22
   0  -3   4   40.66    1.15
   0  -3   4   38.66    1.14
   0  -3   4   39.43    2.88
  -1   3  -4   21.36    0.83
   1  -3   4   21.18    2.06
   1  -3   4   20.98    0.64
   1  -3   4   20.33    0.69
   1  -3   4   20.28    0.64
  -2   3  -4  163.95    4.54
  -2   3  -4  156.11    5.40
   2  -3   4  152.14    4.29
   2  -3   4  158.41    4.28
   2  -3   4  150.48    4.72
   2  -3   4  158.89    9.13
  -3   3  -4    3.25    0.25
   3  -3   4    3.36    0.18
   3  -3   4    3.10    1.03
   3  -3   4    3.43    0.22
  -4   3  -4   23.23    1.02
   4  -3   4   24.02    0.90
   4  -3   4   24.53    0.78
   4  -3   4   22.66    2.71
  -5   3  -4   16.10    0.80
   5  -3   4   14.47    2.36
   5  -3   4   15.98    0.71
   5  -3   4   16.29    0.58
  -6   3  -4    0.06    0.09
   6  -3   4    0.00    0.45
   6  -3   4    0.07    0.08
   6  -3   4    0.04    0.05
  -7   3  -4   12.92    0.78
   7  -3   4   12.93    0.54
   7  -3   4    8.75    2.17
   7  -3   4   13.83    0.70
   8  -3   4    0.93    0.15
   8  -3   4    0.69    0.97
   8  -3   4    0.90    0.21
   9   2  -4    0.16    0.10
   9   2  -4    0.16    0.08
   8   2  -4   16.15    0.63
   8   2  -4   15.73    0.71
  -8  -2   4   15.93    0.61
   7   2  -4   28.75    1.07
   7   2  -4   27.24    0.97
  -7  -2   4   27.84    0.95
  -7  -2   4   31.10    1.01
   6   2  -4    0.35    0.07
   6   2  -4    0.16    0.07
  -6  -2   4    0.03    0.04
  -6  -2   4   -0.02    0.05
   5   2  -4   88.65    2.80
   5   2  -4   88.22    2.66
  -5  -2   4   89.04    2.55
  -5  -2   4   89.70    2.60
   4   2  -4   67.63    2.21
   4   2  -4   75.70    2.56
   4   2  -4   68.89    2.10
  -4  -2   4   70.10    2.02
  -4  -2   4   69.26    2.55
   3   2  -4   44.30    1.58
   3   2  -4   41.54    1.28
   3   2  -4   42.42    1.37
   3   2  -4   41.02    1.23
  -3  -2   4   41.49    1.24
  -3  -2   4   44.15    1.57
   2   2  -4  182.59    5.23
   2   2  -4  193.73    6.18
   2   2  -4  184.29    5.42
  -2  -2   4  180.28    4.91
  -2  -2   4  156.91    8.94
  -2  -2   4  180.00    4.91
  -2  -2   4  186.91    6.14
   1   2  -4   25.24    0.80
   1   2  -4   25.68    0.92
  -1  -2   4   26.73    0.73
  -1  -2   4   24.34    0.72
  -1  -2   4   21.37    1.78
   0   2  -4   36.48    1.25
   0   2  -4   35.69    1.11
   0  -2   4   33.46    2.57
   0  -2   4   34.65    0.99
   0  -2   4   35.64    1.11
   0  -2   4   35.18    0.99
  -1   2  -4  133.97    4.45
   1  -2   4  129.04    3.92
   1  -2   4  124.01    7.43
   1  -2   4  129.48    3.53
   1  -2   4  132.08    3.54
  -2   2  -4   19.22    0.74
   2  -2   4   17.18    2.00
   2  -2   4   18.92    0.58
   2  -2   4   19.26    0.57
   2  -2   4   18.27    0.66
  -3   2  -4   16.86    0.50
  -3   2  -4   15.58    0.67
   3  -2   4   15.61    0.51
   3  -2   4   14.34    1.95
   3  -2   4   14.58    0.60
   3  -2   4   15.58    0.52
  -4   2  -4   65.20    2.40
   4  -2   4   66.61    2.14
   4  -2   4   67.79    1.88
   4  -2   4   59.24    4.96
  -5   2  -4    7.52    0.46
   5  -2   4    7.53    1.70
   5  -2   4    7.92    0.34
   5  -2   4    7.58    0.42
  -6   2  -4    1.94    0.24
   6  -2   4    1.89    0.16
   6  -2   4    1.35    0.96
   6  -2   4    1.72    0.22
  -7   2  -4    6.24    0.48
   7  -2   4    6.44    0.44
   7  -2   4    5.14    1.69
   7  -2   4    6.42    0.33
  -8   2  -4   -0.01    0.10
   8  -2   4   -0.02    0.61
   8  -2   4   -0.03    0.09
   8  -2   4    0.10    0.08
   9   1  -4   12.03    0.63
   9   1  -4   11.91    0.53
  -9  -1   4   14.03    0.54
   8   1  -4   35.04    1.34
   8   1  -4   35.84    1.21
  -8  -1   4   37.84    1.21
   7   1  -4    1.88    0.16
   7   1  -4    2.12    0.21
  -7  -1   4    1.89    0.18
  -7  -1   4    2.15    0.16
   6   1  -4   62.24    2.09
   6   1  -4   62.29    1.96
  -6  -1   4   66.70    1.91
  -6  -1   4   63.84    1.95
   5   1  -4   45.32    1.39
   5   1  -4   42.11    1.49
  -5  -1   4   44.85    1.36
  -5  -1   4   46.45    1.36
   4   1  -4   29.47    1.02
   4   1  -4   30.40    1.20
   4   1  -4   29.06    0.93
  -4  -1   4   28.71    0.91
   3   1  -4   93.50    3.19
   3   1  -4   90.78    2.79
   3   1  -4   86.90    2.65
  -3  -1   4   90.29    3.17
  -3  -1   4   90.25    2.52
   2   1  -4   80.33    2.49
   2   1  -4   85.06    2.83
   2   1  -4   80.76    2.22
   2   1  -4   79.96    2.36
  -2  -1   4   79.86    2.24
  -2  -1   4   80.54    2.25
  -2  -1   4   82.54    2.81
   1   1  -4   75.61    2.28
   1   1  -4   76.12    2.56
  -1  -1   4   73.15    2.03
  -1  -1   4   72.62    2.03
   0   1  -4  125.79    3.81
   0  -1   4  127.15    3.81
   1  -1   4    5.41    0.99
   1  -1   4    5.73    0.25
  -2   1  -4   14.32    0.54
   2  -1   4   12.28    1.63
   2  -1   4   13.63    0.42
   2  -1   4   14.69    0.43
   2  -1   4   14.24    0.52
  -3   1  -4   17.59    0.69
   3  -1   4   13.26    1.87
   3  -1   4   17.28    0.53
   3  -1   4   16.86    0.64
   3  -1   4   17.07    0.53
  -4   1  -4    8.45    0.44
   4  -1   4    8.61    0.42
   4  -1   4    6.74    1.51
   4  -1   4    8.60    0.32
  -5   1  -4    0.05    0.06
   5  -1   4    0.04    0.06
   5  -1   4    0.48    0.08
   5  -1   4    0.06    0.35
  -6   1  -4   35.51    1.47
   6  -1   4   35.76    1.33
   6  -1   4   36.20    1.11
   6  -1   4   29.10    3.49
  -7   1  -4    3.16    0.33
   7  -1   4    3.38    0.23
   7  -1   4    3.95    0.33
   7  -1   4    2.72    1.30
  -8   1  -4    0.42    0.17
   8  -1   4    0.68    0.18
   8  -1   4   -0.19    0.55
   8  -1   4    0.49    0.12
  -9   1  -4   16.01    0.94
   9  -1   4    8.80    2.38
   9  -1   4   15.64    0.66
   9  -1   4   15.12    0.82
   9   0  -4   15.34    0.75
  -9   0   4   16.91    0.65
   8   0  -4    0.03    0.07
   8   0  -4    0.13    0.07
  -8   0   4    0.08    0.07
   7   0  -4   28.10    1.09
   7   0  -4   28.55    0.98
  -7   0   4   30.01    0.99
   6   0  -4   34.41    1.26
   6   0  -4   34.74    1.14
  -6   0   4   35.31    1.14
  -6   0   4   35.64    1.13
   5   0  -4    2.90    0.17
   5   0  -4    3.16    0.23
  -5   0   4    3.12    0.17
  -5   0   4    4.08    0.22
   4   0  -4   86.96    2.66
   4   0  -4   87.21    2.51
  -4   0   4   85.92    2.48
  -4   0   4   87.28    2.39
  -4   0   4   80.89    3.03
  -4   0   4   77.48    2.47
  -4   0   4   83.28    2.35
   3   0  -4   50.06    1.63
   3   0  -4   54.57    1.88
   3   0  -4   50.85    1.51
   3   0  -4   48.72    1.45
  -3   0   4   50.13    1.45
  -3   0   4   47.61    1.84
   2   0  -4    8.42    0.49
   2   0  -4    7.44    0.27
   2   0  -4    8.18    0.34
   2   0  -4    8.52    0.39
  -2   0   4    8.02    0.37
  -2   0   4    7.67    0.28
   1   0  -4  187.18    6.15
   1   0  -4  175.37    5.43
  -1   0   4  176.03    4.89
  -1   0   4  178.96    4.89
  -1   0   4  187.73    6.15
   0   0  -4   42.62    1.35
   0   0   4   42.39    1.35
   1   0   4   24.32    0.83
  -2   0  -4   52.28    1.80
   2   0   4   52.73    1.43
   2   0   4   51.58    1.66
   2   0   4   51.93    1.43
   2   0   4   51.59    1.43
  -3   0  -4   36.86    1.36
   3   0   4   37.55    1.06
   3   0   4   37.57    1.25
   3   0   4   37.30    1.05
  -4   0  -4    8.03    0.41
   4   0   4    8.31    0.39
   4   0   4    4.53    1.25
   4   0   4    8.07    0.30
   4   0   4    7.72    0.29
  -5   0  -4   21.19    0.66
  -5   0  -4   18.36    0.87
   5   0   4   13.07    2.24
   5   0   4   21.03    0.83
   5   0   4   21.03    0.66
  -6   0  -4   25.27    1.14
  -6   0  -4   27.44    0.86
   6   0   4   25.47    1.05
   6   0   4   25.81    0.86
  -7   0  -4    4.33    0.37
   7   0   4    4.59    0.26
   7   0   4    3.77    0.34
   7   0   4    2.45    1.20
  -8   0  -4    7.31    0.55
   8   0   4    7.34    0.38
   8   0   4    4.25    1.65
   8   0   4    7.75    0.52
  -9   0  -4   14.89    0.89
   9   0   4   15.72    0.83
   9   0   4   14.50    0.63
   9   0   4    7.84    2.25
   8  -1  -4   12.09    0.51
   8  -1  -4   11.69    0.60
  -8   1   4   12.20    0.51
   7  -1  -4   12.99    0.52
   7  -1  -4   12.39    0.61
  -7   1   4   13.68    0.53
   6  -1  -4    5.31    0.34
   6  -1  -4    5.08    0.26
  -6   1   4    5.75    0.30
  -6   1   4    5.46    0.27
   5  -1  -4   71.75    2.40
   5  -1  -4   77.33    2.26
  -5   1   4   72.21    2.24
  -5   1   4   75.61    2.17
   4  -1  -4   22.02    0.72
   4  -1  -4   21.88    1.60
   4  -1  -4   21.83    0.82
  -4   1   4   21.66    0.71
  -4   1   4   22.44    0.73
  -4   1   4   22.66    0.98
  -4   1   4   20.41    0.73
   3  -1  -4    0.20    0.04
   3  -1  -4    0.30    0.06
   3  -1  -4    0.35    0.17
   3  -1  -4    0.17    0.08
   3  -1  -4    0.20    0.07
  -3   1   4    0.30    0.04
  -3   1   4    0.36    0.04
  -3   1   4    0.28    0.06
  -3   1   4    0.27    0.05
   2  -1  -4  166.93    5.34
   2  -1  -4  154.83    7.50
   2  -1  -4  156.16    4.49
   2  -1  -4  153.74    4.68
  -2   1   4  153.45    4.21
  -2   1   4  140.54    5.30
   1  -1  -4    1.96    0.14
   1  -1  -4    2.03    0.09
   1  -1  -4    2.08    0.24
   1  -1  -4    2.27    0.16
  -1   1   4    1.96    0.10
  -1   1   4    2.07    0.14
   0  -1  -4    1.50    0.12
   0  -1  -4    1.72    0.11
   0  -1  -4    1.60    0.11
   0   1   4    1.65    0.09
   0   1   4    1.88    0.13
   0   1   4    1.69    0.08
  -1  -1  -4  127.96    4.29
  -1  -1  -4  129.56    4.30
   1   1   4  123.24    3.42
   1   1   4  125.51    3.41
   1   1   4  123.54    3.83
  -2  -1  -4  103.16    3.53
  -2  -1  -4  106.90    3.54
   2   1   4  104.40    2.81
   2   1   4  101.16    3.17
   2   1   4  100.58    2.81
  -3  -1  -4   20.82    0.80
   3   1   4   20.47    0.62
   3   1   4   20.65    0.62
   3   1   4   21.10    0.76
   3   1   4   20.17    0.62
  -4  -1  -4   24.60    0.73
  -4  -1  -4   23.56    0.96
   4   1   4   22.72    0.72
   4   1   4   23.41    0.74
   4   1   4   25.56    0.89
  -5  -1  -4   52.73    1.97
  -5  -1  -4   53.42    1.57
   5   1   4   51.03    1.52
   5   1   4   49.81    1.75
  -6  -1  -4    6.52    0.28
  -6  -1  -4    6.24    0.42
   6   1   4    5.98    0.40
   6   1   4    7.34    0.32
  -7  -1  -4    5.53    0.26
  -7  -1  -4    5.36    0.42
   7   1   4    2.09    1.12
   7   1   4    4.37    0.36
   7   1   4    5.76    0.31
  -8  -1  -4   42.01    1.81
  -8  -1  -4   43.16    1.38
   8   1   4   43.09    1.38
   8   1   4   39.64    1.63
  -9  -1  -4    1.64    0.28
  -9  -1  -4    2.16    0.19
   9   1   4    2.12    0.30
   9   1   4    0.58    0.89
   9   1   4    1.95    0.21
 -10  -1  -4   10.75    0.51
  10   1   4   10.49    0.55
  10   1   4   10.90    0.71
   8  -2  -4    6.26    0.33
   8  -2  -4    5.84    0.40
  -8   2   4    6.39    0.33
   7  -2  -4    0.03    0.07
   7  -2  -4    0.16    0.07
  -7   2   4   -0.01    0.06
   6  -2  -4    8.92    0.48
   6  -2  -4    9.11    0.39
  -6   2   4    9.15    0.39
   5  -2  -4    7.10    0.32
   5  -2  -4    7.57    0.40
  -5   2   4    6.46    0.33
  -5   2   4    7.70    0.32
   4  -2  -4    6.79    0.29
   4  -2  -4    6.63    0.36
   4  -2  -4    6.63    0.83
  -4   2   4    6.31    0.28
  -4   2   4    6.29    0.30
   3  -2  -4   22.20    1.49
   3  -2  -4   21.39    0.79
   3  -2  -4   21.68    0.70
  -3   2   4   20.63    0.68
  -3   2   4   21.59    0.69
  -3   2   4   18.94    0.90
   2  -2  -4   69.41    2.17
   2  -2  -4   70.21    2.05
   2  -2  -4   68.59    2.49
   2  -2  -4   70.66    3.63
   2  -2  -4   65.54    1.93
  -2   2   4   67.50    2.00
  -2   2   4   70.27    1.94
  -2   2   4   65.67    2.00
   1  -2  -4   19.96    0.81
   1  -2  -4   20.55    0.72
   1  -2  -4   20.14    1.24
   1  -2  -4   19.04    0.63
  -1   2   4   19.95    0.62
  -1   2   4   18.27    0.78
   0  -2  -4  157.82    5.35
   0  -2  -4  157.26    7.62
   0  -2  -4  156.48    4.53
   0  -2  -4  152.76    5.34
   0  -2  -4  159.41    4.22
   0  -2  -4  155.64    4.74
   0   2   4  157.43    4.74
   0   2   4  156.50    4.26
   0   2   4  152.93    5.33
  -1  -2  -4  140.23    4.81
  -1  -2  -4  141.51    4.81
   1   2   4  139.43    4.28
   1   2   4  145.50    4.79
   1   2   4  141.61    3.84
   1   2   4  136.63    3.82
  -2  -2  -4    3.26    0.18
  -2  -2  -4    3.17    0.19
   2   2   4    2.97    0.19
   2   2   4    3.02    0.14
   2   2   4    3.05    0.15
   2   2   4    3.47    0.14
  -3  -2  -4   89.33    2.74
  -3  -2  -4   97.84    3.29
   3   2   4   97.42    2.61
   3   2   4   93.06    2.95
   3   2   4   94.82    2.61
   3   2   4   95.13    3.26
  -4  -2  -4   95.85    2.85
  -4  -2  -4   98.52    3.43
   4   2   4   97.16    2.71
   4   2   4   99.31    3.41
   4   2   4   96.08    3.06
  -5  -2  -4    0.13    0.07
  -5  -2  -4    0.06    0.03
   5   2   4    0.27    0.09
   5   2   4    0.14    0.05
  -6  -2  -4   85.55    3.31
  -6  -2  -4   94.15    2.72
   6   2   4   91.06    2.97
   6   2   4   91.87    2.61
  -7  -2  -4   21.35    1.07
  -7  -2  -4   24.20    0.80
   7   2   4   23.72    0.83
   7   2   4   22.21    0.99
  -8  -2  -4    9.23    0.40
  -8  -2  -4    8.63    0.60
   8   2   4    8.11    0.55
   8   2   4    8.66    0.44
  -9  -2  -4   17.33    0.67
  -9  -2  -4   16.11    0.95
   9   2   4   16.61    0.71
   9   2   4   15.94    0.88
 -10  -2  -4    0.12    0.09
  10   2   4    0.45    0.14
  10   2   4    0.05    0.13
   7  -3  -4    0.65    0.15
   7  -3  -4    0.66    0.11
  -7   3   4    0.65    0.11
   6  -3  -4   13.09    0.64
   6  -3  -4   13.02    0.53
  -6   3   4   15.18    0.55
   5  -3  -4    2.51    0.18
   5  -3  -4    2.91    0.24
  -5   3   4    2.85    0.22
  -5   3   4    2.83    0.18
   4  -3  -4    0.31    0.07
   4  -3  -4    0.30    0.31
   4  -3  -4    0.05    0.07
  -4   3   4    0.18    0.06
  -4   3   4    0.16    0.07
   3  -3  -4  131.95    3.95
   3  -3  -4  142.14    7.05
   3  -3  -4  133.70    4.14
  -3   3   4  133.16    3.73
  -3   3   4  128.97    3.93
   2  -3  -4    1.21    0.33
   2  -3  -4    0.99    0.10
   2  -3  -4    1.16    0.10
   2  -3  -4    1.38    0.14
  -2   3   4    1.36    0.09
  -2   3   4    1.13    0.10
  -2   3   4    1.16    0.12
  -2   3   4    1.15    0.16
   1  -3  -4   39.45    1.20
   1  -3  -4   42.05    1.28
   1  -3  -4   43.41    2.42
   1  -3  -4   45.60    1.60
   1  -3  -4   41.34    1.37
  -1   3   4   39.29    1.22
  -1   3   4   42.23    1.23
  -1   3   4   40.86    1.17
  -1   3   4   38.26    1.22
   0  -3  -4  262.69    7.63
   0  -3  -4  266.49    7.12
   0  -3  -4  269.98    8.98
   0  -3  -4  271.03    7.92
   0  -3  -4  261.12   12.77
   0  -3  -4  264.77    8.98
   0   3   4  251.10    8.95
   0   3   4  260.30    7.15
  -1  -3  -4    0.33    0.08
  -1  -3  -4    0.60    0.09
  -1  -3  -4    0.21    0.15
  -1  -3  -4    0.21    0.05
  -1  -3  -4    0.21    0.04
  -1  -3  -4    0.19    0.07
   1   3   4    0.25    0.05
   1   3   4    0.17    0.05
   1   3   4    0.60    0.09
   1   3   4    0.15    0.06
  -2  -3  -4  152.07    4.24
  -2  -3  -4  156.87    5.36
  -2  -3  -4  148.76    4.52
  -2  -3  -4  164.12    5.39
   2   3   4  154.76    4.76
   2   3   4  160.31    5.33
   2   3   4  155.86    4.28
  -3  -3  -4   84.73    2.63
  -3  -3  -4   89.80    3.16
   3   3   4   89.27    3.14
   3   3   4   91.44    2.52
   3   3   4   91.58    2.51
   3   3   4   93.35    2.84
  -4  -3  -4    0.28    0.08
  -4  -3  -4   -0.01    0.03
   4   3   4    0.09    0.06
   4   3   4    0.08    0.05
   4   3   4    0.28    0.08
  -5  -3  -4  144.54    5.20
  -5  -3  -4  143.56    4.35
   5   3   4  155.07    5.22
   5   3   4  149.79    4.62
   5   3   4  150.28    4.13
  -6  -3  -4    6.25    0.43
  -6  -3  -4    6.88    0.30
   6   3   4    6.49    0.40
   6   3   4    6.68    0.33
  -7  -3  -4    1.92    0.15
  -7  -3  -4    1.90    0.25
   7   3   4    1.98    0.19
   7   3   4    1.87    0.24
  -8  -3  -4   33.12    1.52
  -8  -3  -4   34.89    1.14
   8   3   4   34.08    1.17
   8   3   4   32.53    1.38
  -9  -3  -4    0.12    0.14
  -9  -3  -4    0.37    0.10
   9   3   4    0.29    0.12
   9   3   4    0.37    0.16
 -10  -3  -4    0.18    0.10
  10   3   4    0.18    0.12
  10   3   4    0.11    0.14
   7  -4  -4   16.73    0.78
  -7   4   4   17.46    0.67
   6  -4  -4    6.50    0.42
   6  -4  -4    6.61    0.33
  -6   4   4    7.03    0.34
   5  -4  -4    6.55    0.39
   5  -4  -4    6.02    0.30
  -5   4   4    6.20    0.30
   4  -4  -4   55.50    3.58
   4  -4  -4   51.11    1.63
   4  -4  -4   49.09    1.76
  -4   4   4   53.99    1.60
  -4   4   4   51.57    1.62
   3  -4  -4    0.19    0.08
   3  -4  -4    0.05    0.06
   3  -4  -4   -0.02    0.20
  -3   4   4   -0.02    0.05
  -3   4   4    0.07    0.05
   2  -4  -4   21.70    0.81
   2  -4  -4   22.39    1.67
   2  -4  -4   21.87    0.73
  -2   4   4   21.56    0.73
  -2   4   4   20.18    0.70
   1  -4  -4  117.70    3.37
   1  -4  -4  116.73    3.51
   1  -4  -4  119.23    6.00
  -1   4   4  104.15    3.99
  -1   4   4  113.07    3.18
  -1   4   4  109.63    3.32
  -1   4   4  112.53    3.13
   0  -4  -4    2.81    0.19
   0  -4  -4    2.22    0.14
   0  -4  -4    2.31    0.44
   0  -4  -4    2.22    0.21
   0  -4  -4    2.08    0.13
   0   4   4    2.37    0.13
   0   4   4    2.38    0.16
   0   4   4    2.11    0.19
   0   4   4    1.90    0.10
  -1  -4  -4   32.63    2.02
  -1  -4  -4   34.75    1.30
  -1  -4  -4   33.59    0.98
  -1  -4  -4   31.64    1.12
  -1  -4  -4   31.04    1.27
  -1  -4  -4   32.22    1.03
   1   4   4   33.06    1.13
   1   4   4   32.43    1.01
  -2  -4  -4  215.57    6.43
  -2  -4  -4  223.85    6.01
  -2  -4  -4  223.20    6.01
  -2  -4  -4  233.49    7.62
  -2  -4  -4  218.72    7.58
  -2  -4  -4  217.11   10.86
   2   4   4  217.28    7.55
   2   4   4  219.64    6.05
   2   4   4  220.81    6.68
  -3  -4  -4    6.99    0.28
  -3  -4  -4    7.18    0.40
  -3  -4  -4    7.15    0.30
   3   4   4    6.73    0.31
   3   4   4    7.28    0.36
   3   4   4    7.13    0.38
  -4  -4  -4   70.02    2.67
  -4  -4  -4   71.98    2.20
   4   4   4   75.93    2.67
   4   4   4   75.18    2.38
   4   4   4   75.09    2.13
  -5  -4  -4   15.12    0.73
  -5  -4  -4   14.98    0.54
   5   4   4   14.94    0.57
   5   4   4   15.98    0.66
  -6  -4  -4    1.00    0.17
  -6  -4  -4    0.75    0.10
   6   4   4    1.01    0.16
   6   4   4    0.89    0.12
  -7  -4  -4   18.70    0.68
  -7  -4  -4   17.87    0.92
   7   4   4   18.96    0.72
   7   4   4   18.81    0.85
  -8  -4  -4    5.77    0.48
  -8  -4  -4    6.11    0.33
   8   4   4    6.26    0.46
   8   4   4    5.54    0.36
  -9  -4  -4    0.13    0.14
  -9  -4  -4    0.43    0.11
   9   4   4    0.17    0.11
   9   4   4    0.23    0.15
 -10  -4  -4    5.72    0.35
  10   4   4    5.19    0.39
  10   4   4    4.62    0.48
   6  -5  -4    1.64    0.21
   6  -5  -4    1.30    0.14
  -6   5   4    1.25    0.14
   5  -5  -4   15.49    0.70
   5  -5  -4   14.51    0.58
  -5   5   4   15.43    0.59
   4  -5  -4    8.61    1.25
   4  -5  -4    8.24    0.38
   4  -5  -4    8.78    0.47
  -4   5   4    8.82    0.38
   3  -5  -4   22.29    1.94
   3  -5  -4   21.50    0.85
   3  -5  -4   21.07    0.75
  -3   5   4   21.47    0.74
  -3   5   4   21.67    0.77
   2  -5  -4   64.30    2.12
   2  -5  -4   66.27    3.99
   2  -5  -4   65.45    2.01
  -2   5   4   65.27    1.93
  -2   5   4   64.04    1.97
   1  -5  -4    8.85    0.43
   1  -5  -4    9.72    0.39
   1  -5  -4   10.14    1.05
  -1   5   4    9.39    0.36
  -1   5   4    9.77    0.41
  -1   5   4    8.94    0.38
   0  -5  -4   72.08    4.12
   0  -5  -4   71.96    2.20
   0  -5  -4   72.90    2.31
   0   5   4   73.27    2.11
   0   5   4   70.01    2.05
   0   5   4   73.40    2.15
   0   5   4   71.67    2.64
  -1  -5  -4   41.12    1.27
  -1  -5  -4   39.10    2.50
  -1  -5  -4   40.66    1.35
  -1  -5  -4   40.54    1.59
  -1  -5  -4   38.81    1.55
   1   5   4   39.98    1.54
   1   5   4   39.35    1.21
   1   5   4   38.98    1.17
   1   5   4   39.92    1.35
   1   5   4   40.50    1.23
   1   5   4   38.88    1.20
  -2  -5  -4    0.37    0.24
  -2  -5  -4    0.50    0.09
  -2  -5  -4    0.34    0.10
  -2  -5  -4    0.41    0.12
  -2  -5  -4    0.35    0.07
   2   5   4    0.30    0.08
   2   5   4    0.39    0.10
   2   5   4    0.38    0.08
   2   5   4    0.19    0.03
   2   5   4    0.29    0.04
  -3  -5  -4   15.72    0.75
  -3  -5  -4   13.79    1.18
  -3  -5  -4   15.15    0.54
  -3  -5  -4   14.73    0.70
   3   5   4   15.09    0.56
   3   5   4   15.68    0.63
   3   5   4   14.06    0.46
  -4  -5  -4   34.03    2.22
  -4  -5  -4   33.75    1.41
  -4  -5  -4   34.39    1.12
   4   5   4   37.08    1.25
   4   5   4   35.47    1.12
  -5  -5  -4    1.29    0.19
  -5  -5  -4    1.41    0.13
   5   5   4    1.32    0.15
   5   5   4    1.13    0.16
  -6  -5  -4    9.82    0.58
  -6  -5  -4    9.16    0.41
   6   5   4    9.69    0.45
   6   5   4    9.89    0.51
  -7  -5  -4   17.01    0.91
  -7  -5  -4   17.91    0.69
   7   5   4   19.21    0.73
   7   5   4   18.43    0.83
  -8  -5  -4    0.38    0.10
  -8  -5  -4    0.18    0.12
   8   5   4    0.42    0.15
   8   5   4    0.15    0.10
  -9  -5  -4    1.78    0.31
  -9  -5  -4    2.06    0.21
   9   5   4    2.06    0.30
   9   5   4    2.21    0.25
 -10  -5  -4    5.01    0.35
  10   5   4    5.47    0.49
   5  -6  -4    5.24    0.37
   5  -6  -4    5.49    0.30
  -5   6   4    5.74    0.30
   4  -6  -4   11.71    1.61
   4  -6  -4   13.00    0.61
   4  -6  -4   11.72    0.50
  -4   6   4   12.93    0.50
   3  -6  -4   23.96    2.17
   3  -6  -4   22.74    0.89
   3  -6  -4   21.34    0.78
  -3   6   4   21.75    0.77
   2  -6  -4    9.73    1.20
   2  -6  -4    9.12    0.40
   2  -6  -4    8.99    0.45
  -2   6   4    8.64    0.42
  -2   6   4    9.14    0.37
   1  -6  -4   34.62    1.22
   1  -6  -4   34.41    2.53
   1  -6  -4   34.39    1.14
  -1   6   4   36.46    1.14
  -1   6   4   34.06    1.11
   0  -6  -4   19.63    1.64
   0  -6  -4   19.13    0.73
   0  -6  -4   19.04    0.68
   0   6   4   18.30    0.66
   0   6   4   17.51    0.68
   0   6   4   18.74    0.64
  -1  -6  -4    3.72    0.25
  -1  -6  -4    4.65    0.73
  -1  -6  -4    4.34    0.23
  -1  -6  -4    4.14    0.32
   1   6   4    4.05    0.25
   1   6   4    3.69    0.19
   1   6   4    3.33    0.21
  -2  -6  -4   11.41    0.51
  -2  -6  -4   10.55    0.60
  -2  -6  -4   11.91    0.47
  -2  -6  -4   11.53    1.14
   2   6   4   11.26    0.40
   2   6   4   11.33    0.48
   2   6   4   11.97    0.52
   2   6   4   11.32    0.43
  -3  -6  -4    4.15    0.27
  -3  -6  -4    4.23    0.24
  -3  -6  -4    4.40    0.34
  -3  -6  -4    4.62    0.66
   3   6   4    4.45    0.27
   3   6   4    4.67    0.29
  -4  -6  -4   14.99    0.56
  -4  -6  -4   13.08    1.23
  -4  -6  -4   13.93    0.72
   4   6   4   14.56    0.58
   4   6   4   14.18    0.62
  -5  -6  -4   14.99    0.58
  -5  -6  -4   16.10    1.35
  -5  -6  -4   14.01    0.76
   5   6   4   15.15    0.67
   5   6   4   14.50    0.60
  -6  -6  -4   16.24    0.86
  -6  -6  -4   16.97    1.46
  -6  -6  -4   16.80    0.65
   6   6   4   16.42    0.67
   6   6   4   17.81    0.76
  -7  -6  -4    3.51    0.25
  -7  -6  -4    3.50    0.35
   7   6   4    3.18    0.29
   7   6   4    3.97    0.29
  -8  -6  -4    3.12    0.24
  -8  -6  -4    3.81    0.40
   8   6   4    2.88    0.27
   8   6   4    2.69    0.30
  -9  -6  -4   14.86    0.67
  -9  -6  -4   15.40    0.94
   9   6   4   16.44    0.75
   9   6   4   16.35    0.86
 -10  -6  -4    1.85    0.22
  10   6   4    1.12    0.27
   4  -7  -4    7.75    0.38
   4  -7  -4    8.14    1.51
   4  -7  -4    8.37    0.47
  -4   7   4    8.00    0.37
   3  -7  -4    0.33    0.11
   3  -7  -4    0.47    0.10
   3  -7  -4    0.39    0.45
  -3   7   4    0.39    0.09
   2  -7  -4    1.96    0.17
   2  -7  -4    1.88    0.20
   2  -7  -4    1.84    0.69
  -2   7   4    2.13    0.16
   1  -7  -4    3.91    0.84
   1  -7  -4    3.55    0.23
   1  -7  -4    3.89    0.27
  -1   7   4    3.75    0.21
   0  -7  -4   29.59    1.05
   0  -7  -4   27.62    0.98
   0  -7  -4   29.30    2.32
   0   7   4   29.67    0.99
   0   7   4   27.98    0.94
  -1  -7  -4    5.90    0.33
  -1  -7  -4    5.27    0.90
  -1  -7  -4    5.80    0.30
   1   7   4    5.68    0.32
   1   7   4    5.33    0.26
  -2  -7  -4   16.36    0.84
  -2  -7  -4   18.47    1.61
  -2  -7  -4   16.97    0.70
  -2  -7  -4   17.25    0.65
   2   7   4   16.96    0.62
   2   7   4   16.99    0.59
   2   7   4   17.57    0.71
   2   7   4   17.60    0.67
  -3  -7  -4    3.78    0.26
  -3  -7  -4    3.48    0.69
  -3  -7  -4    3.54    0.33
  -3  -7  -4    3.57    0.23
   3   7   4    3.82    0.23
   3   7   4    4.19    0.28
   3   7   4    4.13    0.27
  -4  -7  -4    8.28    1.00
  -4  -7  -4    7.91    0.38
  -4  -7  -4    7.25    0.50
   4   7   4    7.92    0.41
   4   7   4    8.00    0.43
  -5  -7  -4   14.30    0.58
  -5  -7  -4   13.14    1.33
  -5  -7  -4   13.44    0.75
   5   7   4   14.23    0.61
   5   7   4   13.96    0.64
  -6  -7  -4    7.21    0.52
  -6  -7  -4    6.98    0.37
  -6  -7  -4    6.41    0.89
   6   7   4    6.85    0.43
   6   7   4    6.63    0.39
  -7  -7  -4    2.68    0.63
  -7  -7  -4    2.44    0.22
  -7  -7  -4    2.52    0.32
   7   7   4    2.65    0.28
   7   7   4    2.61    0.25
  -8  -7  -4   19.60    0.78
  -8  -7  -4   18.65    1.72
  -8  -7  -4   18.45    1.04
   8   7   4   17.97    0.89
   8   7   4   19.96    0.82
  -9  -7  -4    6.14    0.97
  -9  -7  -4    5.04    0.35
   9   7   4    5.66    0.47
 -10  -7  -4    3.30    0.79
 -10  -7  -4    3.64    0.30
  10   7   4    3.50    0.41
   3  -8  -4    0.13    0.49
   3  -8  -4    0.24    0.08
  -3   8   4    0.06    0.07
   2  -8  -4    7.95    0.38
   2  -8  -4    7.89    1.39
  -2   8   4    8.27    0.37
   1  -8  -4    1.51    0.15
   1  -8  -4    1.38    0.64
   1  -8  -4    1.22    0.17
  -1   8   4    1.38    0.14
   0  -8  -4    1.41    0.15
   0  -8  -4    1.40    0.17
   0  -8  -4    1.12    0.57
   0   8   4    1.57    0.14
  -1  -8  -4    8.36    0.43
  -1  -8  -4    8.97    0.42
  -1  -8  -4    8.77    1.19
   1   8   4    9.33    0.38
  -2  -8  -4    5.74    0.34
  -2  -8  -4    5.17    0.94
  -2  -8  -4    5.69    0.31
  -2  -8  -4    4.82    0.41
   2   8   4    5.90    0.35
   2   8   4    5.62    0.27
  -3  -8  -4    0.16    0.11
  -3  -8  -4    0.00    0.06
  -3  -8  -4    0.08    0.07
  -3  -8  -4   -0.03    0.23
   3   8   4    0.00    0.08
   3   8   4    0.02    0.06
  -4  -8  -4   23.15    0.90
  -4  -8  -4   22.16    0.84
  -4  -8  -4   22.41    1.10
  -4  -8  -4   21.94    1.95
   4   8   4   22.98    0.90
   4   8   4   22.94    0.87
  -5  -8  -4    9.14    1.14
  -5  -8  -4    9.36    0.61
  -5  -8  -4    8.71    0.44
   5   8   4    9.37    0.48
   5   8   4    8.63    0.48
  -6  -8  -4    1.30    0.24
  -6  -8  -4    1.26    0.16
  -6  -8  -4    1.42    0.56
   6   8   4    1.65    0.21
   6   8   4    1.74    0.21
  -7  -8  -4   34.10    2.57
  -7  -8  -4   31.34    1.50
  -7  -8  -4   30.54    1.16
   7   8   4   32.95    1.29
   7   8   4   34.62    1.22
  -8  -8  -4    2.67    0.72
  -8  -8  -4    2.32    0.23
   8   8   4    2.18    0.28
  -9  -8  -4    1.24    0.19
  -9  -8  -4    1.09    0.53
   9   8   4    1.38    0.25
 -10  -8  -4    8.23    1.21
  10   8   4    8.85    0.64
   2  -9  -4    4.11    1.16
  -2   9   4    4.26    0.26
   1  -9  -4    0.14    0.08
   1  -9  -4   -0.01    0.39
   0  -9  -4    4.17    1.00
   0  -9  -4    3.75    0.25
   0   9   4    3.95    0.24
  -1  -9  -4    2.00    0.73
  -1  -9  -4    1.83    0.18
   1   9   4    2.00    0.16
  -2  -9  -4    3.59    0.26
  -2  -9  -4    3.06    0.84
   2   9   4    4.24    0.23
  -3  -9  -4   28.22    2.44
  -3  -9  -4   28.29    1.02
  -4  -9  -4    8.44    0.43
  -4  -9  -4    9.16    1.25
  -5  -9  -4    2.83    0.77
  -5  -9  -4    2.62    0.23
  -6  -9  -4   23.93    0.93
  -6  -9  -4   24.22    2.19
  -7  -9  -4    5.53    0.36
  -7  -9  -4    4.69    0.98
  -8  -9  -4    7.28    1.19
  -8  -9  -4    7.02    0.43
  -9  -9  -4    3.40    0.30
  -9  -9  -4    3.70    0.92
   0 -10  -4    6.44    1.34
   0  10   4    7.18    0.36
  -1 -10  -4    2.89    0.22
  -1 -10  -4    2.37    0.86
   1  10   4    3.02    0.21
  -2 -10  -4    7.80    1.34
  -2 -10  -4    7.53    0.40
   2  10   4    8.55    0.38
  -3 -10  -4    3.21    0.91
  -3 -10  -4    2.77    0.24
   3  10   4    3.29    0.22
  -4 -10  -4    5.05    0.32
  -4 -10  -4    4.75    1.05
  -5 -10  -4    4.39    0.31
  -5 -10  -4    4.87    1.07
  -6 -10  -4    3.00    0.26
  -6 -10  -4    2.40    0.81
  -7 -10  -4    0.53    0.51
  -7 -10  -4    0.48    0.14
  -8 -10  -4    2.94    0.91
  -3 -11  -4    1.77    0.81
   3  11   4    2.11    0.18
  -4 -11  -4    1.37    0.75
   4  11   4    2.43    0.20
  -5 -11  -4    1.53    0.80
  -6 -11  -4    0.39    0.53
  -6 -10   5    2.59    0.29
  -5 -10   5    0.15    0.12
  -4 -10   5   10.64    0.57
  -3 -10   5    1.17    0.86
  -3 -10   5    1.07    0.20
  -2 -10   5    2.86    1.23
  -2 -10   5    2.58    0.26
  -1 -10   5    4.89    0.35
  -1 -10   5    5.47    1.64
   7   9  -5    5.03    0.37
  -7  -9   5    4.39    0.38
   6   9  -5    1.81    0.37
  -6  -9   5    1.97    0.24
   5   9  -5    6.06    0.56
  -5  -9   5    5.28    0.37
   4   9  -5    0.03    0.14
  -4  -9   5    0.04    0.10
   3   9  -5    0.49    0.19
  -3  -9   5    0.46    0.59
  -3  -9   5    0.39    0.13
   2   9  -5    2.23    0.32
  -2  -9   5    1.83    0.21
  -2  -9   5    2.31    1.00
   1   9  -5    0.99    0.23
  -1  -9   5    1.09    0.83
  -1  -9   5    1.16    0.17
   0   9  -5    0.54    0.20
   0  -9   5    0.67    0.14
   0  -9   5    0.39    0.66
   1  -9   5    3.07    0.26
   1  -9   5    3.87    1.46
   8   8  -5    3.69    0.32
   7   8  -5    0.07    0.10
  -7  -8   5    0.18    0.12
  -6  -8   5    3.37    0.30
   5   8  -5    3.63    0.44
  -5  -8   5    3.78    0.30
   4   8  -5    2.79    0.36
  -4  -8   5    2.51    0.24
  -4  -8   5    2.26    0.84
   3   8  -5    0.25    0.15
  -3  -8   5    0.53    0.55
  -3  -8   5    0.14    0.09
   2   8  -5    7.46    0.55
  -2  -8   5    7.28    0.39
  -2  -8   5    7.13    1.43
   1   8  -5    2.69    0.31
  -1  -8   5    1.57    0.84
  -1  -8   5    2.20    0.21
   0   8  -5    0.76    0.19
   0  -8   5    1.04    0.15
   0  -8   5    0.90    0.71
  -1   8  -5    8.38    0.58
   1  -8   5    6.12    1.62
   1  -8   5    8.42    0.42
  -2   8  -5    1.04    0.23
   2  -8   5    2.18    1.16
   2  -8   5    1.13    0.16
   3  -8   5    3.57    0.27
   3  -8   5    3.49    1.52
   9   7  -5    3.44    0.30
   8   7  -5    0.46    0.13
  -8  -7   5    0.40    0.17
   7   7  -5    0.80    0.15
  -7  -7   5    0.66    0.17
   6   7  -5    8.36    0.42
  -6  -7   5    6.50    0.42
  -5  -7   5    0.42    0.12
  -4  -7   5    7.06    0.38
  -4  -7   5    6.44    1.13
   3   7  -5    7.19    0.53
  -3  -7   5    6.97    1.21
  -3  -7   5    6.97    0.37
   2   7  -5    0.02    0.08
  -2  -7   5    0.25    0.43
  -2  -7   5    0.05    0.07
   1   7  -5    8.56    0.55
  -1  -7   5    8.34    0.40
  -1  -7   5    9.43    1.57
   0   7  -5   12.15    0.69
   0  -7   5   13.02    1.90
   0  -7   5   12.01    0.51
  -1   7  -5    1.68    0.24
   1  -7   5    1.67    0.17
   1  -7   5    1.38    0.79
  -2   7  -5    4.21    0.37
   2  -7   5    3.75    0.26
   2  -7   5    5.33    1.53
  -3   7  -5   14.94    0.84
   3  -7   5   13.55    2.48
   3  -7   5   15.88    0.63
   4  -7   5   -0.09    0.07
   4  -7   5   -0.10    0.59
   9   6  -5    0.53    0.14
   8   6  -5    2.46    0.23
  -8  -6   5    3.24    0.31
   7   6  -5    5.88    0.34
  -7  -6   5    5.29    0.38
   6   6  -5    2.70    0.22
  -6  -6   5    1.86    0.21
  -5  -6   5    4.21    0.29
  -4  -6   5   12.57    0.53
  -4  -6   5   11.54    1.33
  -3  -6   5    8.46    1.19
  -3  -6   5    8.57    0.40
   2   6  -5   24.88    1.14
  -2  -6   5   25.07    0.85
  -2  -6   5   25.99    2.36
   1   6  -5   32.25    1.35
  -1  -6   5   30.60    1.01
  -1  -6   5   31.65    2.84
   0   6  -5    5.67    0.40
   0  -6   5    5.89    0.30
   0  -6   5    4.72    1.17
  -1   6  -5   50.15    1.96
   1  -6   5   50.44    1.52
   1  -6   5   48.88    4.17
  -2   6  -5    3.27    0.30
   2  -6   5    3.07    1.16
   2  -6   5    2.64    0.20
  -3   6  -5   -0.01    0.07
   3  -6   5   -0.04    0.05
   3  -6   5    0.14    0.47
  -4   6  -5    4.10    0.39
   4  -6   5    3.35    1.44
   4  -6   5    4.20    0.27
   5  -6   5    2.34    0.21
   5  -6   5    1.95    1.23
   9   5  -5    1.18    0.17
   9   5  -5    1.21    0.19
   8   5  -5   13.28    0.59
   8   5  -5   13.36    0.64
  -8  -5   5   13.75    0.66
  -8  -5   5   13.01    0.65
   7   5  -5    2.66    0.24
   7   5  -5    2.80    0.22
  -7  -5   5    3.48    0.28
  -7  -5   5    3.09    0.27
   6   5  -5    6.56    0.34
   6   5  -5    6.53    0.35
  -6  -5   5    6.69    0.38
   5   5  -5   26.23    0.90
  -5  -5   5   26.23    0.92
  -4  -5   5    5.31    0.29
  -3  -5   5   26.28    0.86
  -3  -5   5   25.03    2.09
  -2  -5   5   45.62    1.38
  -2  -5   5   46.31    3.30
   1   5  -5    2.20    0.23
  -1  -5   5    2.23    0.16
  -1  -5   5    2.01    0.71
   0   5  -5   29.49    1.22
   0  -5   5   29.91    0.93
   0  -5   5   28.14    2.70
  -1   5  -5   23.42    1.02
   1  -5   5   23.63    0.78
   1  -5   5   26.52    2.68
  -2   5  -5    0.96    0.16
   2  -5   5    0.98    0.12
   2  -5   5    1.24    0.74
  -3   5  -5   23.07    1.02
   3  -5   5   21.00    2.72
   3  -5   5   21.80    0.76
  -4   5  -5    0.79    0.17
   4  -5   5    0.61    0.69
   4  -5   5    0.84    0.12
  -5   5  -5    0.00    0.09
   5  -5   5    0.10    0.08
   5  -5   5    0.33    0.66
   6  -5   5    8.01    2.17
   6  -5   5   10.43    0.48
   9   4  -5   12.23    0.56
   9   4  -5   12.74    0.64
   8   4  -5    4.65    0.33
   8   4  -5    4.50    0.29
  -8  -4   5    4.88    0.36
  -8  -4   5    4.93    0.36
   7   4  -5    2.00    0.18
   7   4  -5    2.64    0.22
  -7  -4   5    1.99    0.22
  -7  -4   5    2.12    0.23
   6   4  -5   48.32    1.64
   6   4  -5   49.17    1.56
  -6  -4   5   48.53    1.56
  -6  -4   5   49.71    1.56
   5   4  -5    7.12    0.35
   5   4  -5    7.75    0.33
  -5  -4   5    7.42    0.37
  -5  -4   5    7.16    0.36
   4   4  -5   30.05    1.01
   4   4  -5   30.84    0.96
   4   4  -5   28.61    0.95
  -4  -4   5   29.47    0.96
  -4  -4   5   29.15    0.96
   3   4  -5   82.65    2.45
   3   4  -5   81.76    2.24
  -3  -4   5   77.67    2.27
  -3  -4   5   74.45    4.54
   2   4  -5    0.29    0.05
   2   4  -5    0.31    0.08
  -2  -4   5    0.39    0.07
  -2  -4   5    0.55    0.38
  -2  -4   5    0.23    0.06
   1   4  -5   19.58    0.81
   1   4  -5   19.74    0.62
  -1  -4   5   18.85    0.63
  -1  -4   5   19.58    1.91
  -1  -4   5   19.41    0.63
   0   4  -5   45.59    1.74
   0   4  -5   48.09    1.71
   0   4  -5   46.11    1.42
   0  -4   5   46.72    3.57
   0  -4   5   45.45    1.42
   0  -4   5   45.69    1.35
   0  -4   5   47.34    1.36
  -1   4  -5    1.16    0.14
   1  -4   5    1.11    0.09
   1  -4   5    0.96    0.10
   1  -4   5    1.35    0.70
  -2   4  -5   15.27    0.70
   2  -4   5   14.66    0.56
   2  -4   5   16.36    0.54
   2  -4   5   15.33    2.06
  -3   4  -5   25.74    1.08
   3  -4   5   25.78    0.83
   3  -4   5   25.19    0.92
   3  -4   5   26.50    2.97
  -4   4  -5    8.18    0.50
   4  -4   5    8.52    0.43
   4  -4   5    8.17    1.89
   4  -4   5    8.29    0.36
  -5   4  -5    6.70    0.46
   5  -4   5    6.03    0.40
   5  -4   5    5.32    1.65
   5  -4   5    7.20    0.34
  -6   4  -5    0.64    0.18
   6  -4   5    0.66    0.74
   6  -4   5    0.54    0.11
   7  -4   5    0.04    0.07
   7  -4   5    0.05    0.77
   9   3  -5   15.41    0.73
   9   3  -5   15.80    0.65
   8   3  -5    8.75    0.42
   8   3  -5    8.30    0.47
  -8  -3   5   10.09    0.51
   7   3  -5   38.83    1.41
   7   3  -5   39.24    1.32
  -7  -3   5   43.52    1.36
   6   3  -5   13.38    0.58
   6   3  -5   13.02    0.52
  -6  -3   5   14.42    0.57
   5   3  -5   52.13    1.73
   5   3  -5   54.25    1.63
  -5  -3   5   51.87    1.60
   4   3  -5   44.01    1.33
   4   3  -5   44.28    1.35
   4   3  -5   43.17    1.44
  -4  -3   5   43.99    1.33
   3   3  -5    5.22    0.25
   3   3  -5    5.41    0.31
   3   3  -5    5.55    0.23
   3   3  -5    5.49    0.21
  -3  -3   5    4.95    0.24
  -3  -3   5    4.00    0.60
   2   3  -5   58.14    1.63
   2   3  -5   56.86    2.01
   2   3  -5   55.08    1.73
  -2  -3   5   56.73    1.59
  -2  -3   5   56.35    1.59
  -2  -3   5   55.24    1.59
  -2  -3   5   50.14    3.41
   1   3  -5   76.62    2.30
   1   3  -5   79.01    2.66
  -1  -3   5   74.64    2.11
  -1  -3   5   70.31    4.64
  -1  -3   5   76.39    2.11
   0   3  -5   12.30    0.44
   0   3  -5   13.01    0.52
   0  -3   5   12.33    0.44
   0  -3   5   11.85    0.41
   0  -3   5   12.73    0.41
   0  -3   5   12.35    1.56
  -1   3  -5    7.84    0.37
   1  -3   5    7.17    0.31
   1  -3   5    7.60    0.28
   1  -3   5    7.26    1.36
   1  -3   5    7.36    0.28
  -2   3  -5   10.54    0.49
   2  -3   5   10.21    0.42
   2  -3   5   10.89    0.38
   2  -3   5   11.41    1.80
   2  -3   5   10.77    0.38
  -3   3  -5    3.52    0.25
   3  -3   5    3.45    0.22
   3  -3   5    3.57    1.21
   3  -3   5    3.44    0.18
  -4   3  -5    3.10    0.26
   4  -3   5    3.54    0.25
   4  -3   5    3.22    0.19
   4  -3   5    2.95    1.20
  -5   3  -5   19.40    0.91
   5  -3   5   17.07    2.71
   5  -3   5   18.92    0.67
   5  -3   5   20.30    0.84
  -6   3  -5    1.04    0.20
   6  -3   5    0.75    0.12
   6  -3   5    0.97    0.18
   6  -3   5    1.11    0.89
  -7   3  -5   -0.06    0.09
   7  -3   5    0.08    0.11
   7  -3   5    0.34    0.71
   7  -3   5    0.10    0.07
   8  -3   5   13.72    0.76
   8  -3   5   12.92    0.57
   8  -3   5    9.00    2.46
   9   2  -5    6.50    0.35
   9   2  -5    6.15    0.41
   8   2  -5   18.03    0.69
   8   2  -5   17.98    0.78
   7   2  -5   11.56    0.55
   7   2  -5   11.27    0.47
  -7  -2   5   11.86    0.53
   6   2  -5   27.04    1.03
   6   2  -5   27.81    0.94
  -6  -2   5   29.51    0.96
   5   2  -5   21.60    0.74
   5   2  -5   21.50    0.82
  -5  -2   5   23.18    0.77
   4   2  -5   10.43    0.45
   4   2  -5   10.44    0.38
  -4  -2   5   10.80    0.41
   3   2  -5   32.67    0.97
   3   2  -5   32.39    1.08
   3   2  -5   34.78    1.25
   3   2  -5   31.72    0.99
  -3  -2   5   30.78    0.98
  -3  -2   5   33.01    1.22
   2   2  -5   31.20    1.10
   2   2  -5   28.73    0.96
  -2  -2   5   28.31    0.86
  -2  -2   5   28.67    0.86
   1   2  -5    3.99    0.20
   1   2  -5    3.74    0.18
  -1  -2   5    3.38    0.70
  -1  -2   5    3.47    0.15
  -1  -2   5    3.56    0.14
   0   2  -5   10.18    0.38
   0   2  -5    9.74    0.37
   0  -2   5    9.49    0.37
   0  -2   5    9.65    0.30
   0  -2   5    9.74    0.30
   0  -2   5    8.42    1.21
  -1   2  -5   21.66    0.78
   1  -2   5   20.24    0.72
   1  -2   5   17.31    2.05
   1  -2   5   21.16    0.61
   1  -2   5   21.31    0.61
  -2   2  -5    5.70    0.28
   2  -2   5    5.34    0.27
   2  -2   5    5.83    0.22
   2  -2   5    5.41    1.27
   2  -2   5    5.86    0.22
  -3   2  -5    0.34    0.08
   3  -2   5    0.28    0.07
   3  -2   5    0.38    0.06
   3  -2   5    0.19    0.05
   3  -2   5    0.08    0.36
  -4   2  -5   39.09    1.48
   4  -2   5   38.28    1.13
   4  -2   5   38.63    1.34
   4  -2   5   33.54    3.62
  -5   2  -5    9.73    0.54
   5  -2   5    9.23    0.50
   5  -2   5    8.03    1.88
   5  -2   5    9.75    0.38
  -6   2  -5    1.99    0.25
   6  -2   5    2.58    0.18
   6  -2   5    2.79    1.28
   6  -2   5    2.22    0.25
  -7   2  -5   20.28    1.00
   7  -2   5   12.47    2.61
   7  -2   5   20.14    0.72
   7  -2   5   20.23    0.94
  -8   2  -5    5.42    0.47
   8  -2   5    2.06    1.24
   8  -2   5    5.51    0.45
   8  -2   5    4.49    0.29
   9   1  -5    8.12    0.49
   8   1  -5    1.12    0.14
   8   1  -5    1.25    0.18
   7   1  -5    1.15    0.16
   7   1  -5    1.08    0.12
  -7  -1   5    1.31    0.16
   6   1  -5   37.00    1.19
   6   1  -5   35.19    1.30
  -6  -1   5   37.89    1.18
   5   1  -5    8.91    0.36
   5   1  -5    9.06    0.43
  -5  -1   5    9.18    0.39
   4   1  -5    2.53    0.19
   4   1  -5    2.36    0.14
  -4  -1   5    2.53    0.16
   3   1  -5   73.73    2.23
   3   1  -5   80.38    2.71
   3   1  -5   69.38    2.36
  -3  -1   5   76.68    2.12
  -3  -1   5   77.79    2.68
  -3  -1   5   76.14    2.14
   2   1  -5    9.62    0.40
   2   1  -5    9.96    0.31
   2   1  -5   10.86    0.45
  -2  -1   5    9.38    0.34
  -2  -1   5    9.99    0.34
   1   1  -5    4.91    0.24
   1   1  -5    5.44    0.24
  -1  -1   5    4.88    0.18
  -1  -1   5    4.75    0.18
   0   1  -5   57.03    1.78
   0  -1   5   56.76    1.79
   1  -1   5  122.50    3.73
  -2   1  -5   49.72    1.69
   2  -1   5   48.87    1.34
   2  -1   5   47.80    1.56
   2  -1   5   47.06    1.33
  -3   1  -5   36.82    1.32
   3  -1   5   38.02    1.04
   3  -1   5   35.96    1.04
   3  -1   5   36.38    1.23
   3  -1   5   27.00    3.09
  -4   1  -5   26.01    1.04
   4  -1   5   27.20    0.80
   4  -1   5   26.11    0.97
   4  -1   5   21.56    2.77
  -5   1  -5   23.98    1.04
   5  -1   5   25.48    0.79
   5  -1   5   19.29    2.76
   5  -1   5   26.05    0.98
  -6   1  -5    6.91    0.46
   6  -1   5    7.24    0.45
   6  -1   5    7.35    0.33
   6  -1   5    5.02    1.63
  -7   1  -5   13.39    0.74
   7  -1   5   12.83    0.51
   7  -1   5    6.93    2.01
   7  -1   5   13.32    0.70
  -8   1  -5    3.55    0.39
   8  -1   5    4.34    0.40
   8  -1   5    4.26    0.28
   8  -1   5    2.54    1.39
   9  -1   5    4.30    1.84
   9  -1   5    7.60    0.42
   9  -1   5    7.62    0.57
   8   0  -5    0.02    0.06
   8   0  -5    0.20    0.11
   7   0  -5   16.69    0.63
   7   0  -5   16.02    0.73
  -7   0   5   17.15    0.66
   6   0  -5    1.03    0.11
   6   0  -5    1.08    0.15
  -6   0   5    1.46    0.15
   5   0  -5    3.41    0.25
   5   0  -5    3.99    0.21
  -5   0   5    4.10    0.24
   4   0  -5   52.23    1.56
   4   0  -5   50.81    1.69
  -4   0   5   50.56    1.52
   3   0  -5   17.23    0.67
   3   0  -5   19.17    0.79
   3   0  -5   17.07    0.57
  -3   0   5   17.40    0.75
  -3   0   5   17.49    0.58
   2   0  -5    3.86    0.17
   2   0  -5    3.83    0.22
   2   0  -5    4.09    0.25
   2   0  -5    3.87    0.15
   2   0  -5    3.82    0.30
  -2   0   5    3.62    0.17
  -2   0   5    3.70    0.17
  -2   0   5    3.85    0.21
   1   0  -5  173.26    5.72
   1   0  -5  165.73    5.08
  -1   0   5  165.24    4.55
  -1   0   5  168.29    4.55
   0   0  -5   94.74    3.10
   0   0  -5   88.60    3.11
   0   0  -5   88.93    2.77
   0   0   5   90.79    2.77
   0   0   5   85.64    2.44
   0   0   5   89.74    2.45
   1   0   5   25.25    0.88
  -2   0  -5   43.86    1.54
   2   0   5   43.86    1.45
   2   0   5   45.22    1.22
   2   0   5   44.15    1.22
  -3   0  -5   76.39    2.68
   3   0   5   74.81    2.11
   3   0   5   78.69    2.12
   3   0   5   78.34    2.44
  -4   0  -5   23.40    0.94
   4   0   5   22.29    0.70
   4   0   5   23.48    0.88
   4   0   5   24.14    0.72
  -5   0  -5   40.03    1.60
   5   0   5   42.21    1.47
   5   0   5   41.62    1.23
  -6   0  -5   18.89    0.89
   6   0   5   18.36    0.65
   6   0   5   18.32    0.83
  -7   0  -5   18.46    0.91
   7   0   5   18.57    0.87
   7   0   5   10.63    2.39
   7   0   5   19.04    0.67
  -8   0  -5    8.47    0.59
   8   0   5    8.51    0.41
   8   0   5    7.50    0.54
   8   0   5    4.31    1.72
  -9   0  -5    0.03    0.12
   9   0   5    0.10    0.09
   9   0   5    0.10    0.80
   9   0   5    0.29    0.15
   8  -1  -5    4.28    0.26
   8  -1  -5    3.49    0.31
   7  -1  -5    6.40    0.32
   7  -1  -5    5.87    0.39
   6  -1  -5    0.46    0.12
   6  -1  -5    0.27    0.07
  -6   1   5    0.32    0.09
  -6   1   5    0.27    0.06
   5  -1  -5    4.98    0.25
   5  -1  -5    4.96    0.32
  -5   1   5    4.80    0.20
  -5   1   5    5.06    0.28
   4  -1  -5   60.11    2.00
   4  -1  -5   62.28    1.86
  -4   1   5   60.97    1.79
   3  -1  -5    0.67    0.07
   3  -1  -5    0.63    0.10
   3  -1  -5    0.80    0.21
  -3   1   5    0.74    0.12
  -3   1   5    0.64    0.08
   2  -1  -5   96.92    3.02
   2  -1  -5   96.42    4.81
   2  -1  -5   96.27    2.85
   2  -1  -5   98.55    3.43
  -2   1   5   96.80    2.70
  -2   1   5   97.23    2.69
  -2   1   5   96.43    3.39
   1  -1  -5  125.55    3.85
   1  -1  -5  129.61    4.35
   1  -1  -5  125.67    6.13
   1  -1  -5  122.07    3.65
  -1   1   5  124.55    3.44
  -1   1   5  127.47    3.44
   0  -1  -5   -0.01    0.03
   0  -1  -5    0.03    0.04
   0  -1  -5    0.06    0.04
   0   1   5   -0.02    0.04
   0   1   5    0.11    0.03
   0   1   5   -0.01    0.02
  -1  -1  -5  218.66    7.37
  -1  -1  -5  220.27    7.38
   1   1   5  216.01    6.55
   1   1   5  216.77    5.88
   1   1   5  215.41    5.87
  -2  -1  -5   41.31    1.41
  -2  -1  -5   41.52    1.41
   2   1   5   40.06    1.12
   2   1   5   38.94    1.34
   2   1   5   39.27    1.12
  -3  -1  -5    4.08    0.23
   3   1   5    4.05    0.25
   3   1   5    4.05    0.16
   3   1   5    4.26    0.17
   3   1   5    2.08    0.83
  -4  -1  -5  118.01    4.18
   4   1   5  122.82    3.29
   4   1   5  122.53    3.31
   4   1   5  116.71    3.74
  -5  -1  -5    8.58    0.48
   5   1   5    9.31    0.47
   5   1   5    4.52    1.40
   5   1   5    9.31    0.36
  -6  -1  -5   12.15    0.64
   6   1   5    7.70    1.89
   6   1   5   12.33    0.48
   6   1   5   12.53    0.62
  -7  -1  -5   23.67    1.15
   7   1   5   25.14    1.09
   7   1   5   26.44    0.88
  -8  -1  -5    0.21    0.14
   8   1   5    0.53    0.18
   8   1   5    0.39    0.11
   8   1   5   -0.31    0.46
  -9  -1  -5    1.77    0.29
   9   1   5    0.51    0.85
   9   1   5    1.69    0.20
   9   1   5    1.93    0.30
  10   1   5    0.98    0.26
  10   1   5    1.29    0.20
   8  -2  -5   16.46    0.77
   7  -2  -5    1.55    0.20
   7  -2  -5    1.86    0.16
   6  -2  -5    8.62    0.48
   6  -2  -5    9.04    0.40
  -6   2   5    9.28    0.37
   5  -2  -5   55.36    1.73
   5  -2  -5   52.23    1.87
  -5   2   5   56.95    1.69
  -5   2   5   56.96    1.69
   4  -2  -5    4.17    0.28
   4  -2  -5    5.11    0.24
  -4   2   5    4.45    0.19
  -4   2   5    4.92    0.26
   3  -2  -5   44.94    1.55
   3  -2  -5   49.11    2.68
   3  -2  -5   46.94    1.43
  -3   2   5   44.34    1.37
   2  -2  -5   86.94    2.70
   2  -2  -5   86.96    2.54
   2  -2  -5   89.96    3.10
   2  -2  -5   82.56    4.40
  -2   2   5   83.85    2.40
  -2   2   5   82.08    3.04
   1  -2  -5    1.58    0.16
   1  -2  -5    1.20    0.09
   1  -2  -5    1.04    0.24
   1  -2  -5    1.32    0.13
  -1   2   5    1.39    0.10
  -1   2   5    1.38    0.14
  -1   2   5    1.35    0.11
   0  -2  -5   56.75    1.99
   0  -2  -5   57.84    2.00
   0  -2  -5   54.31    1.63
   0  -2  -5   55.07    1.80
   0  -2  -5   54.93    1.54
   0  -2  -5   56.50    2.94
   0   2   5   56.05    1.96
   0   2   5   55.87    1.58
   0   2   5   55.73    1.81
   0   2   5   56.00    1.58
  -1  -2  -5  135.07    4.20
  -1  -2  -5  140.42    4.70
  -1  -2  -5  136.71    4.69
   1   2   5  134.67    3.73
   1   2   5  139.37    4.21
   1   2   5  137.26    3.75
  -2  -2  -5    2.92    0.18
  -2  -2  -5    2.95    0.17
   2   2   5    2.77    0.20
   2   2   5    2.81    0.13
   2   2   5    2.69    0.13
  -3  -2  -5  132.13    4.64
   3   2   5  136.40    3.70
   3   2   5  136.54    3.70
   3   2   5  135.73    4.18
  -4  -2  -5    2.12    0.18
  -4  -2  -5    2.12    0.10
   4   2   5    1.96    0.18
   4   2   5    2.29    0.13
   4   2   5    2.18    0.13
   4   2   5    1.99    0.13
  -5  -2  -5    2.36    0.21
   5   2   5    2.06    0.21
   5   2   5    2.32    0.16
  -6  -2  -5   27.05    1.18
   6   2   5   28.06    0.91
   6   2   5   26.69    1.08
  -7  -2  -5    3.55    0.34
   7   2   5    3.75    0.25
   7   2   5    3.80    0.33
  -8  -2  -5    0.90    0.20
   8   2   5    0.61    0.19
   8   2   5    0.81    0.14
  -9  -2  -5    7.34    0.57
   9   2   5    7.29    0.42
   9   2   5    6.60    0.54
  10   2   5    1.35    0.29
  10   2   5    1.26    0.20
   7  -3  -5    3.37    0.23
   7  -3  -5    4.00    0.32
   6  -3  -5   20.20    0.88
   6  -3  -5   20.52    0.76
  -6   3   5   21.37    0.72
   5  -3  -5   -0.02    0.06
   5  -3  -5    0.05    0.05
  -5   3   5    0.15    0.06
  -5   3   5    0.04    0.07
   4  -3  -5   24.55    0.83
   4  -3  -5   23.34    0.93
  -4   3   5   24.82    0.83
  -4   3   5   23.75    0.78
   3  -3  -5   77.75    2.36
   3  -3  -5   78.93    2.52
   3  -3  -5   80.96    4.36
  -3   3   5   77.72    2.25
  -3   3   5   75.36    2.29
   2  -3  -5    0.69    0.28
   2  -3  -5    0.57    0.08
   2  -3  -5    0.62    0.11
  -2   3   5    0.62    0.09
   1  -3  -5   76.87    2.73
   1  -3  -5   75.59    4.02
   1  -3  -5   76.13    2.25
   1  -3  -5   75.28    2.39
  -1   3   5   73.32    2.69
  -1   3   5   73.07    2.13
   0  -3  -5   52.30    1.78
   0  -3  -5   56.43    3.01
   0  -3  -5   56.64    2.01
   0  -3  -5   54.19    1.65
   0   3   5   54.57    1.97
   0   3   5   54.56    1.58
  -1  -3  -5    2.68    0.38
  -1  -3  -5    3.38    0.14
  -1  -3  -5    2.90    0.14
  -1  -3  -5    3.11    0.21
  -1  -3  -5    3.13    0.21
  -1  -3  -5    3.15    0.21
   1   3   5    2.82    0.18
   1   3   5    3.19    0.17
   1   3   5    2.83    0.20
  -2  -3  -5   28.09    1.06
  -2  -3  -5   25.96    0.81
  -2  -3  -5   27.02    0.80
  -2  -3  -5   27.41    1.05
   2   3   5   26.94    0.99
   2   3   5   27.40    0.82
   2   3   5   26.75    0.97
   2   3   5   26.64    0.83
  -3  -3  -5   36.06    1.31
  -3  -3  -5   33.21    1.27
  -3  -3  -5   31.13    1.00
   3   3   5   33.39    1.00
   3   3   5   33.79    1.01
   3   3   5   33.72    1.18
  -4  -3  -5    2.58    0.13
  -4  -3  -5    2.78    0.21
   4   3   5    2.51    0.16
   4   3   5    2.56    0.21
  -5  -3  -5   26.37    0.84
  -5  -3  -5   26.90    1.10
   5   3   5   26.55    0.86
   5   3   5   26.10    1.01
  -6  -3  -5   10.66    0.60
   6   3   5   12.06    0.48
   6   3   5   10.77    0.57
  -7  -3  -5    0.10    0.09
   7   3   5   -0.03    0.07
   7   3   5   -0.01    0.05
  -8  -3  -5    6.70    0.53
   8   3   5    7.81    0.42
   8   3   5    7.84    0.53
  -9  -3  -5    5.16    0.50
   9   3   5    5.54    0.48
   9   3   5    6.69    0.40
 -10  -3  -5    0.96    0.26
  10   3   5    0.60    0.16
  10   3   5    0.86    0.24
   6  -4  -5    1.12    0.13
   6  -4  -5    0.94    0.17
  -6   4   5    1.04    0.12
   5  -4  -5   19.14    0.83
   5  -4  -5   19.15    0.71
  -5   4   5   19.96    0.68
   4  -4  -5   23.17    0.95
   4  -4  -5   24.70    0.85
  -4   4   5   25.05    0.86
  -4   4   5   24.77    0.81
   3  -4  -5    1.41    0.47
   3  -4  -5    1.22    0.16
   3  -4  -5    1.25    0.12
  -3   4   5    1.39    0.14
  -3   4   5    1.21    0.10
   2  -4  -5   42.23    2.58
   2  -4  -5   40.05    1.36
   2  -4  -5   40.18    1.26
  -2   4   5   38.96    1.22
  -2   4   5   37.78    1.18
  -2   4   5   37.18    1.15
   1  -4  -5   39.59    1.24
   1  -4  -5   39.87    2.46
   1  -4  -5   39.54    1.35
  -1   4   5   39.83    1.21
  -1   4   5   37.02    1.10
   0  -4  -5    2.35    0.45
   0  -4  -5    2.34    0.19
   0  -4  -5    2.39    0.23
   0  -4  -5    2.55    0.16
   0   4   5    2.75    0.17
   0   4   5    2.94    0.22
  -1  -4  -5    8.33    0.79
  -1  -4  -5    7.95    0.43
  -1  -4  -5    8.23    0.32
  -1  -4  -5    8.15    0.40
  -1  -4  -5    8.30    0.45
   1   4   5    7.81    0.39
   1   4   5    8.64    0.42
   1   4   5    8.41    0.35
  -2  -4  -5    5.20    0.30
  -2  -4  -5    4.82    0.31
  -2  -4  -5    5.16    0.59
  -2  -4  -5    4.93    0.22
  -2  -4  -5    5.31    0.33
   2   4   5    4.67    0.29
   2   4   5    5.13    0.25
   2   4   5    5.20    0.29
  -3  -4  -5    7.07    0.42
  -3  -4  -5    7.11    0.28
  -3  -4  -5    7.34    0.40
   3   4   5    7.23    0.38
   3   4   5    7.26    0.32
   3   4   5    6.82    0.36
  -4  -4  -5   15.05    0.52
  -4  -4  -5   15.01    0.71
   4   4   5   15.46    0.56
   4   4   5   15.61    0.67
   4   4   5   15.83    0.67
  -5  -4  -5   29.62    0.97
  -5  -4  -5   29.67    1.24
   5   4   5   30.65    0.98
   5   4   5   30.52    1.14
  -6  -4  -5    6.19    0.42
  -6  -4  -5    5.77    0.28
   6   4   5    5.92    0.39
   6   4   5    6.84    0.34
  -7  -4  -5   13.83    0.53
  -7  -4  -5   12.26    0.72
   7   4   5   13.59    0.57
   7   4   5   12.82    0.68
  -8  -4  -5   26.28    1.26
   8   4   5   25.95    0.97
   8   4   5   25.76    1.15
  -9  -4  -5    1.58    0.29
   9   4   5    2.29    0.32
   9   4   5    2.19    0.24
 -10  -4  -5    7.78    0.66
 -10  -4  -5    8.94    0.46
  10   4   5    8.49    0.51
  10   4   5    7.60    0.62
   6  -5  -5    7.62    0.48
   5  -5  -5    6.10    0.40
  -5   5   5    6.24    0.30
   4  -5  -5   -0.03    0.06
   4  -5  -5   -0.02    0.07
  -4   5   5   -0.03    0.05
   3  -5  -5    8.55    1.10
   3  -5  -5    7.69    0.43
   3  -5  -5    7.81    0.36
  -3   5   5    7.67    0.32
  -3   5   5    8.71    0.40
   2  -5  -5    1.44    0.17
   2  -5  -5    1.59    0.13
   2  -5  -5    1.51    0.49
  -2   5   5    1.18    0.14
  -2   5   5    1.31    0.13
  -2   5   5    1.32    0.10
   1  -5  -5   35.89    1.25
   1  -5  -5   35.97    1.15
   1  -5  -5   37.65    2.44
  -1   5   5   33.35    1.06
  -1   5   5   33.59    1.05
  -1   5   5   34.82    1.12
   0  -5  -5    6.51    0.80
   0  -5  -5    7.09    0.31
   0  -5  -5    6.36    0.35
   0   5   5    6.50    0.32
   0   5   5    6.38    0.25
  -1  -5  -5   33.92    1.43
  -1  -5  -5   36.84    1.16
  -1  -5  -5   35.69    1.26
  -1  -5  -5   36.30    2.34
   1   5   5   35.88    1.14
   1   5   5   37.72    1.28
  -2  -5  -5    8.13    0.41
  -2  -5  -5    7.86    0.46
  -2  -5  -5    8.04    0.84
  -2  -5  -5    8.30    0.34
   2   5   5    7.89    0.41
   2   5   5    7.55    0.35
  -3  -5  -5   17.71    1.38
  -3  -5  -5   17.44    0.62
  -3  -5  -5   16.83    0.81
   3   5   5   19.21    0.75
   3   5   5   18.51    0.65
  -4  -5  -5   54.01    2.09
  -4  -5  -5   54.38    1.69
   4   5   5   55.52    1.87
   4   5   5   55.43    1.66
  -5  -5  -5    5.86    0.28
  -5  -5  -5    6.25    0.42
   5   5   5    6.19    0.32
   5   5   5    6.11    0.38
  -6  -5  -5   18.70    0.67
  -6  -5  -5   18.25    0.90
   6   5   5   17.79    0.81
   6   5   5   18.81    0.71
  -7  -5  -5   42.68    1.83
  -7  -5  -5   44.42    1.44
   7   5   5   45.32    1.45
   7   5   5   43.90    1.64
  -8  -5  -5    2.37    0.32
  -8  -5  -5    2.15    0.19
   8   5   5    2.33    0.30
   8   5   5    1.92    0.22
  -9  -5  -5   14.24    0.91
  -9  -5  -5   15.54    0.66
   9   5   5   16.26    0.73
   9   5   5   15.90    0.87
 -10  -5  -5    8.79    0.72
 -10  -5  -5   10.85    0.52
  10   5   5    9.57    0.57
  10   5   5    9.95    0.70
   5  -6  -5    0.85    0.17
   4  -6  -5    1.23    0.18
   4  -6  -5    1.32    0.15
  -4   6   5    1.16    0.12
   3  -6  -5    9.72    0.43
   3  -6  -5    8.91    1.26
   3  -6  -5    8.90    0.49
  -3   6   5   10.48    0.40
   2  -6  -5    7.46    0.42
   2  -6  -5    7.71    0.36
   2  -6  -5    6.31    1.01
  -2   6   5    7.98    0.39
  -2   6   5    7.52    0.31
   1  -6  -5    0.73    0.10
   1  -6  -5    0.81    0.42
   1  -6  -5    0.73    0.13
  -1   6   5    0.63    0.07
  -1   6   5    0.55    0.11
  -1   6   5    0.62    0.10
   0  -6  -5   17.50    1.56
   0  -6  -5   17.99    0.65
   0  -6  -5   17.82    0.72
   0   6   5   17.85    0.66
   0   6   5   16.70    0.59
   0   6   5   17.42    0.57
  -1  -6  -5   16.56    1.46
  -1  -6  -5   16.16    0.67
  -1  -6  -5   17.05    0.80
  -1  -6  -5   16.67    0.61
   1   6   5   15.51    0.50
   1   6   5   15.65    0.62
   1   6   5   15.94    0.54
  -2  -6  -5   15.90    0.59
  -2  -6  -5   16.01    1.40
  -2  -6  -5   14.86    0.76
  -2  -6  -5   15.89    0.67
   2   6   5   16.15    0.61
   2   6   5   15.56    0.67
  -3  -6  -5   50.47    2.02
  -3  -6  -5   52.74    1.77
  -3  -6  -5   50.55    3.18
  -3  -6  -5   53.99    1.65
   3   6   5   50.75    1.60
   3   6   5   53.05    1.77
  -4  -6  -5    4.24    0.35
  -4  -6  -5    5.35    0.72
  -4  -6  -5    4.91    0.26
   4   6   5    4.85    0.29
   4   6   5    4.73    0.32
  -5  -6  -5   18.15    1.50
  -5  -6  -5   17.50    0.66
  -5  -6  -5   17.33    0.86
   5   6   5   17.64    0.77
   5   6   5   17.18    0.68
  -6  -6  -5   57.22    1.80
  -6  -6  -5   54.74    2.23
   6   6   5   56.07    1.97
   6   6   5   57.07    1.77
  -7  -6  -5    0.04    0.09
  -7  -6  -5    0.06    0.07
   7   6   5   -0.01    0.07
   7   6   5    0.06    0.09
  -8  -6  -5    4.83    0.30
  -8  -6  -5    4.03    0.42
   8   6   5    4.59    0.34
   8   6   5    5.13    0.41
  -9  -6  -5   13.80    0.88
  -9  -6  -5   13.36    0.61
   9   6   5   14.50    0.81
   9   6   5   13.52    0.67
 -10  -6  -5   -0.03    0.09
  10   6   5   -0.13    0.10
  10   6   5    0.02    0.11
   4  -7  -5    7.19    0.45
  -4   7   5    7.89    0.35
   3  -7  -5    7.11    1.25
   3  -7  -5    5.79    0.32
   3  -7  -5    5.84    0.39
  -3   7   5    6.24    0.29
   2  -7  -5    1.90    0.68
   2  -7  -5    1.42    0.15
   2  -7  -5    1.26    0.18
  -2   7   5    1.34    0.12
   1  -7  -5   12.17    0.57
   1  -7  -5   10.92    1.35
   1  -7  -5   11.51    0.50
  -1   7   5   12.48    0.45
  -1   7   5   13.00    0.55
   0  -7  -5    1.06    0.13
   0  -7  -5    1.05    0.15
   0  -7  -5    0.66    0.40
   0   7   5    0.87    0.09
   0   7   5    0.86    0.14
  -1  -7  -5    0.05    0.06
  -1  -7  -5    0.03    0.24
  -1  -7  -5    0.02    0.06
   1   7   5    0.08    0.04
   1   7   5    0.12    0.06
   1   7   5    0.15    0.08
  -2  -7  -5   40.16    1.40
  -2  -7  -5   40.45    1.31
  -2  -7  -5   37.77    1.62
  -2  -7  -5   36.59    2.70
   2   7   5   41.14    1.30
   2   7   5   38.03    1.19
   2   7   5   40.68    1.40
  -3  -7  -5    9.56    0.43
  -3  -7  -5    9.31    1.09
  -3  -7  -5    9.42    0.48
  -3  -7  -5    9.50    0.58
   3   7   5    9.23    0.45
   3   7   5   10.27    0.50
  -4  -7  -5   12.82    0.53
  -4  -7  -5   12.09    1.27
  -4  -7  -5   12.00    0.70
   4   7   5   13.51    0.62
   4   7   5   12.79    0.56
  -5  -7  -5   43.55    1.85
  -5  -7  -5   45.04    1.48
  -5  -7  -5   43.39    2.97
   5   7   5   45.40    1.47
   5   7   5   46.90    1.62
  -6  -7  -5    7.01    0.38
  -6  -7  -5    7.07    0.52
  -6  -7  -5    7.82    0.99
   6   7   5    7.39    0.46
   6   7   5    7.71    0.42
  -7  -7  -5   17.03    0.69
  -7  -7  -5   16.43    1.58
  -7  -7  -5   16.21    0.92
   7   7   5   17.02    0.82
   7   7   5   17.51    0.74
  -8  -7  -5    7.97    1.09
  -8  -7  -5    8.68    0.65
  -8  -7  -5   10.02    0.48
   8   7   5    8.37    0.56
   8   7   5    9.00    0.51
  -9  -7  -5    0.04    0.09
  -9  -7  -5   -0.08    0.13
   9   7   5    0.23    0.14
   9   7   5    0.00    0.11
 -10  -7  -5    3.34    0.30
  10   7   5    3.31    0.41
   3  -8  -5    0.35    0.49
   2  -8  -5   16.84    1.90
   2  -8  -5   13.60    0.58
   2  -8  -5   14.11    0.66
  -2   8   5   14.02    0.53
   1  -8  -5    6.65    0.35
   1  -8  -5    5.58    1.10
   1  -8  -5    6.68    0.40
  -1   8   5    7.02    0.31
   0  -8  -5    6.91    0.36
   0  -8  -5    6.75    1.13
   0  -8  -5    7.40    0.41
   0   8   5    6.80    0.30
  -1  -8  -5   22.28    2.05
  -1  -8  -5   22.79    0.89
  -1  -8  -5   21.72    0.83
   1   8   5   23.51    0.86
   1   8   5   22.83    0.75
  -2  -8  -5    3.71    0.35
  -2  -8  -5    3.34    0.24
  -2  -8  -5    3.73    0.82
  -2  -8  -5    3.59    0.27
   2   8   5    3.45    0.27
   2   8   5    3.53    0.18
  -3  -8  -5   15.47    0.84
  -3  -8  -5   14.99    1.57
  -3  -8  -5   15.28    0.64
  -3  -8  -5   16.69    0.70
   3   8   5   17.05    0.72
   3   8   5   15.16    0.52
   3   8   5   16.40    0.68
  -4  -8  -5   16.33    0.72
  -4  -8  -5   15.92    0.87
  -4  -8  -5   15.82    0.65
  -4  -8  -5   16.01    1.60
   4   8   5   16.12    0.72
   4   8   5   16.23    0.68
  -5  -8  -5    3.65    0.37
  -5  -8  -5    3.65    0.26
  -5  -8  -5    3.59    0.78
   5   8   5    3.81    0.31
   5   8   5    3.84    0.30
  -6  -8  -5    3.60    0.38
  -6  -8  -5    4.09    0.83
  -6  -8  -5    3.95    0.28
   6   8   5    3.99    0.33
   6   8   5    3.77    0.30
  -7  -8  -5    7.58    0.59
  -7  -8  -5    7.23    1.07
  -7  -8  -5    7.88    0.43
   7   8   5    8.51    0.52
   7   8   5    8.73    0.49
  -8  -8  -5    0.99    0.51
  -8  -8  -5    0.93    0.16
   8   8   5    0.76    0.18
   8   8   5    0.97    0.21
  -9  -8  -5    3.59    0.84
  -9  -8  -5    3.48    0.30
   9   8   5    2.99    0.36
   1  -9  -5    2.47    0.21
   1  -9  -5    2.65    0.89
  -1   9   5    2.48    0.18
   0  -9  -5   15.79    0.65
   0  -9  -5   16.94    1.90
   0   9   5   16.14    0.58
  -1  -9  -5    0.83    0.54
  -1  -9  -5    0.59    0.12
   1   9   5    0.73    0.10
  -2  -9  -5    7.25    1.20
  -2  -9  -5    8.08    0.41
   2   9   5    8.56    0.34
  -3  -9  -5    8.74    0.45
  -3  -9  -5    8.90    1.26
   3   9   5    9.79    0.36
  -4  -9  -5    1.19    0.60
  -4  -9  -5    1.56    0.20
  -4  -9  -5    1.20    0.16
  -5  -9  -5    2.18    0.24
  -5  -9  -5    1.71    0.65
  -5  -9  -5    2.12    0.21
   5   9   5    2.64    0.26
   5   9   5    2.30    0.25
  -6  -9  -5    1.11    0.54
  -6  -9  -5    0.81    0.15
   6   9   5    0.72    0.17
  -7  -9  -5    1.31    0.61
  -7  -9  -5    1.49    0.19
   7   9   5    1.06    0.20
  -8  -9  -5    0.27    0.40
  -8  -9  -5    0.34    0.13
   8   9   5    0.27    0.15
  -9  -9  -5    4.89    1.03
  -9  -9  -5    4.92    0.36
   9   9   5    4.41    0.43
  -1 -10  -5    1.17    0.16
  -1 -10  -5    1.29    0.69
  -2 -10  -5    8.21    0.42
  -2 -10  -5    6.97    1.29
  -3 -10  -5    1.42    0.68
  -3 -10  -5    0.72    0.14
  -4 -10  -5   -0.08    0.28
  -4 -10  -5    0.07    0.08
  -5 -10  -5    5.66    0.36
  -5 -10  -5    5.08    1.09
  -6 -10  -5    0.24    0.11
  -6 -10  -5    0.20    0.38
  -7 -10  -5   -0.04    0.09
  -7 -10  -5    0.17    0.42
  -8 -10  -5    0.68    0.55
  -4 -11  -5    1.12    0.69
  -5 -11  -5    5.48    1.23
  -4 -10   6    0.05    0.11
  -3 -10   6    2.04    0.24
  -2 -10   6    2.37    1.30
  -2 -10   6    1.35    0.21
  -6  -9   6    0.03    0.11
   5   9  -6    0.71    0.26
  -5  -9   6    0.89    0.18
   4   9  -6    3.11    0.41
  -4  -9   6    3.19    0.28
   3   9  -6    1.34    0.28
  -3  -9   6    0.47    0.70
  -3  -9   6    1.00    0.18
   2   9  -6    0.90    0.23
  -2  -9   6    1.12    0.90
  -2  -9   6    0.81    0.15
  -1  -9   6    5.93    1.67
  -1  -9   6    4.52    0.32
   0  -9   6   -0.03    0.07
   0  -9   6    0.01    0.64
   1  -9   6    0.23    0.71
   1  -9   6    0.77    0.15
  -7  -8   6    0.43    0.17
  -6  -8   6    1.68    0.23
  -5  -8   6    3.10    0.28
   4   8  -6    1.67    0.30
  -4  -8   6    1.35    0.19
   3   8  -6    7.39    0.58
  -3  -8   6    7.23    1.51
  -3  -8   6    7.88    0.42
   2   8  -6   13.14    0.79
  -2  -8   6   13.18    0.58
  -2  -8   6   13.50    2.09
   1   8  -6    0.68    0.19
  -1  -8   6    0.34    0.62
  -1  -8   6    0.40    0.12
   0   8  -6   21.10    1.06
   0  -8   6   20.89    0.79
   0  -8   6   22.71    2.89
  -1   8  -6    2.39    0.30
   1  -8   6    2.35    1.24
   1  -8   6    2.35    0.22
   2  -8   6    2.50    0.23
   2  -8   6    2.88    1.34
   3  -8   6    1.32    1.04
   3  -8   6    1.71    0.19
   8   7  -6    0.42    0.13
  -8  -7   6    0.36    0.16
  -7  -7   6    6.35    0.43
  -6  -7   6    8.28    0.47
  -5  -7   6    0.95    0.16
  -4  -7   6   22.59    0.85
   3   7  -6   11.30    0.69
  -3  -7   6    9.57    0.47
  -3  -7   6   11.37    1.69
   2   7  -6    0.06    0.10
  -2  -7   6    0.02    0.06
  -2  -7   6   -0.09    0.38
   1   7  -6   26.73    1.22
  -1  -7   6   27.14    0.93
  -1  -7   6   25.57    2.86
   0   7  -6    1.80    0.24
   0  -7   6    1.64    0.17
   0  -7   6    1.95    1.00
  -1   7  -6    0.56    0.16
   1  -7   6    0.33    0.10
   1  -7   6    0.45    0.65
  -2   7  -6    9.98    0.61
   2  -7   6    8.83    2.06
   2  -7   6    9.46    0.45
   3  -7   6    0.64    0.12
   3  -7   6    1.20    1.05
   4  -7   6   -0.10    0.67
   4  -7   6    0.13    0.09
   8   6  -6    3.61    0.28
  -8  -6   6    3.58    0.34
  -7  -6   6   20.11    0.84
  -6  -6   6    0.09    0.09
  -5  -6   6   19.62    0.76
  -4  -6   6   16.10    0.64
  -3  -6   6    3.57    0.93
  -3  -6   6    3.09    0.22
   2   6  -6   14.64    0.80
  -2  -6   6   17.70    2.03
  -2  -6   6   16.41    0.60
   1   6  -6    1.07    0.18
  -1  -6   6    1.40    0.14
  -1  -6   6    1.24    0.72
   0   6  -6    1.50    0.21
   0  -6   6    1.91    0.16
   0  -6   6    1.91    0.95
  -1   6  -6    7.87    0.49
   1  -6   6    7.88    0.36
   1  -6   6    7.72    1.70
  -2   6  -6    3.69    0.33
   2  -6   6    5.16    1.57
   2  -6   6    4.10    0.25
  -3   6  -6    0.42    0.14
   3  -6   6    0.25    0.09
   3  -6   6    0.03    0.56
  -4   6  -6    6.63    0.49
   4  -6   6    6.79    0.36
   4  -6   6    5.85    1.91
   5  -6   6    0.29    0.75
   5  -6   6    0.48    0.11
   9   5  -6    5.48    0.35
   8   5  -6   16.85    0.68
  -8  -5   6   16.77    0.76
  -8  -5   6   15.74    0.75
  -7  -5   6    0.77    0.17
  -7  -5   6    0.94    0.18
  -6  -5   6   20.18    0.80
  -6  -5   6   21.08    0.81
  -5  -5   6   17.83    0.69
  -4  -5   6    0.23    0.08
  -3  -5   6   14.38    0.54
  -3  -5   6   12.99    1.55
  -2  -5   6   28.54    0.92
  -2  -5   6   28.68    2.61
   1   5  -6    2.60    0.24
  -1  -5   6    2.42    0.17
  -1  -5   6    2.64    0.92
   0   5  -6    6.70    0.42
   0  -5   6    7.13    0.31
   0  -5   6    7.43    1.50
  -1   5  -6    7.47    0.44
   1  -5   6    8.24    1.71
   1  -5   6    7.45    0.33
  -2   5  -6    1.31    0.18
   2  -5   6    1.13    0.12
   2  -5   6    1.93    1.01
  -3   5  -6    0.65    0.15
   3  -5   6    0.66    0.10
   3  -5   6    0.55    0.70
  -4   5  -6    9.00    0.55
   4  -5   6    8.91    0.40
   4  -5   6    8.31    2.11
  -5   5  -6    0.06    0.11
   5  -5   6   -0.37    0.50
   5  -5   6    0.26    0.09
   6  -5   6    1.29    0.16
   6  -5   6    1.38    1.15
   9   4  -6    6.31    0.37
   9   4  -6    7.39    0.45
   8   4  -6    4.75    0.33
   8   4  -6    4.92    0.30
  -8  -4   6    4.89    0.37
   7   4  -6   23.51    0.92
   7   4  -6   23.61    0.85
  -7  -4   6   23.41    0.91
   6   4  -6    7.97    0.40
  -6  -4   6    7.94    0.42
   5   4  -6    1.45    0.15
  -5  -4   6    1.39    0.16
  -5  -4   6    1.35    0.16
   4   4  -6   18.93    0.69
  -4  -4   6   18.10    0.66
  -4  -4   6   18.59    0.67
   3   4  -6   27.73    0.90
  -3  -4   6   23.36    2.06
  -3  -4   6   27.17    0.86
   2   4  -6    0.63    0.07
  -2  -4   6    0.36    0.43
  -2  -4   6    0.49    0.08
   1   4  -6    5.91    0.33
  -1  -4   6    5.59    1.18
  -1  -4   6    5.95    0.26
   0   4  -6   32.13    1.26
   0   4  -6   33.17    1.24
   0  -4   6   28.27    2.91
   0  -4   6   32.50    0.97
  -1   4  -6    1.46    0.16
   1  -4   6    1.13    0.73
   1  -4   6    1.27    0.11
  -2   4  -6    0.17    0.08
   2  -4   6    0.15    0.05
   2  -4   6    0.22    0.50
  -3   4  -6   28.43    1.17
   3  -4   6   26.63    3.24
   3  -4   6   28.76    0.90
  -4   4  -6    1.44    0.20
   4  -4   6    1.38    0.97
   4  -4   6    1.67    0.15
  -5   4  -6    2.30    0.26
   5  -4   6    2.37    1.24
   5  -4   6    2.39    0.18
  -6   4  -6   15.02    0.83
   6  -4   6   15.96    0.61
   6  -4   6   11.96    2.64
   7  -4   6    1.55    0.17
   7  -4   6    0.52    0.91
   9   3  -6    0.20    0.09
   9   3  -6    0.26    0.11
   8   3  -6    0.37    0.12
   8   3  -6    0.36    0.10
  -8  -3   6    0.33    0.13
   7   3  -6    9.43    0.43
   7   3  -6   10.43    0.50
  -7  -3   6   10.21    0.50
   6   3  -6    5.39    0.32
   6   3  -6    5.50    0.27
  -6  -3   6    4.97    0.31
   5   3  -6    7.20    0.37
  -5  -3   6    7.98    0.37
   4   3  -6   27.42    0.98
  -4  -3   6   28.72    0.91
   3   3  -6    5.86    0.28
  -3  -3   6    5.50    0.26
   2   3  -6    7.18    0.37
   2   3  -6    7.33    0.30
  -2  -3   6    7.08    0.28
  -2  -3   6    5.71    0.96
  -2  -3   6    7.07    0.28
   1   3  -6   47.90    1.66
   1   3  -6   45.56    1.44
  -1  -3   6   46.47    1.31
  -1  -3   6   39.43    3.29
  -1  -3   6   45.56    1.31
   0   3  -6   29.74    0.97
   0   3  -6   31.48    1.11
   0  -3   6   26.52    2.68
   0  -3   6   29.70    0.87
   0  -3   6   29.30    0.97
   0  -3   6   29.41    0.87
  -1   3  -6   15.10    0.63
   1  -3   6   15.14    0.48
   1  -3   6   15.34    0.49
   1  -3   6   13.12    1.93
   1  -3   6   15.42    0.56
  -2   3  -6   65.60    2.28
   2  -3   6   64.11    1.79
   2  -3   6   57.86    4.94
   2  -3   6   63.35    2.01
   2  -3   6   62.99    1.80
  -3   3  -6    4.16    0.28
   3  -3   6    4.31    0.20
   3  -3   6    3.94    0.25
   3  -3   6    3.42    1.30
  -4   3  -6   23.01    0.97
   4  -3   6   22.02    0.72
   4  -3   6   22.11    0.87
   4  -3   6   19.25    2.83
  -5   3  -6   14.89    0.75
   5  -3   6   14.00    2.59
   5  -3   6   15.75    0.71
   5  -3   6   15.29    0.56
  -6   3  -6    0.95    0.19
   6  -3   6    1.21    0.14
   6  -3   6    1.10    0.20
   6  -3   6    0.63    0.90
   7  -3   6    6.29    2.09
   7  -3   6    5.90    0.46
   7  -3   6    5.69    0.32
   9   2  -6    0.03    0.09
   8   2  -6   10.40    0.47
   8   2  -6   10.23    0.54
  -8  -2   6   11.20    0.54
   7   2  -6    0.62    0.13
   7   2  -6    0.64    0.10
  -7  -2   6    0.66    0.13
   6   2  -6    0.42    0.11
   6   2  -6    0.44    0.08
  -6  -2   6    0.38    0.10
   5   2  -6   33.19    1.08
   5   2  -6   34.73    1.19
  -5  -2   6   33.76    1.09
   4   2  -6   15.04    0.61
  -4  -2   6   15.84    0.56
   3   2  -6    2.07    0.16
   3   2  -6    2.22    0.13
  -3  -2   6    1.64    0.13
   2   2  -6  101.06    3.35
   2   2  -6   96.60    2.95
  -2  -2   6   94.61    2.65
  -2  -2   6   91.81    2.65
   1   2  -6   80.47    2.67
   1   2  -6   77.34    2.38
  -1  -2   6   75.28    2.12
  -1  -2   6   74.67    2.11
   0   2  -6   58.24    1.90
   0   2  -6   54.74    1.73
   0  -2   6   53.86    1.51
   0  -2   6   53.12    1.73
   0  -2   6   53.78    1.51
   1  -2   6   57.27    1.51
   1  -2   6   42.95    3.96
   1  -2   6   55.80    1.50
   1  -2   6   55.32    1.74
  -2   2  -6   33.75    1.21
   2  -2   6   27.24    3.08
   2  -2   6   33.19    1.13
   2  -2   6   33.87    0.95
   2  -2   6   33.70    0.95
  -3   2  -6   46.51    1.67
   3  -2   6   46.52    1.31
   3  -2   6   45.86    1.53
   3  -2   6   39.56    4.04
   3  -2   6   46.42    1.32
  -4   2  -6   42.92    1.64
   4  -2   6   37.26    4.08
   4  -2   6   43.99    1.27
   4  -2   6   45.44    1.51
  -5   2  -6    1.34    0.18
   5  -2   6    1.31    0.18
   5  -2   6    0.95    0.82
   5  -2   6    1.32    0.12
  -6   2  -6   22.47    1.04
   6  -2   6   23.69    0.77
   6  -2   6   13.62    2.74
   6  -2   6   23.63    0.99
  -7   2  -6    7.91    0.54
   7  -2   6    7.97    0.53
   7  -2   6    7.26    0.36
   7  -2   6    6.30    2.00
   8  -2   6    1.06    0.15
   8  -2   6    0.98    1.09
   8  -2   6    0.99    0.23
   8   1  -6    2.35    0.19
   8   1  -6    2.19    0.24
   7   1  -6    0.03    0.07
   7   1  -6    0.02    0.06
  -7  -1   6    0.10    0.08
   6   1  -6   14.10    0.63
   6   1  -6   14.24    0.54
  -6  -1   6   14.40    0.57
   5   1  -6   28.33    0.91
   5   1  -6   26.32    1.02
  -5  -1   6   28.95    0.92
   4   1  -6    0.82    0.12
   4   1  -6    1.02    0.09
  -4  -1   6    1.00    0.11
   3   1  -6  106.76    2.98
   3   1  -6  106.67    3.32
  -3  -1   6  107.94    2.99
   2   1  -6   89.19    2.89
   2   1  -6   80.90    2.56
  -2  -1   6   80.25    2.28
  -2  -1   6   77.99    2.27
   1   1  -6   23.64    0.86
   1   1  -6   23.35    0.81
  -1  -1   6   22.58    0.67
  -1  -1   6   23.07    0.67
   0   1  -6  160.69    4.92
   0  -1   6  164.38    4.93
   1  -1   6   32.32    1.02
   1  -1   6   22.06    2.44
  -2   1  -6   59.17    1.99
   2  -1   6   58.02    1.58
   2  -1   6   54.81    1.57
   2  -1   6   58.15    1.86
  -3   1  -6   64.06    2.24
   3  -1   6   62.45    1.77
   3  -1   6   65.21    1.77
   3  -1   6   62.75    2.06
  -4   1  -6    2.65    0.21
   4  -1   6    2.61    0.22
   4  -1   6    3.07    0.15
   4  -1   6    1.77    0.98
  -5   1  -6   28.68    1.18
   5  -1   6   30.41    0.90
   5  -1   6   29.37    1.11
   5  -1   6   21.08    3.09
  -6   1  -6   16.80    0.84
   6  -1   6   18.64    0.83
   6  -1   6   17.62    0.62
   6  -1   6   13.24    2.63
  -7   1  -6    1.41    0.23
   7  -1   6    1.24    0.23
   7  -1   6    1.74    0.16
   7  -1   6    0.90    0.94
  -8   1  -6    3.84    0.39
   8  -1   6    4.21    0.27
   8  -1   6    3.50    0.38
   8  -1   6    2.55    1.44
   9  -1   6    0.51    0.13
   9  -1   6    0.22    0.79
   9  -1   6    0.57    0.20
   8   0  -6    0.66    0.16
   8   0  -6    0.72    0.12
   7   0  -6   16.98    0.65
   7   0  -6   17.07    0.76
  -7   0   6   17.29    0.68
   6   0  -6   28.63    1.12
   6   0  -6   29.80    1.00
  -6   0   6   30.78    1.01
   5   0  -6    7.99    0.42
   5   0  -6    8.43    0.34
  -5   0   6    7.85    0.37
   4   0  -6   90.29    2.87
   4   0  -6   90.05    2.69
  -4   0   6   90.95    2.58
   3   0  -6   28.42    0.99
   3   0  -6   27.10    0.87
  -3   0   6   27.44    0.86
   2   0  -6   14.66    0.47
   2   0  -6   14.27    0.47
   2   0  -6   15.01    0.85
   2   0  -6   16.39    0.66
   2   0  -6   14.11    0.58
  -2   0   6   14.59    0.48
  -2   0   6   14.91    0.49
   1   0  -6   86.43    2.76
   1   0  -6   95.59    3.08
  -1   0   6   88.07    2.43
  -1   0   6   83.89    2.42
   0   0  -6   49.11    1.72
   0   0  -6   49.72    1.62
   0   0  -6   53.27    1.72
   0   0   6   48.97    1.37
   0   0   6   49.23    1.62
   0   0   6   47.66    1.36
   1   0   6   22.52    0.82
   2   0   6   98.03    3.07
  -3   0  -6    2.15    0.14
   3   0   6    2.04    0.10
   3   0   6    1.32    0.78
   3   0   6    2.18    0.18
   3   0   6    2.16    0.10
  -4   0  -6   18.75    0.78
   4   0   6   18.98    0.76
   4   0   6   18.47    0.58
   4   0   6   19.27    0.59
  -5   0  -6   16.52    0.75
   5   0   6   16.16    0.72
   5   0   6   10.43    2.20
   5   0   6   16.81    0.55
  -6   0  -6    5.61    0.39
   6   0   6    5.06    0.37
   6   0   6    5.26    0.27
   6   0   6    3.29    1.42
  -7   0  -6    4.21    0.36
   7   0   6    4.21    0.25
   7   0   6    4.00    0.37
   7   0   6    3.43    1.51
  -8   0  -6    6.99    0.53
   8   0   6    7.03    0.37
   8   0   6    7.21    0.53
   8   0   6    2.74    1.47
   9   0   6    1.65    1.30
   9   0   6    2.69    0.24
   9   0   6    2.75    0.36
   8  -1  -6    6.26    0.43
   7  -1  -6   16.42    0.62
   7  -1  -6   14.82    0.72
   6  -1  -6    5.73    0.29
   6  -1  -6    5.30    0.36
  -6   1   6    5.65    0.32
   5  -1  -6   31.37    1.20
   5  -1  -6   33.98    1.08
  -5   1   6   32.77    1.07
   4  -1  -6   37.78    1.36
   4  -1  -6   39.65    1.23
  -4   1   6   39.00    1.21
   3  -1  -6    4.54    0.21
   3  -1  -6    4.25    0.27
  -3   1   6    4.78    0.23
   2  -1  -6   93.78    2.79
   2  -1  -6   98.29    3.38
   2  -1  -6   92.20    4.71
   2  -1  -6   94.71    2.97
  -2   1   6   94.64    2.64
   1  -1  -6   23.33    0.91
   1  -1  -6   22.99    0.84
   1  -1  -6   22.00    0.65
   1  -1  -6   23.14    1.32
  -1   1   6   22.55    0.69
  -1   1   6   23.01    0.70
   0  -1  -6    1.06    0.10
   0  -1  -6    0.81    0.11
   0  -1  -6    0.80    0.08
   0   1   6    0.85    0.11
   0   1   6    0.75    0.06
   0   1   6    0.86    0.06
  -1  -1  -6   57.23    1.92
  -1  -1  -6   56.32    1.92
  -1  -1  -6   55.02    1.80
   1   1   6   53.41    1.80
   1   1   6   56.56    1.53
   1   1   6   53.30    1.52
  -2  -1  -6   30.28    1.05
  -2  -1  -6   30.16    1.05
   2   1   6   29.08    0.83
   2   1   6   29.03    1.05
   2   1   6   29.19    0.83
  -3  -1  -6    7.18    0.33
   3   1   6    6.60    0.36
   3   1   6    6.87    0.24
   3   1   6    6.93    0.24
  -4  -1  -6   55.15    2.06
   4   1   6   57.21    1.60
   4   1   6   57.94    1.91
   4   1   6   57.52    1.62
  -5  -1  -6   17.87    0.81
   5   1   6   17.18    0.76
   5   1   6   18.89    0.61
  -6  -1  -6    5.70    0.39
   6   1   6    5.57    0.28
   6   1   6    1.75    1.09
   6   1   6    4.92    0.37
  -7  -1  -6   18.95    0.95
   7   1   6   19.48    0.92
   7   1   6   19.90    0.72
  -8  -1  -6    7.04    0.53
   8   1   6    3.38    1.66
   8   1   6    7.77    0.40
   8   1   6    8.24    0.56
  -9  -1  -6    0.75    0.21
   9   1   6    1.54    0.19
   9   1   6    0.53    0.91
   9   1   6    1.08    0.25
   7  -2  -6    0.52    0.10
   7  -2  -6    0.11    0.09
   6  -2  -6   15.37    0.59
   6  -2  -6   14.96    0.70
  -6   2   6   15.08    0.62
   5  -2  -6   23.53    0.83
   5  -2  -6   23.57    0.96
  -5   2   6   25.08    0.85
   4  -2  -6    0.71    0.09
   4  -2  -6    0.65    0.13
  -4   2   6    0.70    0.10
   3  -2  -6   35.54    1.29
   3  -2  -6   37.72    1.17
  -3   2   6   37.54    1.14
   2  -2  -6   66.46    2.15
   2  -2  -6   67.44    3.53
   2  -2  -6   66.43    2.00
  -2   2   6   64.71    1.90
   1  -2  -6   11.82    0.41
   1  -2  -6   11.74    0.52
   1  -2  -6   12.15    0.89
   1  -2  -6   13.07    0.58
  -1   2   6   11.87    0.42
   0  -2  -6   48.81    1.64
   0  -2  -6   50.36    1.79
   0  -2  -6   51.00    2.67
   0  -2  -6   47.76    1.78
   0  -2  -6   49.08    1.36
   0   2   6   48.61    1.41
   0   2   6   49.78    1.41
   0   2   6   49.34    1.64
  -1  -2  -6    6.27    0.30
  -1  -2  -6    5.90    0.32
  -1  -2  -6    6.32    0.30
   1   2   6    5.97    0.23
   1   2   6    6.13    0.24
   1   2   6    6.28    0.33
  -2  -2  -6    0.16    0.05
  -2  -2  -6    0.19    0.05
   2   2   6    0.12    0.03
   2   2   6    0.64    0.11
   2   2   6    0.16    0.04
  -3  -2  -6   79.92    2.81
   3   2   6   79.81    2.59
   3   2   6   80.26    2.23
   3   2   6   81.86    2.24
  -4  -2  -6   21.44    0.87
   4   2   6   21.56    0.68
   4   2   6   21.61    0.85
   4   2   6   21.22    0.67
  -5  -2  -6    0.45    0.11
   5   2   6    0.44    0.08
   5   2   6    0.23    0.10
  -6  -2  -6   44.23    1.80
   6   2   6   46.48    1.41
   6   2   6   47.51    1.68
  -7  -2  -6   17.20    0.90
   7   2   6   17.89    0.86
   7   2   6   19.31    0.70
  -8  -2  -6    0.42    0.16
   8   2   6    0.30    0.11
   8   2   6    0.44    0.16
  -9  -2  -6   14.95    0.91
   9   2   6   16.29    0.90
   9   2   6   15.85    0.69
  10   2   6    4.15    0.47
  10   2   6    4.20    0.34
   7  -3  -6    9.42    0.55
   6  -3  -6    8.18    0.49
   6  -3  -6    8.50    0.39
   5  -3  -6    1.46    0.15
   5  -3  -6    1.73    0.21
  -5   3   6    1.69    0.18
   4  -3  -6   13.49    0.64
   4  -3  -6   14.90    0.56
  -4   3   6   15.26    0.58
   3  -3  -6    6.05    0.29
   3  -3  -6    6.14    0.36
  -3   3   6    6.39    0.31
   2  -3  -6    7.44    0.78
   2  -3  -6    8.46    0.34
   2  -3  -6    7.89    0.41
  -2   3   6    7.72    0.34
   1  -3  -6   13.28    1.06
   1  -3  -6   13.90    0.49
   1  -3  -6   14.49    0.60
  -1   3   6   13.31    0.49
   0  -3  -6   57.91    3.10
   0  -3  -6   54.29    1.85
   0  -3  -6   56.84    1.68
   0  -3  -6   56.20    2.06
   0   3   6   55.09    1.62
  -1  -3  -6    0.16    0.07
  -1  -3  -6   -0.02    0.08
  -1  -3  -6   -0.01    0.03
  -1  -3  -6    0.00    0.04
  -1  -3  -6    0.11    0.03
   1   3   6   -0.03    0.04
   1   3   6    0.02    0.03
  -2  -3  -6   53.05    1.94
  -2  -3  -6   55.48    1.95
   2   3   6   52.19    1.53
   2   3   6   52.85    1.79
   2   3   6   54.06    1.55
  -3  -3  -6   70.02    2.47
  -3  -3  -6   67.87    2.45
   3   3   6   69.18    2.25
   3   3   6   67.90    1.93
   3   3   6   67.07    1.94
  -4  -3  -6    1.12    0.14
   4   3   6    0.95    0.15
   4   3   6    1.00    0.10
  -5  -3  -6   67.02    2.52
   5   3   6   70.37    2.00
  -6  -3  -6   38.52    1.60
   6   3   6   40.84    1.27
   6   3   6   40.63    1.49
  -7  -3  -6    0.09    0.10
   7   3   6    0.11    0.09
   7   3   6    0.05    0.07
  -8  -3  -6   36.27    1.66
   8   3   6   39.60    1.30
   8   3   6   38.36    1.56
  -9  -3  -6    7.26    0.60
   9   3   6    7.21    0.57
   9   3   6    8.35    0.46
  10   3   6    5.25    0.39
  10   3   6    5.18    0.52
   6  -4  -6    0.43    0.14
   6  -4  -6    0.20    0.09
   5  -4  -6    5.33    0.38
   5  -4  -6    5.30    0.29
   4  -4  -6   11.42    0.47
   4  -4  -6   10.83    0.56
  -4   4   6   11.80    0.50
   3  -4  -6    4.91    0.26
   3  -4  -6    5.25    0.79
   3  -4  -6    4.90    0.33
  -3   4   6    4.78    0.28
   2  -4  -6    5.29    0.72
   2  -4  -6    5.51    0.27
   2  -4  -6    4.59    0.31
  -2   4   6    5.60    0.28
   1  -4  -6   34.64    1.26
   1  -4  -6   35.65    1.15
   1  -4  -6   36.19    2.31
  -1   4   6   36.58    1.13
   0  -4  -6    9.87    0.93
   0  -4  -6   10.01    0.39
   0  -4  -6   10.79    0.49
   0   4   6   10.06    0.41
  -1  -4  -6   52.31    3.00
  -1  -4  -6   51.01    1.94
  -1  -4  -6   51.44    1.75
  -1  -4  -6   52.82    1.59
   1   4   6   52.33    1.76
   1   4   6   52.88    1.55
  -2  -4  -6  119.17    4.20
  -2  -4  -6  119.02    6.15
  -2  -4  -6  114.74    3.49
  -2  -4  -6  122.14    4.19
  -2  -4  -6  118.51    3.73
   2   4   6  117.81    3.33
   2   4   6  121.49    3.74
  -3  -4  -6    0.86    0.13
   3   4   6    0.81    0.14
   3   4   6    0.70    0.10
  -4  -4  -6   76.28    2.79
   4   4   6   77.50    2.22
   4   4   6   76.37    2.53
  -5  -4  -6   77.78    2.93
   5   4   6   80.83    2.66
   5   4   6   82.10    2.34
  -6  -4  -6    7.73    0.49
   6   4   6    7.25    0.46
   6   4   6    7.54    0.37
  -7  -4  -6   22.65    1.10
   7   4   6   25.15    0.88
   7   4   6   22.72    1.02
  -8  -4  -6    9.84    0.67
   8   4   6   11.27    0.54
   8   4   6   11.43    0.67
  -9  -4  -6    3.39    0.41
   9   4   6    3.47    0.30
   9   4   6    3.51    0.40
  10   4   6   14.61    0.72
  10   4   6   14.11    0.89
   5  -5  -6   11.43    0.49
   5  -5  -6   10.20    0.57
   4  -5  -6    9.18    0.41
   4  -5  -6    8.28    0.48
   3  -5  -6   17.08    0.73
   3  -5  -6   15.46    0.61
  -3   5   6   16.62    0.65
   2  -5  -6   27.79    0.94
   2  -5  -6   27.38    2.09
   2  -5  -6   26.98    1.05
  -2   5   6   27.62    0.94
   1  -5  -6    0.03    0.05
   1  -5  -6    0.35    0.28
   1  -5  -6    0.07    0.05
  -1   5   6    0.11    0.07
   0  -5  -6   22.90    0.78
   0  -5  -6   22.06    0.87
   0  -5  -6   22.38    1.70
   0   5   6   21.63    0.77
  -1  -5  -6   65.74    3.80
  -1  -5  -6   66.79    2.46
  -1  -5  -6   67.56    2.03
  -1  -5  -6   63.70    2.17
   1   5   6   65.38    2.18
   1   5   6   66.62    1.95
  -2  -5  -6    0.04    0.06
  -2  -5  -6   -0.07    0.12
  -2  -5  -6    0.06    0.05
  -2  -5  -6    0.00    0.05
   2   5   6    0.03    0.05
   2   5   6    0.05    0.07
  -3  -5  -6   49.98    3.04
  -3  -5  -6   49.47    1.95
  -3  -5  -6   49.24    1.58
   3   5   6   52.56    1.76
   3   5   6   54.15    1.56
  -4  -5  -6   66.96    2.55
   4   5   6   69.83    2.04
   4   5   6   68.94    2.29
  -5  -5  -6    0.01    0.06
   5   5   6    0.07    0.07
   5   5   6    0.06    0.07
  -6  -5  -6   42.86    1.75
   6   5   6   41.87    1.58
   6   5   6   43.88    1.39
  -7  -5  -6    9.87    0.62
   7   5   6    9.11    0.56
   7   5   6    9.68    0.48
  -8  -5  -6    3.96    0.40
   8   5   6    4.38    0.39
   8   5   6    4.11    0.31
  -9  -5  -6    7.08    0.59
   9   5   6    7.15    0.45
   9   5   6    6.80    0.54
  10   5   6    1.60    0.24
  10   5   6    1.05    0.27
   4  -6  -6    1.36    0.20
   4  -6  -6    1.40    0.15
   3  -6  -6   25.11    0.89
   3  -6  -6   24.40    1.00
   2  -6  -6    3.03    0.22
   2  -6  -6    3.13    0.73
   2  -6  -6    3.13    0.26
  -2   6   6    3.03    0.24
   1  -6  -6   38.60    1.40
   1  -6  -6   37.95    2.73
   1  -6  -6   39.43    1.29
  -1   6   6   39.27    1.27
   0  -6  -6   29.28    0.99
   0  -6  -6   29.43    2.19
   0  -6  -6   28.18    1.08
   0   6   6   28.99    0.98
  -1  -6  -6    0.07    0.07
  -1  -6  -6    0.38    0.31
  -1  -6  -6    0.08    0.06
   1   6   6    0.26    0.09
  -2  -6  -6   53.11    2.11
  -2  -6  -6   55.11    3.38
  -2  -6  -6   53.15    1.86
  -2  -6  -6   54.45    1.72
   2   6   6   56.61    1.88
   2   6   6   55.86    1.68
  -3  -6  -6   22.56    1.02
  -3  -6  -6   22.24    0.90
  -3  -6  -6   22.13    0.79
  -3  -6  -6   22.24    1.74
   3   6   6   22.96    0.81
   3   6   6   22.34    0.91
  -4  -6  -6    0.10    0.09
  -4  -6  -6    0.18    0.22
  -4  -6  -6    0.22    0.07
   4   6   6    0.04    0.07
   4   6   6    0.14    0.08
  -5  -6  -6   14.88    0.57
  -5  -6  -6   15.03    0.78
  -5  -6  -6   14.43    1.35
   5   6   6   14.63    0.70
   5   6   6   15.13    0.61
  -6  -6  -6   11.96    0.70
   6   6   6   12.60    0.65
   6   6   6   12.82    0.56
  -7  -6  -6    0.13    0.11
   7   6   6    0.03    0.09
   7   6   6    0.21    0.10
  -8  -6  -6    8.17    0.61
   8   6   6    8.07    0.56
   8   6   6    8.82    0.49
  -9  -6  -6    0.94    0.25
   9   6   6    1.65    0.23
   9   6   6    1.27    0.26
  10   6   6   -0.03    0.12
  10   6   6    0.00    0.11
   3  -7  -6    0.89    0.13
   3  -7  -6    0.75    0.16
   2  -7  -6   10.83    1.38
   2  -7  -6   10.60    0.47
   2  -7  -6   11.01    0.56
   1  -7  -6   26.04    1.02
   1  -7  -6   25.85    0.93
   1  -7  -6   26.00    2.23
  -1   7   6   26.66    0.95
   0  -7  -6    0.08    0.07
   0  -7  -6    0.01    0.08
   0  -7  -6    0.44    0.37
   0   7   6    0.04    0.08
  -1  -7  -6   28.43    2.30
  -1  -7  -6   30.76    1.15
  -1  -7  -6   30.53    1.05
   1   7   6   30.58    1.05
  -2  -7  -6   18.20    0.91
  -2  -7  -6   18.35    0.79
  -2  -7  -6   18.41    0.70
  -2  -7  -6   18.30    1.67
   2   7   6   19.10    0.73
   2   7   6   19.20    0.80
  -3  -7  -6    0.53    0.13
  -3  -7  -6    0.32    0.28
  -3  -7  -6    0.18    0.11
  -3  -7  -6    0.19    0.08
   3   7   6    0.15    0.09
   3   7   6    0.14    0.10
  -4  -7  -6   12.92    1.34
  -4  -7  -6   13.41    0.65
  -4  -7  -6   13.23    0.75
  -4  -7  -6   14.19    0.57
   4   7   6   14.40    0.67
   4   7   6   13.59    0.59
  -5  -7  -6    2.65    0.31
  -5  -7  -6    3.66    0.71
  -5  -7  -6    3.36    0.23
   5   7   6    2.54    0.24
   5   7   6    2.99    0.29
  -6  -7  -6    0.83    0.42
  -6  -7  -6    0.56    0.11
  -6  -7  -6    0.56    0.17
   6   7   6    0.39    0.15
   6   7   6    0.43    0.12
  -7  -7  -6    0.07    0.23
  -7  -7  -6    0.02    0.07
  -7  -7  -6    0.02    0.10
   7   7   6    0.10    0.10
   7   7   6    0.30    0.12
  -8  -7  -6   15.62    0.67
  -8  -7  -6   14.36    0.89
   8   7   6   16.09    0.72
   8   7   6   14.72    0.81
  -9  -7  -6    0.09    0.10
  -9  -7  -6   -0.06    0.13
   9   7   6    0.19    0.13
   9   7   6   -0.10    0.10
 -10  -7  -6    2.64    0.27
  10   7   6    3.31    0.35
  10   7   6    3.00    0.40
   2  -8  -6    6.28    0.41
   2  -8  -6    6.69    1.24
   2  -8  -6    5.89    0.34
   1  -8  -6    0.52    0.11
   1  -8  -6    0.46    0.13
   1  -8  -6    0.20    0.36
   0  -8  -6    5.26    0.36
   0  -8  -6    5.59    1.03
   0  -8  -6    5.56    0.32
  -1  -8  -6   18.93    0.75
  -1  -8  -6   19.90    0.83
  -1  -8  -6   20.67    1.93
   1   8   6   19.51    0.77
  -2  -8  -6    0.72    0.12
  -2  -8  -6    0.79    0.48
  -2  -8  -6    0.58    0.14
  -2  -8  -6    0.44    0.16
   2   8   6    0.82    0.15
  -3  -8  -6    1.70    0.20
  -3  -8  -6    2.14    0.65
  -3  -8  -6    1.52    0.17
  -3  -8  -6    1.21    0.22
   3   8   6    1.58    0.20
   3   8   6    1.65    0.20
  -4  -8  -6   19.98    0.77
  -4  -8  -6   18.61    1.79
  -4  -8  -6   18.93    0.84
  -4  -8  -6   19.04    1.00
   4   8   6   20.21    0.86
   4   8   6   20.96    0.81
  -5  -8  -6    0.24    0.28
  -5  -8  -6    0.09    0.08
  -5  -8  -6    0.06    0.10
   5   8   6    0.10    0.09
   5   8   6    0.33    0.12
  -6  -8  -6    3.24    0.75
  -6  -8  -6    3.57    0.26
  -6  -8  -6    3.22    0.37
   6   8   6    3.27    0.32
   6   8   6    3.94    0.31
  -7  -8  -6    4.97    0.33
  -7  -8  -6    4.44    0.88
  -7  -8  -6    4.45    0.45
   7   8   6    5.74    0.43
   7   8   6    5.06    0.37
  -8  -8  -6    0.63    0.22
  -8  -8  -6    0.65    0.15
  -8  -8  -6    1.01    0.54
   8   8   6    0.84    0.21
   8   8   6    0.86    0.19
  -9  -8  -6    3.88    0.89
  -9  -8  -6    4.38    0.33
   9   8   6    4.02    0.37
   9   8   6    3.85    0.42
   1  -9  -6    2.00    0.80
   0  -9  -6    7.91    0.41
   0  -9  -6    7.27    1.28
  -1  -9  -6    1.54    0.18
  -1  -9  -6    1.62    0.68
  -1  -9  -6    1.75    0.21
  -2  -9  -6    0.61    0.13
  -2  -9  -6    0.54    0.44
  -2  -9  -6    0.85    0.16
  -3  -9  -6    7.54    0.41
  -3  -9  -6    6.92    1.17
  -3  -9  -6    7.63    0.45
   3   9   6    8.40    0.46
  -4  -9  -6    5.00    0.99
  -4  -9  -6    6.26    0.51
  -4  -9  -6    5.56    0.35
  -4  -9  -6    5.99    0.40
   4   9   6    6.02    0.41
   4   9   6    5.43    0.38
  -5  -9  -6    2.74    0.35
  -5  -9  -6    3.15    0.30
  -5  -9  -6    3.26    0.83
  -5  -9  -6    2.65    0.24
   5   9   6    3.36    0.31
   5   9   6    2.88    0.28
  -6  -9  -6    9.75    0.51
  -6  -9  -6   10.51    1.37
  -6  -9  -6   10.03    0.71
   6   9   6   10.31    0.59
   6   9   6   10.83    0.57
  -7  -9  -6    0.81    0.16
  -7  -9  -6    0.42    0.40
   7   9   6    0.40    0.17
   7   9   6    0.40    0.15
  -8  -9  -6    4.66    1.00
  -8  -9  -6    5.06    0.36
   8   9   6    4.87    0.43
  -1 -10  -6    0.01    0.41
  -2 -10  -6    6.85    1.28
  -2 -10  -6    7.83    0.42
  -3 -10  -6    4.72    1.08
  -3 -10  -6    5.01    0.33
  -4 -10  -6    1.22    0.18
  -4 -10  -6    1.54    0.69
  -5 -10  -6    7.09    0.42
  -5 -10  -6    6.21    1.19
  -6 -10  -6    5.21    1.12
  -6 -10  -6    6.51    0.40
  -7 -10  -6    8.18    0.47
  -7 -10  -6    7.47    1.31
  -5  -9   7    8.65    0.50
  -4  -9   7    3.65    0.30
  -3  -9   7    0.75    0.16
  -2  -9   7    9.76    0.50
  -2  -9   7   11.03    2.23
  -1  -9   7    0.65    0.89
  -1  -9   7    1.04    0.17
   0  -9   7    2.17    1.33
   0  -9   7    2.93    0.25
  -7  -8   7    0.60    0.18
  -6  -8   7   14.31    0.69
  -5  -8   7    3.02    0.28
   4   8  -7    4.27    0.45
  -4  -8   7    3.63    0.29
   3   8  -7   12.89    0.81
  -3  -8   7   13.14    0.59
   2   8  -7    0.64    0.20
  -2  -8   7    0.44    0.12
  -2  -8   7   -0.03    0.58
   1   8  -7    0.18    0.14
  -1  -8   7   -0.15    0.61
  -1  -8   7    0.19    0.09
   0  -8   7    3.28    0.25
   0  -8   7    2.08    1.20
   1  -8   7    0.28    0.73
   1  -8   7    0.09    0.08
   2  -8   7    0.68    0.13
   2  -8   7    0.93    1.08
  -7  -7   7   12.25    0.63
  -6  -7   7    2.87    0.27
  -5  -7   7    2.27    0.23
  -4  -7   7   10.19    0.49
   3   7  -7    1.20    0.24
  -3  -7   7    1.56    0.18
   2   7  -7    1.54    0.25
  -2  -7   7    1.14    0.15
  -2  -7   7    1.01    0.79
   1   7  -7    6.67    0.48
  -1  -7   7    6.57    0.35
  -1  -7   7    6.06    1.60
   0   7  -7    0.34    0.14
   0  -7   7    0.42    0.72
   0  -7   7    0.33    0.10
  -1   7  -7    0.20    0.12
   1  -7   7    0.02    0.54
   1  -7   7    0.12    0.08
  -2   7  -7    2.19    0.28
   2  -7   7    2.12    0.19
   2  -7   7    1.91    1.23
   3  -7   7    2.89    1.50
   3  -7   7    3.17    0.24
  -8  -6   7   12.42    0.66
  -7  -6   7    2.19    0.26
  -6  -6   7    0.18    0.10
  -5  -6   7    7.29    0.40
  -4  -6   7    8.42    0.42
  -3  -6   7    1.04    0.14
   2   6  -7    7.10    0.48
  -2  -6   7    6.43    0.33
  -2  -6   7    6.40    1.45
   1   6  -7   12.13    0.67
  -1  -6   7   11.02    1.98
  -1  -6   7   11.97    0.49
   0   6  -7    1.41    0.20
   0  -6   7    1.53    0.15
   0  -6   7    0.96    0.86
  -1   6  -7    3.74    0.32
   1  -6   7    3.76    0.23
   1  -6   7    4.58    1.57
  -2   6  -7    8.28    0.51
   2  -6   7    6.58    1.87
   2  -6   7    8.16    0.38
  -3   6  -7    0.03    0.08
   3  -6   7    0.05    0.06
   3  -6   7    0.01    0.62
   4  -6   7    6.69    0.35
   4  -6   7    3.99    1.72
   5  -6   7    5.83    0.34
   5  -6   7    5.45    2.10
  -8  -5   7    2.82    0.30
  -8  -5   7    3.16    0.31
  -7  -5   7    0.97    0.18
  -7  -5   7    1.21    0.19
  -6  -5   7    5.45    0.36
  -6  -5   7    6.19    0.37
  -5  -5   7   17.40    0.69
  -4  -5   7    0.02    0.06
  -3  -5   7    9.45    0.41
  -2  -5   7   37.19    1.14
  -2  -5   7   33.90    3.18
   1   5  -7    0.39    0.12
  -1  -5   7    0.42    0.57
  -1  -5   7    0.31    0.07
   0   5  -7   17.91    0.83
   0  -5   7   18.76    0.63
   0  -5   7   17.90    2.44
  -1   5  -7   32.02    1.29
   1  -5   7   29.05    3.37
   1  -5   7   32.02    1.00
  -2   5  -7    1.13    0.17
   2  -5   7    0.93    0.86
   2  -5   7    1.19    0.12
  -3   5  -7   26.01    1.13
   3  -5   7   24.34    3.36
   3  -5   7   25.97    0.86
  -4   5  -7    3.85    0.33
   4  -5   7    3.69    0.24
   4  -5   7    1.83    1.21
   5  -5   7    1.36    0.15
   5  -5   7    0.64    0.97
   6  -5   7    6.46    0.35
   6  -5   7    3.82    1.75
   8   4  -7    0.42    0.12
  -8  -4   7    0.62    0.17
   7   4  -7    1.39    0.18
  -7  -4   7    1.41    0.20
   6   4  -7   23.28    0.88
  -6  -4   7   22.34    0.85
   5   4  -7    2.25    0.19
  -5  -4   7    2.37    0.21
   4   4  -7   14.29    0.55
  -4  -4   7   13.11    0.53
  -4  -4   7   13.48    0.53
  -3  -4   7   57.18    1.68
  -3  -4   7   56.06    1.67
  -2  -4   7    3.71    0.98
  -2  -4   7    4.45    0.22
  -1  -4   7   38.36    3.56
  -1  -4   7   47.28    1.32
   0   4  -7   36.85    1.39
   0  -4   7   36.33    1.07
   0  -4   7   29.53    3.24
  -1   4  -7    0.13    0.07
   1  -4   7    0.14    0.05
   1  -4   7    0.02    0.46
  -2   4  -7   35.11    1.35
   2  -4   7   34.34    1.04
   2  -4   7   31.95    3.65
  -3   4  -7   18.28    0.82
   3  -4   7   18.01    2.89
   3  -4   7   17.68    0.61
  -4   4  -7    3.07    0.29
   4  -4   7    4.68    1.71
   4  -4   7    3.37    0.21
  -5   4  -7   14.29    0.75
   5  -4   7   14.03    0.54
   5  -4   7   11.39    2.59
   6  -4   7    1.19    0.15
   6  -4   7    0.53    0.83
   8   3  -7    2.69    0.21
   8   3  -7    2.03    0.23
  -8  -3   7    2.31    0.25
   7   3  -7   11.48    0.56
  -7  -3   7   11.79    0.55
   6   3  -7    5.99    0.36
  -6  -3   7    6.24    0.35
   5   3  -7   13.38    0.58
  -5  -3   7   13.88    0.55
   4   3  -7   45.17    1.52
  -4  -3   7   46.65    1.40
   3   3  -7   17.40    0.65
  -3  -3   7   17.14    0.59
   2   3  -7   41.03    1.32
  -2  -3   7   39.92    1.19
   1   3  -7   80.62    2.77
   1   3  -7   79.68    2.44
  -1  -3   7   78.48    2.20
  -1  -3   7   76.58    2.19
   0   3  -7    0.89    0.10
   0   3  -7    0.65    0.09
   0  -3   7    0.63    0.09
   0  -3   7    0.76    0.07
   0  -3   7    0.50    0.55
   0  -3   7    0.86    0.08
  -1   3  -7   51.01    1.80
   1  -3   7   50.53    1.61
   1  -3   7   43.13    4.14
   1  -3   7   50.57    1.41
   1  -3   7   49.41    1.41
  -2   3  -7   37.11    1.39
   2  -3   7   38.11    1.26
   2  -3   7   31.86    3.62
   2  -3   7   37.86    1.09
  -3   3  -7    3.37    0.24
   3  -3   7    3.31    0.18
   3  -3   7    2.72    1.29
   3  -3   7    3.49    0.24
  -4   3  -7   24.14    1.01
   4  -3   7   24.05    0.92
   4  -3   7   23.74    0.76
   4  -3   7   17.37    3.01
  -5   3  -7   11.97    0.65
   5  -3   7   11.23    2.51
   5  -3   7   13.26    0.63
   5  -3   7   12.48    0.48
  -6   3  -7    6.18    0.46
   6  -3   7    6.14    0.44
   6  -3   7    6.75    0.33
   6  -3   7    5.14    1.93
   7  -3   7    3.72    1.76
   7  -3   7    5.35    0.31
   8   2  -7   16.56    0.65
   8   2  -7   15.94    0.74
  -8  -2   7   16.99    0.72
   7   2  -7    7.94    0.45
  -7  -2   7    9.08    0.45
   6   2  -7   12.67    0.59
  -6  -2   7   13.48    0.55
   5   2  -7   68.13    2.27
  -5  -2   7   71.74    2.07
   4   2  -7    7.86    0.39
  -4  -2   7    8.06    0.35
   3   2  -7   47.79    1.57
  -3  -2   7   47.79    1.40
   2   2  -7   59.12    2.02
   2   2  -7   54.50    1.78
  -2  -2   7   54.25    1.58
  -2  -2   7   55.19    1.58
   1   2  -7    9.08    0.38
   1   2  -7    8.72    0.37
  -1  -2   7    8.22    0.29
  -1  -2   7    5.06    1.01
  -1  -2   7    8.39    0.28
   0   2  -7   75.68    2.50
   0   2  -7   74.10    2.29
   0  -2   7   71.15    1.99
   0  -2   7   69.74    1.99
   0  -2   7   72.93    2.29
   1  -2   7   42.27    1.12
   1  -2   7   40.59    1.12
   1  -2   7   41.22    1.34
   1  -2   7   30.30    3.31
  -2   2  -7    2.56    0.16
   2  -2   7    1.95    0.95
   2  -2   7    2.74    0.20
   2  -2   7    2.56    0.12
   2  -2   7    2.56    0.12
  -3   2  -7   37.17    1.38
   3  -2   7   38.86    1.31
   3  -2   7   27.84    3.53
   3  -2   7   38.52    1.08
  -4   2  -7    7.25    0.40
   4  -2   7    5.14    1.70
   4  -2   7    7.25    0.40
   4  -2   7    7.35    0.29
  -5   2  -7    0.51    0.12
   5  -2   7    0.26    0.07
   5  -2   7    0.62    0.14
   5  -2   7    0.83    0.82
  -6   2  -7    6.35    0.45
   6  -2   7    4.05    1.69
   6  -2   7    6.58    0.32
   6  -2   7    7.55    0.48
  -7   2  -7    2.10    0.27
   7  -2   7    1.96    0.18
   7  -2   7    2.49    0.31
   7  -2   7    1.39    1.18
   8  -2   7    0.18    0.09
   8  -2   7    0.23    0.84
   8  -2   7    0.30    0.16
   8   1  -7    5.06    0.37
   8   1  -7    5.68    0.32
   7   1  -7   11.39    0.59
   7   1  -7   12.44    0.51
  -7  -1   7   12.21    0.55
   6   1  -7   39.81    1.44
  -6  -1   7   41.09    1.30
   5   1  -7    5.04    0.32
  -5  -1   7    5.04    0.28
   4   1  -7   22.91    0.86
  -4  -1   7   21.92    0.75
   3   1  -7   69.45    2.23
  -3  -1   7   70.04    2.00
   2   1  -7    0.29    0.07
   2   1  -7    0.25    0.07
  -2  -1   7    0.28    0.05
  -2  -1   7    0.13    0.04
   1   1  -7   24.50    0.86
   1   1  -7   22.68    0.82
  -1  -1   7   21.59    0.67
  -1  -1   7   22.51    0.67
   0   1  -7   15.76    0.62
   0  -1   7   16.08    0.62
  -1   1  -7    6.03    0.31
   1  -1   7    3.92    1.07
   1  -1   7    6.21    0.31
   2  -1   7   36.91    1.25
   2  -1   7   35.71    1.00
  -3   1  -7   17.09    0.65
   3  -1   7   16.96    0.50
   3  -1   7   10.47    2.10
   3  -1   7   16.21    0.67
   3  -1   7   16.22    0.50
  -4   1  -7    8.62    0.43
   4  -1   7    5.62    1.70
   4  -1   7    8.91    0.32
   4  -1   7    8.58    0.45
  -5   1  -7   13.98    0.66
   5  -1   7    7.91    2.12
   5  -1   7   14.31    0.49
   5  -1   7   13.90    0.66
  -6   1  -7   11.85    0.64
   6  -1   7    6.74    2.09
   6  -1   7   11.59    0.45
   6  -1   7   12.36    0.64
  -7   1  -7    5.01    0.40
   7  -1   7    4.01    0.38
   7  -1   7    1.59    1.17
   7  -1   7    4.04    0.25
   8  -1   7    2.21    1.46
   8  -1   7    3.81    0.26
   8  -1   7    3.87    0.40
   8   0  -7    5.65    0.31
   8   0  -7    4.70    0.36
   7   0  -7   13.35    0.65
   7   0  -7   13.00    0.54
  -7   0   7   13.90    0.59
   6   0  -7    3.96    0.30
   6   0  -7    4.05    0.23
  -6   0   7    4.01    0.26
   5   0  -7    4.30    0.30
  -5   0   7    4.87    0.27
   4   0  -7   25.63    0.98
  -4   0   7   26.34    0.86
   3   0  -7   22.26    0.85
  -3   0   7   22.84    0.74
   2   0  -7   14.68    0.59
  -2   0   7   13.98    0.48
   1   0  -7   58.72    1.94
   1   0  -7   64.29    2.14
  -1   0   7   57.94    1.67
  -1   0   7   59.19    1.68
   0   0  -7    0.92    0.08
   0   0  -7    0.78    0.11
   0   0   7    1.02    0.06
   0   0   7    0.70    0.05
   0   0   7    0.73    0.11
  -1   0  -7   10.28    0.46
   1   0   7    9.76    0.45
   2   0   7   76.65    2.46
  -3   0  -7   11.06    0.46
   3   0   7   11.20    0.35
   3   0   7   12.24    0.53
   3   0   7    6.87    1.65
   3   0   7   11.92    0.36
  -4   0  -7   11.43    0.52
   4   0   7    6.85    1.80
   4   0   7   11.30    0.54
   4   0   7   12.16    0.39
   4   0   7   11.21    0.37
  -5   0  -7   42.55    1.68
   5   0   7   42.57    1.57
   5   0   7   45.93    1.30
  -6   0  -7    9.36    0.55
   6   0   7    9.44    0.55
   6   0   7   10.50    0.41
   6   0   7    6.30    1.99
  -7   0  -7   11.70    0.67
   7   0   7    5.99    2.08
   7   0   7   11.95    0.68
   7   0   7   12.21    0.50
  -8   0  -7   13.62    0.81
   8   0   7   13.66    0.58
   8   0   7   15.12    0.83
   9   0   7   -0.15    0.75
   9   0   7    0.15    0.09
   9   0   7    0.10    0.15
   7  -1  -7    5.72    0.31
   7  -1  -7    4.71    0.36
   6  -1  -7    5.36    0.28
   6  -1  -7    4.99    0.36
  -6   1   7    5.48    0.32
   5  -1  -7   16.39    0.59
   5  -1  -7   14.57    0.69
  -5   1   7   16.49    0.62
   4  -1  -7    5.02    0.32
  -4   1   7    5.04    0.27
   3  -1  -7    0.13    0.07
  -3   1   7    0.09    0.05
   2  -1  -7   37.47    1.28
   2  -1  -7   35.49    1.99
  -2   1   7   36.12    1.09
   1  -1  -7   25.03    1.43
   1  -1  -7   24.17    0.90
   1  -1  -7   24.86    0.97
  -1   1   7   23.51    0.75
  -1   1   7   23.80    0.74
   0  -1  -7   15.03    0.60
   0  -1  -7   14.22    0.60
   0   1   7   14.81    0.61
   0   1   7   14.13    0.45
   0   1   7   14.36    0.46
  -1  -1  -7  104.73    3.50
  -1  -1  -7  101.15    3.22
  -1  -1  -7  102.39    3.50
   1   1   7  101.15    3.22
   1   1   7  100.46    2.78
   1   1   7  103.76    2.80
  -2  -1  -7   18.89    0.68
  -2  -1  -7   18.32    0.67
   2   1   7   18.18    0.54
   2   1   7   17.68    0.53
   2   1   7   19.69    0.75
  -3  -1  -7    9.38    0.40
   3   1   7    8.92    0.46
   3   1   7    9.21    0.31
   3   1   7    9.31    0.31
  -4  -1  -7   97.30    3.48
   4   1   7  100.60    2.76
   4   1   7  101.31    2.74
   4   1   7   98.85    3.19
  -5  -1  -7    8.08    0.46
   5   1   7    9.11    0.49
   5   1   7    8.55    0.35
  -6  -1  -7    7.83    0.48
   6   1   7    8.73    0.37
   6   1   7    7.59    0.48
   6   1   7    4.19    1.68
  -7  -1  -7   30.58    1.37
   7   1   7   32.32    1.06
   7   1   7   31.38    1.31
  -8  -1  -7    0.46    0.17
   8   1   7    0.70    0.13
   8   1   7    0.50    0.18
   8   1   7    0.42    0.79
   9   1   7   10.31    0.52
   9   1   7   10.21    0.71
   7  -2  -7    0.42    0.14
   7  -2  -7    0.44    0.11
   6  -2  -7    9.06    0.41
   6  -2  -7    8.89    0.51
  -6   2   7    9.62    0.46
   5  -2  -7   12.43    0.49
   5  -2  -7   11.60    0.59
  -5   2   7   12.49    0.53
   4  -2  -7    1.63    0.19
   4  -2  -7    1.51    0.14
  -4   2   7    1.32    0.14
   3  -2  -7   12.23    0.57
  -3   2   7   13.03    0.49
   2  -2  -7   20.47    1.31
   2  -2  -7   18.13    0.76
  -2   2   7   19.06    0.64
   1  -2  -7    0.60    0.21
   1  -2  -7    0.67    0.12
  -1   2   7    0.46    0.07
   0  -2  -7   92.65    2.93
   0  -2  -7   93.08    3.24
   0  -2  -7   92.00    4.71
   0   2   7   91.71    2.56
   0   2   7   89.14    2.55
   0   2   7   93.42    2.93
  -1  -2  -7   59.74    2.00
  -1  -2  -7   60.22    2.15
  -1  -2  -7   61.86    2.16
   1   2   7   59.66    1.70
   1   2   7   62.01    1.72
   1   2   7   61.47    2.01
  -2  -2  -7   21.60    0.81
  -2  -2  -7   21.35    0.81
   2   2   7   20.67    0.63
   2   2   7   21.31    0.83
   2   2   7   20.21    0.64
  -3  -2  -7  133.35    4.74
  -3  -2  -7  142.84    4.77
   3   2   7  139.57    3.77
   3   2   7  137.04    4.32
   3   2   7  137.64    3.78
  -4  -2  -7   24.01    0.96
   4   2   7   24.27    0.75
   4   2   7   24.81    0.74
   4   2   7   22.69    0.94
  -5  -2  -7   26.05    1.09
   5   2   7   26.87    0.85
   5   2   7   25.97    1.05
  -6  -2  -7   24.63    1.09
   6   2   7   25.86    0.85
   6   2   7   24.12    1.04
  -7  -2  -7    0.69    0.17
   7   2   7    0.83    0.13
   7   2   7    0.86    0.20
  -8  -2  -7    6.85    0.53
   8   2   7    8.09    0.57
   8   2   7    8.06    0.42
   9   2   7   10.62    0.74
   9   2   7   12.78    0.59
   6  -3  -7    9.34    0.54
   6  -3  -7    9.56    0.44
   5  -3  -7    1.51    0.15
   5  -3  -7    2.02    0.23
  -5   3   7    1.76    0.19
   4  -3  -7   30.06    1.00
   4  -3  -7   28.96    1.14
  -4   3   7   29.44    0.99
   3  -3  -7   25.81    0.86
   3  -3  -7   24.82    0.98
  -3   3   7   25.12    0.86
   2  -3  -7   14.50    1.16
   2  -3  -7   14.73    0.64
  -2   3   7   14.59    0.54
   1  -3  -7   45.57    2.63
   1  -3  -7   44.29    1.55
  -1   3   7   45.37    1.35
   0  -3  -7   48.41    2.72
   0  -3  -7   46.53    1.62
   0   3   7   47.40    1.40
  -1  -3  -7   22.81    0.93
  -1  -3  -7   23.12    0.93
  -1  -3  -7   22.46    0.69
  -1  -3  -7   22.77    0.89
   1   3   7   23.35    0.90
   1   3   7   23.59    0.74
  -2  -3  -7   78.77    2.53
  -2  -3  -7   76.99    2.75
  -2  -3  -7   77.54    2.75
   2   3   7   78.79    2.19
   2   3   7   74.55    2.17
   2   3   7   77.62    2.52
  -3  -3  -7   25.15    1.02
  -3  -3  -7   26.58    1.04
   3   3   7   25.56    0.80
   3   3   7   24.63    0.79
   3   3   7   25.93    1.00
  -4  -3  -7    3.42    0.25
   4   3   7    3.46    0.19
   4   3   7    3.03    0.26
  -5  -3  -7   60.31    2.29
   5   3   7   61.95    2.13
   5   3   7   63.46    1.82
  -6  -3  -7    0.89    0.16
   6   3   7    1.04    0.13
   6   3   7    1.07    0.19
  -7  -3  -7   10.90    0.64
   7   3   7   10.48    0.48
   7   3   7   10.42    0.61
  -8  -3  -7    9.81    0.66
   8   3   7   10.46    0.50
   8   3   7    9.82    0.64
  -9  -3  -7    0.08    0.13
   9   3   7    0.05    0.10
   9   3   7    0.03    0.12
  10   3   7    3.47    0.32
  10   3   7    2.90    0.41
   6  -4  -7    0.10    0.10
   5  -4  -7    8.56    0.40
   5  -4  -7    8.02    0.49
   4  -4  -7   19.85    0.73
   4  -4  -7   19.13    0.85
  -4   4   7   20.28    0.75
   3  -4  -7    0.37    0.09
   3  -4  -7    0.14    0.09
  -3   4   7    0.37    0.10
   2  -4  -7   75.58    2.55
   2  -4  -7   79.90    4.41
   2  -4  -7   77.95    2.38
  -2   4   7   78.44    2.28
   1  -4  -7   21.34    1.57
   1  -4  -7   20.27    0.83
  -1   4   7   20.64    0.72
   0  -4  -7   13.14    0.60
   0  -4  -7   13.89    1.16
   0   4   7   13.76    0.52
  -1  -4  -7   81.16    2.60
  -1  -4  -7   81.07    4.35
  -1  -4  -7   77.95    2.88
   1   4   7   79.14    2.29
   1   4   7   79.59    2.60
  -2  -4  -7   15.08    0.67
  -2  -4  -7   15.45    1.23
  -2  -4  -7   14.79    0.70
   2   4   7   16.43    0.56
  -3  -4  -7    7.76    0.43
   3   4   7    7.16    0.42
   3   4   7    7.37    0.33
  -4  -4  -7   25.89    1.10
   4   4   7   26.70    0.87
   4   4   7   26.49    1.05
  -5  -4  -7    5.66    0.38
   5   4   7    5.21    0.29
   5   4   7    5.38    0.37
  -6  -4  -7    5.45    0.39
   6   4   7    4.81    0.38
   6   4   7    5.08    0.30
  -7  -4  -7   15.56    0.84
   7   4   7   16.39    0.82
   7   4   7   16.73    0.67
  -8  -4  -7    0.15    0.13
   8   4   7    0.23    0.10
   8   4   7    0.22    0.14
  -9  -4  -7    0.68    0.22
   9   4   7    0.71    0.17
   9   4   7    0.75    0.22
  10   4   7    2.72    0.40
  10   4   7    3.10    0.32
   5  -5  -7   10.68    0.49
   5  -5  -7   11.06    0.61
   4  -5  -7    0.51    0.14
   4  -5  -7    0.57    0.11
  -4   5   7    0.40    0.12
   3  -5  -7   28.37    1.12
   3  -5  -7   29.00    1.00
  -3   5   7   28.47    1.00
   2  -5  -7   17.41    0.78
   2  -5  -7   19.16    0.69
   2  -5  -7   18.95    1.62
  -2   5   7   18.11    0.69
   1  -5  -7    4.20    0.71
   1  -5  -7    4.28    0.25
   1  -5  -7    4.05    0.30
  -1   5   7    3.84    0.25
   0  -5  -7   61.26    3.70
   0  -5  -7   63.08    2.11
   0   5   7   63.91    1.88
  -1  -5  -7   13.95    0.69
  -1  -5  -7   13.33    0.63
  -1  -5  -7   14.64    1.26
   1   5   7   13.82    0.64
   1   5   7   13.93    0.54
  -2  -5  -7    6.86    0.43
  -2  -5  -7    7.24    0.83
  -2  -5  -7    7.81    0.43
   2   5   7    7.44    0.43
   2   5   7    6.93    0.34
  -3  -5  -7   28.42    2.00
  -3  -5  -7   29.01    1.21
  -3  -5  -7   28.48    1.12
   3   5   7   29.05    0.96
   3   5   7   29.56    1.13
  -4  -5  -7    0.65    0.14
   4   5   7    0.53    0.14
   4   5   7    0.51    0.10
  -5  -5  -7    5.38    0.38
   5   5   7    5.21    0.37
   5   5   7    4.88    0.29
  -6  -5  -7    0.36    0.13
   6   5   7    0.29    0.10
   6   5   7    0.35    0.13
  -7  -5  -7   13.86    0.78
   7   5   7   14.50    0.75
   7   5   7   13.90    0.62
  -8  -5  -7    0.89    0.21
   8   5   7    0.63    0.19
   8   5   7    0.57    0.14
  -9  -5  -7    4.15    0.46
   9   5   7    4.49    0.45
   9   5   7    4.94    0.37
  10   5   7    8.94    0.69
  10   5   7    9.67    0.58
   4  -6  -7   13.55    0.70
   4  -6  -7   15.29    0.61
   3  -6  -7    3.66    0.31
   3  -6  -7    3.89    0.25
   2  -6  -7    0.73    0.12
   2  -6  -7    0.43    0.13
   2  -6  -7    0.51    0.41
  -2   6   7    0.55    0.13
   1  -6  -7   16.51    0.75
   1  -6  -7   16.21    1.57
   1  -6  -7   17.79    0.66
  -1   6   7   17.27    0.67
   0  -6  -7   15.21    1.45
   0  -6  -7   15.75    0.60
   0  -6  -7   14.76    0.68
   0   6   7   14.87    0.60
  -1  -6  -7    0.36    0.08
  -1  -6  -7    0.47    0.12
  -1  -6  -7    0.24    0.28
   1   6   7    0.33    0.10
  -2  -6  -7    5.87    0.38
  -2  -6  -7    6.50    0.85
  -2  -6  -7    6.32    0.43
   2   6   7    6.09    0.34
   2   6   7    6.70    0.41
  -3  -6  -7   22.15    0.91
  -3  -6  -7   21.74    1.74
  -3  -6  -7   22.37    1.02
   3   6   7   21.32    0.91
   3   6   7   21.27    0.79
  -4  -6  -7    1.19    0.19
  -4  -6  -7    0.89    0.38
   4   6   7    0.97    0.14
   4   6   7    0.93    0.17
  -5  -6  -7    5.66    0.81
  -5  -6  -7    6.31    0.45
   5   6   7    5.91    0.41
   5   6   7    6.01    0.35
  -6  -6  -7   14.69    0.79
   6   6   7   14.03    0.61
   6   6   7   13.83    0.72
  -7  -6  -7    0.87    0.21
   7   6   7    0.93    0.16
   7   6   7    0.74    0.20
  -8  -6  -7    8.79    0.64
   8   6   7    9.54    0.61
   8   6   7    8.15    0.48
  -9  -6  -7   11.76    0.81
   9   6   7   11.63    0.75
   9   6   7   11.75    0.63
  10   6   7    0.39    0.18
   3  -7  -7    0.09    0.10
   3  -7  -7    0.05    0.08
   2  -7  -7    6.53    0.36
   2  -7  -7    7.40    0.45
   1  -7  -7   13.34    0.64
   1  -7  -7   12.63    1.46
   1  -7  -7   12.82    0.55
  -1   7   7   12.91    0.58
   0  -7  -7    0.54    0.14
   0  -7  -7    0.60    0.12
   0  -7  -7    0.43    0.41
   0   7   7    0.41    0.12
  -1  -7  -7    6.21    0.34
  -1  -7  -7    5.91    0.96
  -1  -7  -7    6.87    0.41
   1   7   7    6.21    0.36
  -2  -7  -7   14.29    0.76
  -2  -7  -7   13.25    0.65
  -2  -7  -7   14.75    0.58
  -2  -7  -7   12.66    1.37
   2   7   7   13.89    0.59
   2   7   7   12.71    0.65
  -3  -7  -7    4.26    0.33
  -3  -7  -7    4.26    0.37
  -3  -7  -7    4.25    0.78
   3   7   7    4.38    0.30
   3   7   7    4.07    0.33
  -4  -7  -7   19.74    0.87
  -4  -7  -7   19.54    0.98
  -4  -7  -7   19.02    1.71
   4   7   7   20.16    0.78
   4   7   7   19.83    0.88
  -5  -7  -7   18.56    1.69
  -5  -7  -7   19.02    0.98
   5   7   7   20.27    0.89
   5   7   7   18.56    0.76
  -6  -7  -7    1.46    0.52
  -6  -7  -7    2.19    0.29
   6   7   7    1.75    0.24
   6   7   7    2.17    0.23
  -7  -7  -7   19.32    1.79
  -7  -7  -7   18.55    1.02
   7   7   7   18.91    0.80
   7   7   7   19.26    0.92
  -8  -7  -7    3.95    0.43
   8   7   7    4.29    0.34
   8   7   7    4.17    0.41
   9   7   7    0.01    0.11
   9   7   7    0.10    0.14
   2  -8  -7    7.39    0.39
   2  -8  -7    7.37    0.47
   1  -8  -7    1.50    0.17
   1  -8  -7    1.61    0.21
   1  -8  -7    1.61    0.67
   0  -8  -7    3.01    0.24
   0  -8  -7    3.67    0.88
   0  -8  -7    3.35    0.29
   0   8   7    2.48    0.25
  -1  -8  -7   16.80    0.69
  -1  -8  -7   18.45    1.82
  -1  -8  -7   16.94    0.77
   1   8   7   18.11    0.73
  -2  -8  -7    1.23    0.19
  -2  -8  -7    1.34    0.58
  -2  -8  -7    1.16    0.15
   2   8   7    1.09    0.17
  -3  -8  -7   13.55    1.50
  -3  -8  -7   13.33    0.67
  -3  -8  -7   13.66    0.58
  -3  -8  -7   13.16    0.77
   3   8   7   14.21    0.69
   3   8   7   13.37    0.61
  -4  -8  -7    6.15    0.35
  -4  -8  -7    5.63    0.47
  -4  -8  -7    6.99    0.44
  -4  -8  -7    5.73    0.97
   4   8   7    5.75    0.38
   4   8   7    6.69    0.44
  -5  -8  -7    1.82    0.62
  -5  -8  -7    2.79    0.33
  -5  -8  -7    2.16    0.21
  -5  -8  -7    2.38    0.27
   5   8   7    2.08    0.23
   5   8   7    2.21    0.27
  -6  -8  -7   22.59    2.05
  -6  -8  -7   22.41    1.17
   6   8   7   24.54    1.05
   6   8   7   22.73    0.92
  -7  -8  -7    7.51    1.10
  -7  -8  -7    8.00    0.60
   7   8   7    8.14    0.49
   7   8   7    7.54    0.52
  -8  -8  -7    0.10    0.15
  -8  -8  -7   -0.01    0.29
   8   8   7    0.12    0.13
   8   8   7    0.18    0.13
  -9  -8  -7   15.29    1.70
   9   8   7   14.47    0.85
   9   8   7   13.75    0.74
   0  -9  -7   14.20    0.70
   0  -9  -7   15.71    0.65
  -1  -9  -7    1.13    0.19
  -1  -9  -7    1.33    0.67
  -1  -9  -7    1.19    0.17
  -2  -9  -7    6.71    1.16
  -2  -9  -7    6.66    0.38
  -2  -9  -7    6.65    0.43
   2   9   7    6.54    0.41
  -3  -9  -7   14.52    0.64
  -3  -9  -7   14.64    1.68
  -3  -9  -7   14.48    0.71
  -3  -9  -7   15.10    0.86
   3   9   7   14.59    0.67
  -4  -9  -7    0.09    0.13
  -4  -9  -7    0.12    0.30
  -4  -9  -7    0.05    0.09
  -4  -9  -7   -0.03    0.08
   4   9   7   -0.03    0.09
   4   9   7    0.08    0.11
  -5  -9  -7    8.82    0.47
  -5  -9  -7    8.47    1.25
  -5  -9  -7    9.40    0.56
  -5  -9  -7    8.82    0.65
   5   9   7    9.99    0.53
   5   9   7    9.97    0.57
  -6  -9  -7   10.57    0.54
  -6  -9  -7   10.62    1.41
  -6  -9  -7   10.18    0.73
  -6  -9  -7   10.97    0.63
   6   9   7   11.55    0.65
   6   9   7   11.36    0.59
  -7  -9  -7    0.06    0.10
  -7  -9  -7   -0.08    0.27
  -7  -9  -7    0.02    0.13
   7   9   7    0.24    0.14
   7   9   7    0.21    0.15
  -8  -9  -7    9.76    1.38
  -8  -9  -7   10.54    0.55
   8   9   7    9.99    0.60
   8   9   7   10.82    0.68
  -2 -10  -7    9.22    1.48
  -2 -10  -7    9.01    0.48
  -3 -10  -7    0.19    0.43
  -3 -10  -7    0.20    0.12
  -4 -10  -7    8.41    0.47
  -4 -10  -7    8.93    1.40
  -5 -10  -7    5.41    1.15
  -5 -10  -7    6.47    0.40
  -6 -10  -7    1.17    0.65
  -6 -10  -7    0.98    0.18
  -4  -9   8    0.08    0.11
  -3  -9   8    1.09    0.18
  -2  -9   8    1.92    0.22
  -6  -8   8    4.72    0.37
  -5  -8   8    0.35    0.13
  -4  -8   8    1.13    0.18
  -3  -8   8    4.06    0.30
  -2  -8   8    0.72    0.14
  -1  -8   8    1.58    1.21
  -1  -8   8    1.59    0.19
   0  -8   8    1.92    0.20
   0  -8   8    2.35    1.39
   1  -8   8    0.47    0.96
   1  -8   8    0.58    0.12
  -7  -7   8    2.29    0.28
  -6  -7   8    3.19    0.30
  -5  -7   8    0.54    0.15
  -4  -7   8    4.95    0.32
   3   7  -8    6.63    0.53
  -3  -7   8    6.74    0.38
   2   7  -8    0.27    0.14
  -2  -7   8    0.32    0.10
   1   7  -8   10.34    0.63
  -1  -7   8   10.03    0.46
  -1  -7   8    9.05    2.14
   0   7  -8    5.35    0.42
   0  -7   8    5.01    1.73
   0  -7   8    5.64    0.32
   1  -7   8    1.68    1.16
   1  -7   8    1.33    0.15
   2  -7   8   10.97    2.57
   2  -7   8   13.85    0.57
   3  -7   8    0.09    0.85
   3  -7   8    0.21    0.10
  -7  -6   8    8.12    0.49
  -6  -6   8   -0.05    0.08
  -5  -6   8    9.24    0.47
  -4  -6   8   21.44    0.80
  -3  -6   8    0.28    0.10
  -2  -6   8   25.92    0.89
   1   6  -8    7.88    0.50
  -1  -6   8    7.13    0.35
  -1  -6   8    7.11    1.76
   0   6  -8    4.57    0.36
   0  -6   8    4.63    1.61
   0  -6   8    4.61    0.26
  -1   6  -8   22.61    1.01
   1  -6   8   21.52    0.76
   1  -6   8   19.74    3.12
  -2   6  -8    0.73    0.16
   2  -6   8    0.97    0.13
   2  -6   8    1.00    0.96
   3  -6   8    7.91    2.29
   3  -6   8    8.74    0.40
   4  -6   8    6.33    0.34
   4  -6   8    3.45    1.77
  -7  -5   8    0.02    0.10
  -7  -5   8   -0.03    0.10
  -6  -5   8   18.91    0.77
  -6  -5   8   18.44    0.77
  -5  -5   8   14.39    0.61
  -4  -5   8    0.27    0.10
  -3  -5   8   21.54    0.76
  -2  -5   8   17.23    0.62
  -1  -5   8    8.80    0.37
  -1  -5   8    7.54    1.71
   0   5  -8   17.87    0.81
   0  -5   8   17.33    0.60
   0  -5   8   13.35    2.41
  -1   5  -8    2.97    0.26
   1  -5   8    4.19    1.55
   1  -5   8    3.27    0.20
  -2   5  -8    9.94    0.54
   2  -5   8    9.30    2.26
   2  -5   8    9.46    0.40
  -3   5  -8    4.70    0.36
   3  -5   8    3.60    1.64
   3  -5   8    4.43    0.25
   4  -5   8    0.65    0.98
   4  -5   8    1.57    0.16
   5  -5   8    3.14    0.23
   5  -5   8    2.79    1.59
  -8  -4   8   -0.05    0.10
  -7  -4   8   14.91    0.68
  -6  -4   8   19.16    0.77
  -5  -4   8    0.11    0.08
  -4  -4   8   27.52    0.94
  -4  -4   8   28.34    0.94
  -3  -4   8   10.17    0.42
  -3  -4   8    9.80    0.41
  -2  -4   8    0.73    0.10
  -1  -4   8   18.01    2.34
  -1  -4   8   21.82    0.69
   0   4  -8   10.46    0.52
   0  -4   8    7.31    1.73
   0  -4   8   10.44    0.38
  -1   4  -8   10.55    0.51
   1  -4   8   10.15    0.38
   1  -4   8    6.94    1.82
  -2   4  -8   10.41    0.51
   2  -4   8    9.38    2.19
   2  -4   8    9.85    0.38
  -3   4  -8    4.08    0.30
   3  -4   8    3.61    1.61
   3  -4   8    4.29    0.22
  -4   4  -8    1.33    0.19
   4  -4   8    1.57    0.14
   4  -4   8    2.39    1.39
   5  -4   8    5.55    0.29
   5  -4   8    3.67    1.77
   6  -4   8    0.29    0.10
   6  -4   8    0.40    0.89
   8   3  -8    8.90    0.51
  -8  -3   8   11.03    0.56
   7   3  -8   17.01    0.75
  -7  -3   8   18.01    0.74
   6   3  -8    0.02    0.07
  -6  -3   8   -0.08    0.06
   5   3  -8   19.19    0.76
  -5  -3   8   18.71    0.71
   4   3  -8   25.72    0.93
  -4  -3   8   25.03    0.85
   3   3  -8    5.82    0.30
  -3  -3   8    5.08    0.26
   2   3  -8   21.04    0.75
  -2  -3   8   20.29    0.66
   1   3  -8    1.96    0.15
  -1  -3   8    1.68    0.11
  -1  -3   8    1.64    0.11
  -1  -3   8    0.84    0.62
   0   3  -8    0.13    0.06
   0   3  -8    0.05    0.04
   0  -3   8    0.06    0.43
   0  -3   8    0.06    0.04
   0  -3   8    0.06    0.04
  -1   3  -8   27.03    0.98
  -1   3  -8   26.08    0.92
  -1   3  -8   26.77    1.00
   1  -3   8   25.17    0.77
   1  -3   8   25.05    0.91
   1  -3   8   19.04    2.73
   1  -3   8   25.73    0.77
  -2   3  -8    6.80    0.34
   2  -3   8    5.48    1.70
   2  -3   8    6.48    0.26
   2  -3   8    6.34    0.34
  -3   3  -8   -0.01    0.05
   3  -3   8    0.01    0.04
   3  -3   8   -0.02    0.06
   3  -3   8   -0.05    0.47
  -4   3  -8   10.12    0.53
   4  -3   8    7.67    2.18
   4  -3   8   10.24    0.39
  -5   3  -8    3.70    0.31
   5  -3   8    3.20    1.63
   5  -3   8    3.96    0.22
   6  -3   8    0.34    0.75
   6  -3   8    0.31    0.09
   7  -3   8    2.69    0.21
   7  -3   8    2.86    1.67
   8   2  -8    7.89    0.47
  -8  -2   8    8.11    0.46
   7   2  -8    0.26    0.11
  -7  -2   8    0.18    0.10
   6   2  -8    7.44    0.42
  -6  -2   8    7.67    0.39
   5   2  -8    7.35    0.40
  -5  -2   8    7.20    0.36
   4   2  -8    2.05    0.19
  -4  -2   8    1.80    0.16
   3   2  -8   13.70    0.56
  -3  -2   8   12.60    0.47
   2   2  -8   14.41    0.57
  -2  -2   8   14.04    0.47
   1   2  -8    0.26    0.06
   1   2  -8    0.16    0.06
  -1  -2   8    0.19    0.04
  -1  -2   8    0.20    0.35
  -1  -2   8    0.22    0.04
   0   2  -8   21.06    0.78
   0   2  -8   22.37    0.78
   0  -2   8   20.85    0.61
   0  -2   8   19.83    0.60
   0  -2   8   20.50    0.77
  -1   2  -8   20.73    0.79
   1  -2   8   20.94    0.79
   1  -2   8   20.27    0.60
   1  -2   8   21.45    0.60
  -2   2  -8    1.38    0.11
   2  -2   8    1.71    0.09
   2  -2   8    1.53    0.16
   2  -2   8    0.69    0.72
   2  -2   8    1.31    0.08
  -3   2  -8   12.92    0.56
   3  -2   8    9.28    2.16
   3  -2   8   13.83    0.44
   3  -2   8   14.00    0.60
  -4   2  -8   17.10    0.74
   4  -2   8   17.14    0.55
   4  -2   8   17.46    0.74
   4  -2   8   10.95    2.49
  -5   2  -8    2.57    0.24
   5  -2   8    2.46    1.41
   5  -2   8    2.76    0.17
   5  -2   8    2.82    0.27
  -6   2  -8    8.78    0.55
   6  -2   8    5.79    2.09
   6  -2   8   10.37    0.58
   6  -2   8    9.74    0.40
   7  -2   8    8.05    0.38
   7  -2   8    8.55    0.57
   7  -2   8    4.11    1.88
   7   1  -8    5.65    0.38
  -7  -1   8    6.26    0.37
   6   1  -8    7.11    0.42
  -6  -1   8    7.58    0.39
   5   1  -8    0.11    0.08
  -5  -1   8    0.04    0.06
   4   1  -8    0.64    0.12
  -4  -1   8    0.86    0.11
   3   1  -8   17.81    0.71
  -3  -1   8   17.83    0.61
   2   1  -8    5.66    0.32
  -2  -1   8    5.86    0.25
   1   1  -8   30.62    1.10
   1   1  -8   29.69    1.05
  -1  -1   8   29.80    0.86
  -1  -1   8   28.19    0.86
   0   1  -8   41.04    1.37
   0   1  -8   39.60    1.34
   0  -1   8   38.84    1.09
   0  -1   8   38.87    1.34
   0  -1   8   37.64    1.09
  -1   1  -8    5.45    0.31
   1  -1   8    5.10    0.30
   1  -1   8    2.91    1.01
   2  -1   8   25.74    0.96
  -3   1  -8   44.33    1.60
   3  -1   8   45.19    1.26
   3  -1   8   46.98    1.57
   3  -1   8   43.70    1.26
  -4   1  -8    2.48    0.19
   4  -1   8    2.46    0.14
   4  -1   8    2.51    0.24
   4  -1   8    1.43    0.98
  -5   1  -8   14.14    0.68
   5  -1   8   15.46    0.71
   5  -1   8    8.90    2.33
   5  -1   8   15.55    0.52
  -6   1  -8   14.71    0.75
   6  -1   8   15.83    0.56
   6  -1   8    8.92    2.48
   6  -1   8   15.86    0.77
  -7   1  -8    0.91    0.19
   7  -1   8    0.38    0.82
   7  -1   8    1.24    0.14
   7  -1   8    1.14    0.23
   8  -1   8    6.36    2.30
   8  -1   8    9.57    0.45
   8  -1   8   10.04    0.67
   7   0  -8    7.09    0.44
  -7   0   8    7.06    0.39
   6   0  -8    4.54    0.33
  -6   0   8    5.13    0.30
   5   0  -8    6.18    0.38
  -5   0   8    6.21    0.33
   4   0  -8   13.33    0.61
  -4   0   8   13.42    0.52
   3   0  -8    1.36    0.16
  -3   0   8    1.40    0.13
   2   0  -8    5.17    0.31
  -2   0   8    5.13    0.23
   1   0  -8   68.29    2.32
   1   0  -8   62.53    2.11
  -1   0   8   63.19    1.81
  -1   0   8   65.31    1.82
   0   0  -8   18.97    0.76
   0   0  -8   19.88    0.73
   0   0   8   18.77    0.56
   0   0   8   19.25    0.57
   0   0   8   19.56    0.76
  -1   0  -8   35.76    1.25
   1   0   8   34.74    1.24
   2   0   8   89.22    2.86
  -3   0  -8    6.30    0.29
   3   0   8    6.46    0.22
   3   0   8    5.95    0.37
   3   0   8    6.72    0.22
  -4   0  -8   51.10    1.91
   4   0   8   54.04    1.50
   4   0   8   53.15    1.83
  -5   0  -8    6.54    0.39
   5   0   8    6.58    0.42
   5   0   8    2.37    1.30
   5   0   8    6.62    0.28
  -6   0  -8    0.72    0.15
   6   0   8    0.55    0.16
   6   0   8    0.75    0.10
   6   0   8    0.23    0.65
  -7   0  -8    9.72    0.61
   7   0   8   10.22    0.63
   7   0   8    4.84    2.01
   7   0   8   10.91    0.46
   8   0   8    2.20    1.40
   8   0   8    3.19    0.38
   8   0   8    3.45    0.26
   7  -1  -8    5.38    0.30
   7  -1  -8    4.09    0.34
  -7   1   8    4.63    0.32
   6  -1  -8    0.18    0.10
  -6   1   8    0.26    0.10
   5  -1  -8   25.16    1.03
  -5   1   8   26.83    0.91
   4  -1  -8    9.08    0.48
  -4   1   8    9.24    0.41
   3  -1  -8   32.97    1.19
  -3   1   8   31.86    1.02
   2  -1  -8   46.61    1.63
  -2   1   8   49.09    1.41
   1  -1  -8    7.45    0.61
   1  -1  -8    6.32    0.37
  -1   1   8    7.00    0.28
   0  -1  -8   46.29    1.59
   0  -1  -8   42.88    1.50
   0   1   8   43.46    1.24
   0   1   8   41.07    1.49
   0   1   8   43.27    1.24
  -1  -1  -8   73.33    2.53
  -1  -1  -8   75.42    2.53
  -1  -1  -8   71.27    2.38
   1   1   8   72.99    2.38
   1   1   8   71.92    2.00
   1   1   8   73.39    2.02
  -2  -1  -8    0.27    0.04
  -2  -1  -8    0.21    0.04
   2   1   8    0.06    0.06
   2   1   8    0.11    0.03
   2   1   8    0.03    0.02
  -3  -1  -8    5.70    0.27
   3   1   8    5.94    0.21
   3   1   8    5.62    0.21
   3   1   8    6.19    0.37
  -4  -1  -8   30.93    1.21
   4   1   8   31.74    1.20
   4   1   8   32.45    0.95
  -5  -1  -8    1.20    0.16
   5   1   8    1.21    0.11
   5   1   8    0.35    0.64
   5   1   8    1.55    0.21
  -6  -1  -8    9.26    0.53
   6   1   8    3.93    1.70
   6   1   8    8.70    0.54
   6   1   8    9.80    0.40
  -7  -1  -8    2.98    0.31
   7   1   8    1.40    1.11
   7   1   8    2.78    0.32
   7   1   8    3.37    0.24
  -8  -1  -8    0.12    0.11
   8   1   8    0.11    0.08
   8   1   8    0.15    0.12
   8   1   8    0.02    0.66
   9   1   8    3.07    0.27
   9   1   8    2.78    0.39
   6  -2  -8    9.88    0.44
   6  -2  -8    9.44    0.55
  -6   2   8    9.95    0.48
   5  -2  -8    8.24    0.48
  -5   2   8    8.56    0.42
   4  -2  -8    9.37    0.51
  -4   2   8    9.77    0.43
   3  -2  -8   63.96    2.14
  -3   2   8   63.65    1.88
   2  -2  -8    2.99    0.24
  -2   2   8    2.02    0.16
   1  -2  -8   36.49    2.10
   1  -2  -8   35.40    1.28
  -1   2   8   35.45    1.08
   0  -2  -8   56.18    1.93
   0   2   8   58.79    1.65
  -1  -2  -8    0.21    0.09
  -1  -2  -8    0.36    0.07
  -1  -2  -8    0.23    0.06
   1   2   8    0.33    0.10
   1   2   8    0.28    0.05
   1   2   8    0.14    0.04
  -2  -2  -8    2.28    0.16
  -2  -2  -8    2.25    0.16
  -2  -2  -8    2.50    0.22
   2   2   8    2.35    0.21
   2   2   8    1.94    0.11
   2   2   8    2.09    0.13
  -3  -2  -8   26.32    0.97
  -3  -2  -8   23.59    0.94
   3   2   8   24.25    0.75
   3   2   8   24.47    0.74
   3   2   8   24.06    0.97
  -4  -2  -8    0.02    0.05
   4   2   8    0.00    0.06
   4   2   8   -0.02    0.03
  -5  -2  -8    0.53    0.11
   5   2   8    0.39    0.08
   5   2   8    0.35    0.12
  -6  -2  -8   25.53    1.11
   6   2   8   25.15    1.08
   6   2   8   25.50    0.86
  -7  -2  -8    1.08    0.20
   7   2   8    1.05    0.15
   7   2   8    1.18    0.22
  -8  -2  -8    1.19    0.23
   8   2   8    0.97    0.16
   8   2   8    1.13    0.24
   9   2   8    4.87    0.50
   9   2   8    6.12    0.39
   6  -3  -8    5.57    0.31
   6  -3  -8    4.42    0.37
   5  -3  -8    6.41    0.33
   5  -3  -8    5.68    0.40
  -5   3   8    6.44    0.37
   4  -3  -8   24.56    1.02
  -4   3   8   25.25    0.89
   3  -3  -8    5.86    0.37
  -3   3   8    5.51    0.30
   2  -3  -8   12.70    0.61
  -2   3   8   13.37    0.51
   1  -3  -8   45.27    1.61
   1  -3  -8   47.54    2.73
  -1   3   8   46.26    1.39
   0  -3  -8    9.53    0.49
   0  -3  -8   10.64    0.90
   0   3   8    9.07    0.38
  -1  -3  -8   13.24    0.61
  -1  -3  -8   13.26    0.61
   1   3   8   12.86    0.61
   1   3   8   13.57    0.48
  -2  -3  -8   38.90    1.47
  -2  -3  -8   38.67    1.41
   2   3   8   38.80    1.41
   2   3   8   38.71    1.16
  -3  -3  -8    0.18    0.07
   3   3   8    0.12    0.07
   3   3   8    0.19    0.06
  -4  -3  -8    9.29    0.48
   4   3   8    9.70    0.53
   4   3   8   10.39    0.39
  -5  -3  -8    0.69    0.13
   5   3   8    0.83    0.11
   5   3   8    0.72    0.16
  -6  -3  -8    4.08    0.34
   6   3   8    4.81    0.27
   6   3   8    4.10    0.35
  -7  -3  -8    1.59    0.23
   7   3   8    1.43    0.17
   7   3   8    1.16    0.22
  -8  -3  -8   10.23    0.67
   8   3   8    9.68    0.65
   8   3   8   10.81    0.52
   9   3   8    6.23    0.40
   9   3   8    5.34    0.51
   5  -4  -8   20.51    0.75
   5  -4  -8   18.16    0.87
  -5   4   8   19.63    0.78
   4  -4  -8    0.67    0.12
   4  -4  -8    0.92    0.17
  -4   4   8    0.55    0.13
   3  -4  -8    3.51    0.30
  -3   4   8    3.79    0.26
   2  -4  -8   22.42    0.92
  -2   4   8   22.60    0.79
   1  -4  -8   11.39    0.57
   1  -4  -8   11.65    1.10
  -1   4   8   11.57    0.47
   0  -4  -8    9.14    0.91
   0  -4  -8    8.31    0.47
   0   4   8    9.33    0.39
  -1  -4  -8    5.78    0.37
  -1  -4  -8    5.85    0.37
  -1  -4  -8    6.34    0.72
   1   4   8    5.75    0.29
   1   4   8    5.69    0.37
  -2  -4  -8   23.27    0.99
  -2  -4  -8   24.57    1.70
  -2  -4  -8   22.78    0.94
   2   4   8   23.87    0.79
   2   4   8   23.29    0.95
  -3  -4  -8   13.98    0.66
   3   4   8   14.39    0.52
   3   4   8   12.82    0.65
  -4  -4  -8    2.85    0.25
   4   4   8    3.16    0.20
   4   4   8    3.19    0.28
  -5  -4  -8   15.31    0.74
   5   4   8   14.54    0.73
   5   4   8   15.30    0.58
  -6  -4  -8    5.31    0.39
   6   4   8    5.06    0.40
   6   4   8    5.77    0.32
  -7  -4  -8   10.02    0.63
   7   4   8   10.39    0.63
   7   4   8   10.70    0.50
  -8  -4  -8   11.57    0.73
   8   4   8   11.70    0.57
   8   4   8   11.21    0.70
   9   4   8    1.09    0.20
   9   4   8    1.98    0.33
   4  -5  -8    0.22    0.10
   4  -5  -8    0.16    0.12
  -4   5   8    0.35    0.13
   3  -5  -8   12.14    0.64
   3  -5  -8   13.46    0.55
  -3   5   8   13.27    0.57
   2  -5  -8    7.58    0.45
  -2   5   8    7.75    0.39
   1  -5  -8    0.08    0.08
   1  -5  -8   -0.08    0.23
  -1   5   8    0.13    0.08
   0  -5  -8   10.88    1.10
   0  -5  -8   10.59    0.54
   0   5   8   10.27    0.45
  -1  -5  -8   12.54    0.62
  -1  -5  -8   13.11    1.22
  -1  -5  -8   13.38    0.68
   1   5   8   13.42    0.53
  -2  -5  -8    0.61    0.29
  -2  -5  -8    0.76    0.15
  -2  -5  -8    0.49    0.13
   2   5   8    0.47    0.10
   2   5   8    0.73    0.15
  -3  -5  -8   21.73    0.97
  -3  -5  -8   22.42    0.93
  -3  -5  -8   21.09    1.66
   3   5   8   21.90    0.93
   3   5   8   20.83    0.76
  -4  -5  -8   40.01    1.61
   4   5   8   40.28    1.28
   4   5   8   39.77    1.50
  -5  -5  -8   15.80    0.81
   5   5   8   16.47    0.64
   5   5   8   16.69    0.79
  -6  -5  -8   26.03    1.16
   6   5   8   23.89    1.07
   6   5   8   24.29    0.89
  -7  -5  -8    7.76    0.54
   7   5   8    7.57    0.53
   7   5   8    7.78    0.43
  -8  -5  -8    4.19    0.41
   8   5   8    3.73    0.40
   8   5   8    3.44    0.30
   9   5   8    7.44    0.47
   9   5   8    7.07    0.57
   3  -6  -8    8.10    0.49
   3  -6  -8    7.55    0.39
  -3   6   8    7.62    0.42
   2  -6  -8    0.70    0.12
   2  -6  -8    0.74    0.17
  -2   6   8    0.64    0.14
   1  -6  -8   11.37    1.26
   1  -6  -8   10.11    0.56
  -1   6   8   10.96    0.50
   0  -6  -8   18.40    0.84
   0  -6  -8   20.02    1.73
   0   6   8   20.64    0.75
  -1  -6  -8    0.42    0.33
  -1  -6  -8    0.36    0.12
   1   6   8    0.38    0.10
  -2  -6  -8   38.34    1.47
  -2  -6  -8   40.19    1.64
  -2  -6  -8   38.75    2.69
   2   6   8   40.72    1.49
   2   6   8   40.63    1.30
  -3  -6  -8    5.58    0.39
  -3  -6  -8    5.38    0.40
  -3  -6  -8    5.31    0.77
   3   6   8    5.19    0.31
   3   6   8    5.56    0.39
  -4  -6  -8    0.00    0.07
  -4  -6  -8   -0.06    0.07
  -4  -6  -8    0.12    0.22
   4   6   8    0.07    0.08
   4   6   8   -0.05    0.06
  -5  -6  -8   38.95    2.74
  -5  -6  -8   40.92    1.67
   5   6   8   39.59    1.32
   5   6   8   39.70    1.53
  -6  -6  -8    7.73    0.53
   6   6   8    6.69    0.39
   6   6   8    7.08    0.49
  -7  -6  -8    1.01    0.22
   7   6   8    0.80    0.16
   7   6   8    1.17    0.23
  -8  -6  -8   17.40    1.00
   8   6   8   18.36    0.95
   8   6   8   18.22    0.79
   9   6   8    1.29    0.28
   9   6   8    1.33    0.22
   2  -7  -8    4.44    0.29
   2  -7  -8    4.39    0.35
  -2   7   8    4.48    0.32
   1  -7  -8   21.98    2.04
   1  -7  -8   23.28    0.85
   1  -7  -8   21.79    0.95
  -1   7   8   23.13    0.87
   0  -7  -8    0.19    0.32
   0  -7  -8   -0.02    0.06
   0   7   8   -0.02    0.07
  -1  -7  -8   21.94    0.94
  -1  -7  -8   21.26    1.91
   1   7   8   22.56    0.84
  -2  -7  -8   12.80    0.65
  -2  -7  -8   11.67    0.70
  -2  -7  -8   12.19    1.34
   2   7   8   13.29    0.57
  -3  -7  -8    2.06    0.60
  -3  -7  -8    1.60    0.22
  -3  -7  -8    1.54    0.24
   3   7   8    1.76    0.24
   3   7   8    1.94    0.20
  -4  -7  -8   23.74    2.00
  -4  -7  -8   24.46    1.16
  -4  -7  -8   23.95    1.04
   4   7   8   24.87    0.91
   4   7   8   24.16    1.04
  -5  -7  -8    5.43    0.90
  -5  -7  -8    5.72    0.46
   5   7   8    5.75    0.36
   5   7   8    5.78    0.43
  -6  -7  -8    0.02    0.09
  -6  -7  -8    0.15    0.27
   6   7   8    0.30    0.14
   6   7   8    0.35    0.12
  -7  -7  -8   20.55    1.06
  -7  -7  -8   17.59    1.78
   7   7   8   19.43    0.96
   7   7   8   20.48    0.84
  -8  -7  -8    0.04    0.13
   8   7   8   -0.04    0.11
   8   7   8   -0.03    0.10
   9   7   8    0.00    0.11
   9   7   8    0.09    0.13
   1  -8  -8    0.48    0.12
   1  -8  -8    0.23    0.42
   1  -8  -8    0.26    0.13
   0  -8  -8    6.46    1.14
   0  -8  -8    6.19    0.43
   0  -8  -8    6.36    0.36
   0   8   8    6.69    0.40
  -1  -8  -8   12.05    1.46
  -1  -8  -8   11.43    0.53
  -1  -8  -8   11.53    0.61
   1   8   8   12.23    0.57
  -2  -8  -8    0.32    0.12
  -2  -8  -8    0.11    0.35
   2   8   8    0.32    0.13
  -3  -8  -8   14.67    1.58
  -3  -8  -8   14.88    0.74
  -3  -8  -8   14.72    0.84
   3   8   8   15.16    0.66
   3   8   8   13.84    0.72
  -4  -8  -8    5.47    0.98
  -4  -8  -8    7.18    0.54
  -4  -8  -8    7.15    0.48
   4   8   8    7.78    0.50
   4   8   8    7.22    0.43
  -5  -8  -8    2.11    0.27
  -5  -8  -8    2.17    0.31
  -5  -8  -8    1.84    0.64
   5   8   8    2.50    0.29
   5   8   8    2.73    0.26
  -6  -8  -8    5.21    0.47
  -6  -8  -8    5.42    0.97
   6   8   8    5.56    0.43
   6   8   8    4.42    0.35
  -7  -8  -8    0.57    0.20
  -7  -8  -8    0.68    0.47
   7   8   8    0.58    0.17
   7   8   8    1.03    0.23
  -8  -8  -8    0.05    0.32
   8   8   8   -0.04    0.12
   8   8   8    0.08    0.12
  -1  -9  -8    0.36    0.14
  -1  -9  -8    0.08    0.43
  -1  -9  -8    0.26    0.11
  -2  -9  -8    6.55    0.45
  -2  -9  -8    6.83    1.22
  -2  -9  -8    7.57    0.41
   2   9   8    7.21    0.44
  -3  -9  -8    3.99    0.34
  -3  -9  -8    3.92    0.40
  -3  -9  -8    4.48    1.00
  -3  -9  -8    3.38    0.27
   3   9   8    3.88    0.32
  -4  -9  -8   -0.05    0.32
  -4  -9  -8    0.04    0.12
  -4  -9  -8    0.07    0.10
   4   9   8   -0.01    0.09
   4   9   8   -0.07    0.08
  -5  -9  -8    2.55    0.29
  -5  -9  -8    1.96    0.32
  -5  -9  -8    2.33    0.75
   5   9   8    2.28    0.26
   5   9   8    2.05    0.28
  -6  -9  -8    6.16    0.54
  -6  -9  -8    5.38    0.44
  -6  -9  -8    5.79    1.09
   6   9   8    5.53    0.45
   6   9   8    6.05    0.42
  -7  -9  -8    0.11    0.37
   7   9   8    0.06    0.12
   7   9   8    0.18    0.12
  -4 -10  -8    0.60    0.14
  -4 -10  -8    0.25    0.43
  -5 -10  -8    4.75    0.41
   5  10   8    5.74    0.45
   5  10   8    5.68    0.42
  -4  -8   9    0.67    0.15
  -3  -8   9    8.49    0.46
  -2  -8   9    0.50    0.13
  -1  -8   9    1.72    0.20
   0  -8   9    5.86    0.35
   0  -8   9    6.13    2.16
  -6  -7   9    2.79    0.28
  -5  -7   9    1.48    0.20
  -4  -7   9    8.14    0.44
  -3  -7   9    2.31    0.22
  -2  -7   9    4.36    0.29
  -1  -7   9    7.48    0.38
   0  -7   9   -0.04    0.06
   0  -7   9    0.12    0.89
   1  -7   9    6.01    0.33
   1  -7   9    6.11    2.14
   2  -7   9    0.28    0.98
  -6  -6   9    1.30    0.20
  -5  -6   9   10.30    0.51
  -4  -6   9    0.74    0.14
  -3  -6   9    2.79    0.23
  -2  -6   9    5.72    0.31
   1   6  -9    0.41    0.14
  -1  -6   9    0.54    0.11
   0   6  -9    7.21    0.47
   0  -6   9    7.43    2.07
   0  -6   9    7.15    0.34
  -1   6  -9    1.52    0.21
   1  -6   9    1.67    0.16
   1  -6   9    0.80    1.06
   2  -6   9    0.62    1.01
   2  -6   9    0.53    0.10
   3  -6   9    0.37    0.10
   3  -6   9   -0.19    0.82
  -7  -5   9    0.74    0.18
  -7  -5   9    0.71    0.17
  -6  -5   9    6.15    0.39
  -6  -5   9    5.96    0.38
  -5  -5   9    5.60    0.34
  -4  -5   9    7.34    0.38
  -3  -5   9    4.22    0.26
  -2  -5   9    0.02    0.06
  -1  -5   9    0.74    0.81
  -1  -5   9    0.77    0.11
   0   5  -9    5.47    0.37
   0  -5   9    4.90    0.26
   0  -5   9    6.49    1.83
  -1   5  -9    3.86    0.30
   1  -5   9    4.64    1.76
   1  -5   9    3.77    0.22
  -2   5  -9    0.24    0.11
   2  -5   9   -0.09    0.70
   2  -5   9    0.04    0.06
  -3   5  -9    7.71    0.47
   3  -5   9    7.58    0.34
   3  -5   9    3.65    1.79
   4  -5   9    1.72    0.16
   4  -5   9    1.29    1.29
   5  -5   9    0.07    0.07
   5  -5   9   -0.01    0.88
  -7  -4   9    2.90    0.28
  -6  -4   9    0.97    0.16
  -5  -4   9    0.05    0.08
  -4  -4   9    2.62    0.21
  -4  -4   9    2.98    0.22
  -3  -4   9    5.96    0.30
  -3  -4   9    5.80    0.30
  -2  -4   9    0.51    0.09
  -1  -4   9    5.25    1.40
  -1  -4   9    7.71    0.31
   0   4  -9   18.80    0.79
   0  -4   9   11.99    2.30
   0  -4   9   18.05    0.59
  -1   4  -9    0.37    0.10
   1  -4   9   -0.05    0.61
   1  -4   9    0.48    0.08
  -2   4  -9   10.70    0.52
   2  -4   9   10.43    0.39
   2  -4   9    8.72    2.26
  -3   4  -9   10.54    0.54
   3  -4   9   10.37    2.59
   3  -4   9   10.17    0.40
  -4   4  -9    0.01    0.07
   4  -4   9    0.00    0.05
   4  -4   9    0.24    0.80
   5  -4   9    9.22    0.40
   5  -4   9    6.14    2.29
   7   3  -9    2.61    0.25
  -7  -3   9    2.43    0.25
   6   3  -9    0.00    0.07
  -6  -3   9    0.05    0.09
   5   3  -9    1.17    0.16
  -5  -3   9    1.20    0.15
   4   3  -9    7.75    0.39
  -4  -3   9    7.04    0.35
   3   3  -9    2.22    0.18
  -3  -3   9    1.64    0.14
   2   3  -9   31.94    1.07
  -2  -3   9   29.23    0.93
  -1  -3   9   16.87    0.54
  -1  -3   9   16.76    0.54
   0  -3   9   -0.05    0.43
   0  -3   9    0.05    0.04
  -1   3  -9   21.99    0.83
   1  -3   9   14.09    2.51
   1  -3   9   21.14    0.64
  -2   3  -9   20.71    0.83
   2  -3   9   14.68    2.77
   2  -3   9   21.48    0.64
  -3   3  -9    0.64    0.11
   3  -3   9    0.69    0.84
   3  -3   9    0.74    0.08
  -4   3  -9    7.65    0.44
   4  -3   9    5.89    2.10
   4  -3   9    7.70    0.32
  -5   3  -9    6.84    0.44
   5  -3   9    7.30    0.32
   5  -3   9    3.64    1.77
   6  -3   9    3.54    0.23
   6  -3   9    1.41    1.22
   7   2  -9    1.57    0.21
  -7  -2   9    1.79    0.21
   6   2  -9    8.90    0.49
  -6  -2   9    9.26    0.45
   5   2  -9    6.33    0.38
  -5  -2   9    6.46    0.34
   4   2  -9    0.26    0.09
  -4  -2   9    0.24    0.08
   3   2  -9   14.01    0.59
  -3  -2   9   13.57    0.50
   2   2  -9   14.28    0.59
  -2  -2   9   13.59    0.47
   1   2  -9    6.90    0.36
  -1  -2   9    6.74    0.25
   0   2  -9   40.89    1.35
   0   2  -9   41.65    1.40
   0  -2   9   35.97    1.09
   0  -2   9   38.48    1.11
  -1   2  -9   27.12    0.97
   1  -2   9   26.06    0.96
   1  -2   9   25.13    0.74
  -2   2  -9    4.60    0.23
   2  -2   9    4.92    0.30
   2  -2   9    4.50    0.17
   2  -2   9    4.27    0.17
   2  -2   9    1.96    1.13
  -3   2  -9   44.15    1.63
   3  -2   9   45.81    1.29
   3  -2   9   46.03    1.58
  -4   2  -9    1.95    0.18
   4  -2   9    2.08    0.22
   4  -2   9    1.95    1.22
   4  -2   9    2.00    0.13
  -5   2  -9    1.81    0.20
   5  -2   9    2.36    0.26
   5  -2   9    0.56    0.89
   5  -2   9    1.81    0.14
   6  -2   9    5.85    0.44
   6  -2   9    3.71    1.86
   6  -2   9    5.44    0.28
   7  -2   9    3.41    0.23
   7  -2   9    1.94    1.49
   7   1  -9    1.47    0.21
  -7  -1   9    1.72    0.20
   6   1  -9   14.60    0.69
  -6  -1   9   15.29    0.62
   5   1  -9    1.49    0.19
  -5  -1   9    1.15    0.14
   4   1  -9   26.99    1.03
  -4  -1   9   27.31    0.90
   3   1  -9   25.45    0.96
  -3  -1   9   25.37    0.82
   2   1  -9    2.15    0.20
  -2  -1   9    2.27    0.14
   1   1  -9   55.15    1.76
  -1  -1   9   50.17    1.48
   0   1  -9   35.74    1.22
   0   1  -9   34.90    1.22
   0  -1   9   34.59    1.22
   0  -1   9   32.64    0.96
   0  -1   9   33.61    0.96
  -1   1  -9    0.19    0.08
   1  -1   9    0.02    0.36
   1  -1   9    0.18    0.09
   2  -1   9   20.51    0.82
  -3   1  -9    8.18    0.35
   3  -1   9    7.77    0.26
   3  -1   9    3.91    1.56
   3  -1   9    8.19    0.27
   3  -1   9    8.21    0.44
  -4   1  -9    0.77    0.11
   4  -1   9    0.80    0.08
   4  -1   9    0.14    0.65
   4  -1   9    0.71    0.15
  -5   1  -9   15.81    0.73
   5  -1   9   16.46    0.76
   5  -1   9    9.05    2.53
   5  -1   9   16.28    0.55
  -6   1  -9    0.39    0.13
   6  -1   9    0.44    0.09
   6  -1   9    0.34    0.14
   6  -1   9    0.06    0.77
   7  -1   9    0.41    0.10
   7  -1   9    0.50    0.17
   7  -1   9    0.67    0.91
   8  -1   9    3.40    0.26
   8  -1   9    2.01    1.64
   8  -1   9    3.52    0.41
   6   0  -9    1.36    0.20
  -6   0   9    1.64    0.18
   5   0  -9   12.40    0.61
  -5   0   9   13.06    0.54
   4   0  -9   51.35    1.77
  -4   0   9   50.85    1.55
   3   0  -9    0.64    0.13
  -3   0   9    0.91    0.11
   2   0  -9   38.61    1.34
  -2   0   9   36.90    1.13
   1   0  -9   47.13    1.63
  -1   0   9   48.34    1.37
   0   0  -9   12.98    0.60
   0   0  -9   14.41    0.56
   0   0   9   12.66    0.59
   0   0   9   13.30    0.42
   0   0   9   13.56    0.42
  -1   0  -9    3.14    0.25
   1   0   9    2.99    0.24
  -2   0  -9   11.42    0.55
   2   0   9   10.89    0.54
  -3   0  -9    1.40    0.11
   3   0   9    1.46    0.08
   3   0   9    1.49    0.19
   3   0   9    1.33    0.08
   3   0   9    0.55    0.70
  -4   0  -9    0.56    0.10
   4   0   9    0.33    0.12
   4   0   9    0.70    0.08
   4   0   9    0.22    0.65
  -5   0  -9   14.78    0.69
   5   0   9   15.70    0.52
   5   0   9   14.96    0.73
   5   0   9    7.51    2.26
  -6   0  -9    0.90    0.16
   6   0   9    0.27    0.75
   6   0   9    0.74    0.11
   6   0   9    0.53    0.17
  -7   0  -9    2.68    0.30
   7   0   9    2.84    0.21
   7   0   9    0.67    0.95
   7   0   9    2.46    0.32
   8   0   9    4.25    0.44
   8   0   9    3.89    0.28
   8   0   9    1.79    1.44
   6  -1  -9   12.44    0.65
  -6   1   9   12.87    0.57
   5  -1  -9   15.50    0.73
  -5   1   9   15.71    0.63
   4  -1  -9    0.15    0.09
  -4   1   9    0.33    0.09
   3  -1  -9   14.26    0.65
  -3   1   9   14.46    0.54
   2  -1  -9   32.61    1.21
  -2   1   9   32.85    1.01
   1  -1  -9    0.04    0.07
  -1   1   9    0.19    0.05
   0  -1  -9    2.41    0.22
   0   1   9    2.41    0.13
  -1  -1  -9   59.53    2.06
  -1  -1  -9   59.63    2.06
  -1  -1  -9   60.05    1.99
   1   1   9   56.87    1.98
   1   1   9   59.00    1.64
   1   1   9   56.10    1.62
  -2  -1  -9    5.20    0.23
  -2  -1  -9    4.69    0.33
  -2  -1  -9    5.10    0.23
   2   1   9    4.87    0.19
   2   1   9    4.77    0.18
   2   1   9    5.08    0.34
  -3  -1  -9    4.11    0.22
   3   1   9    3.99    0.16
   3   1   9    4.09    0.31
   3   1   9    4.06    0.17
  -4  -1  -9    8.38    0.41
   4   1   9    8.18    0.49
   4   1   9    8.83    0.32
  -5  -1  -9    0.81    0.13
   5   1   9    0.96    0.18
   5   1   9    1.04    0.11
  -6  -1  -9    2.77    0.26
   6   1   9    2.62    0.30
   6   1   9    3.08    0.21
  -7  -1  -9   15.46    0.83
   7   1   9   17.04    0.65
   7   1   9   16.53    0.86
   8   1   9    4.17    0.43
   8   1   9    3.97    0.29
   6  -2  -9   13.65    0.69
  -6   2   9   12.11    0.57
   5  -2  -9    0.03    0.08
  -5   2   9    0.12    0.09
   4  -2  -9    6.97    0.43
  -4   2   9    6.69    0.35
   3  -2  -9   14.53    0.68
  -3   2   9   15.26    0.57
   2  -2  -9    9.99    0.53
  -2   2   9   10.93    0.43
   1  -2  -9   13.57    0.63
  -1   2   9   14.30    0.50
   0  -2  -9   13.05    0.61
   0  -2  -9   13.29    1.02
   0   2   9   12.63    0.45
  -1  -2  -9   16.46    0.71
  -1  -2  -9   15.70    0.66
   1   2   9   15.04    0.52
   1   2   9   16.45    0.72
  -2  -2  -9   21.33    0.82
  -2  -2  -9   21.02    0.88
   2   2   9   20.02    0.87
   2   2   9   20.42    0.64
   2   2   9   21.15    0.65
  -3  -2  -9   18.01    0.73
   3   2   9   17.68    0.80
   3   2   9   18.38    0.58
  -4  -2  -9    3.18    0.22
   4   2   9    3.43    0.18
   4   2   9    2.66    0.27
  -5  -2  -9   10.03    0.51
   5   2   9    9.53    0.56
   5   2   9    9.78    0.39
  -6  -2  -9   26.28    1.15
   6   2   9   26.27    1.14
   6   2   9   27.01    0.90
  -7  -2  -9    3.27    0.33
   7   2   9    3.62    0.37
   7   2   9    4.28    0.28
   8   2   9    5.95    0.37
   8   2   9    5.93    0.51
   9   2   9    7.96    0.47
   9   2   9    8.19    0.64
   5  -3  -9    0.55    0.16
  -5   3   9    0.94    0.16
   4  -3  -9   13.71    0.69
  -4   3   9   14.49    0.59
   3  -3  -9    8.62    0.49
  -3   3   9    8.77    0.41
   2  -3  -9    4.93    0.35
  -2   3   9    5.50    0.29
   1  -3  -9   14.13    0.66
  -1   3   9   13.57    0.52
   0  -3  -9   14.55    0.69
   0  -3  -9   16.86    1.25
   0   3   9   15.93    0.56
  -1  -3  -9    7.10    0.42
  -1  -3  -9    7.10    0.39
   1   3   9    6.68    0.30
   1   3   9    6.78    0.42
  -2  -3  -9   21.33    0.87
  -2  -3  -9   20.81    0.88
   2   3   9   19.69    0.87
   2   3   9   20.42    0.68
  -3  -3  -9   48.36    1.76
   3   3   9   46.58    1.39
   3   3   9   45.99    1.69
  -4  -3  -9   49.40    1.84
   4   3   9   47.89    1.78
   4   3   9   50.12    1.47
  -5  -3  -9   36.79    1.46
   5   3   9   37.29    1.44
   5   3   9   36.14    1.15
  -6  -3  -9    2.37    0.26
   6   3   9    2.00    0.27
   6   3   9    2.73    0.21
  -7  -3  -9   13.49    0.75
   7   3   9   13.74    0.58
   7   3   9   13.87    0.77
   8   3   9    9.12    0.49
   8   3   9    9.71    0.66
   9   3   9   -0.01    0.10
   9   3   9    0.16    0.16
   4  -4  -9    5.62    0.41
  -4   4   9    5.81    0.35
   3  -4  -9   -0.01    0.07
  -3   4   9   -0.03    0.07
   2  -4  -9   21.85    0.93
  -2   4   9   22.39    0.80
   1  -4  -9   16.09    0.75
  -1   4   9   17.26    0.63
   0  -4  -9    4.27    0.63
   0  -4  -9    3.27    0.28
   0   4   9    3.76    0.23
  -1  -4  -9   50.40    1.83
  -1  -4  -9   53.86    3.13
  -1  -4  -9   50.83    1.97
   1   4   9   53.01    1.57
  -2  -4  -9    7.21    0.43
  -2  -4  -9    6.93    0.81
  -2  -4  -9    6.93    0.44
   2   4   9    7.71    0.46
   2   4   9    7.64    0.34
  -3  -4  -9   15.57    0.74
  -3  -4  -9   14.99    0.72
   3   4   9   15.12    0.56
   3   4   9   14.88    0.73
  -4  -4  -9   39.24    1.53
   4   4   9   36.98    1.46
   4   4   9   38.82    1.21
  -5  -4  -9    8.01    0.49
   5   4   9    8.92    0.40
   5   4   9    8.20    0.52
  -6  -4  -9   12.27    0.67
   6   4   9   12.20    0.69
   6   4   9   12.69    0.53
  -7  -4  -9   14.09    0.78
   7   4   9   14.35    0.79
   7   4   9   14.29    0.61
   8   4   9    1.69    0.21
   8   4   9    1.28    0.27
   9   4   9    8.65    0.66
   9   4   9    9.67    0.54
   4  -5  -9    0.15    0.11
  -4   5   9   -0.13    0.09
   3  -5  -9   12.48    0.65
  -3   5   9   11.87    0.55
   2  -5  -9   15.08    0.73
  -2   5   9   16.33    0.65
   1  -5  -9    0.92    0.17
  -1   5   9    0.85    0.14
   0  -5  -9   41.67    1.57
   0  -5  -9   43.52    2.83
   0   5   9   44.53    1.37
  -1  -5  -9    9.48    1.01
  -1  -5  -9    7.96    0.49
   1   5   9    8.81    0.41
  -2  -5  -9    8.71    0.53
  -2  -5  -9    9.45    0.53
  -2  -5  -9    9.59    1.02
   2   5   9    9.02    0.42
   2   5   9    9.11    0.53
  -3  -5  -9   41.29    1.51
  -3  -5  -9   35.84    2.57
  -3  -5  -9   41.12    1.61
   3   5   9   39.50    1.50
   3   5   9   39.45    1.26
  -4  -5  -9    4.20    0.34
   4   5   9    4.29    0.27
   4   5   9    4.31    0.36
  -5  -5  -9    4.75    0.37
   5   5   9    4.30    0.28
   5   5   9    4.79    0.39
  -6  -5  -9   27.17    1.22
   6   5   9   26.75    1.17
   6   5   9   26.33    0.95
  -7  -5  -9    0.34    0.15
   7   5   9    0.42    0.13
   7   5   9    0.33    0.16
   8   5   9    2.25    0.33
   8   5   9    2.89    0.27
   9   5   9    5.17    0.39
   9   5   9    4.25    0.47
   3  -6  -9   15.51    0.79
  -3   6   9   17.25    0.71
   2  -6  -9    3.80    0.33
  -2   6   9    3.84    0.29
   1  -6  -9   15.48    0.77
  -1   6   9   17.94    0.70
   0  -6  -9   10.20    1.19
   0  -6  -9    9.92    0.55
   0   6   9    9.94    0.47
  -1  -6  -9    3.11    0.68
  -1  -6  -9    2.82    0.28
   1   6   9    3.22    0.25
  -2  -6  -9   34.14    1.49
  -2  -6  -9   36.68    1.39
  -2  -6  -9   35.11    2.51
   2   6   9   35.33    1.19
   2   6   9   36.06    1.39
  -3  -6  -9    4.05    0.74
  -3  -6  -9    4.22    0.36
  -3  -6  -9    4.50    0.36
   3   6   9    4.41    0.29
   3   6   9    4.02    0.35
  -4  -6  -9    6.05    0.44
  -4  -6  -9    6.06    0.45
  -4  -6  -9    6.49    0.89
   4   6   9    6.41    0.36
   4   6   9    6.34    0.45
  -5  -6  -9   19.62    1.74
  -5  -6  -9   19.74    0.97
   5   6   9   19.82    0.77
   5   6   9   19.13    0.92
  -6  -6  -9    0.01    0.09
   6   6   9    0.03    0.08
   6   6   9    0.03    0.10
  -7  -6  -9    0.37    0.16
   7   6   9    0.56    0.19
   7   6   9    0.35    0.12
   8   6   9    1.59    0.30
   8   6   9    2.18    0.25
   9   6   9    0.98    0.27
   9   6   9    1.04    0.21
   2  -7  -9    7.54    0.49
  -2   7   9    7.95    0.45
   1  -7  -9    4.75    0.38
  -1   7   9    5.47    0.35
   0  -7  -9    0.74    0.17
   0  -7  -9    0.54    0.46
   0   7   9    0.81    0.15
  -1  -7  -9   13.67    1.45
  -1  -7  -9   12.08    0.64
   1   7   9   12.16    0.56
  -2  -7  -9    3.27    0.31
  -2  -7  -9    3.10    0.74
  -2  -7  -9    3.40    0.34
   2   7   9    3.17    0.26
  -3  -7  -9    0.21    0.11
  -3  -7  -9    0.20    0.13
  -3  -7  -9    0.27    0.33
   3   7   9    0.35    0.11
   3   7   9    0.18    0.11
  -4  -7  -9    7.84    1.07
  -4  -7  -9    8.33    0.57
  -4  -7  -9    8.41    0.53
   4   7   9    8.73    0.54
   4   7   9    8.41    0.45
  -5  -7  -9    4.54    0.42
  -5  -7  -9    4.53    0.85
  -5  -7  -9    5.70    0.43
   5   7   9    5.74    0.44
   5   7   9    4.77    0.33
  -6  -7  -9    0.17    0.27
  -6  -7  -9    0.00    0.10
   6   7   9    0.11    0.10
   6   7   9    0.11    0.13
  -7  -7  -9    6.85    1.10
   7   7   9    6.99    0.44
   7   7   9    7.73    0.56
   8   7   9    4.06    0.43
   8   7   9    4.06    0.35
   0  -8  -9    5.30    0.40
   0  -8  -9    5.42    1.07
   0   8   9    5.35    0.36
  -1  -8  -9    4.27    0.94
  -1  -8  -9    4.13    0.35
   1   8   9    4.55    0.33
  -2  -8  -9    0.07    0.10
  -2  -8  -9    0.10    0.36
   2   8   9    0.32    0.13
  -3  -8  -9    4.36    0.37
  -3  -8  -9    3.98    0.40
  -3  -8  -9    3.95    0.89
   3   8   9    3.93    0.31
   3   8   9    4.00    0.36
  -4  -8  -9   12.68    1.48
  -4  -8  -9   12.55    0.78
  -4  -8  -9   13.27    0.71
   4   8   9   12.62    0.61
   4   8   9   12.99    0.71
  -5  -8  -9    0.06    0.29
  -5  -8  -9    0.02    0.09
  -5  -8  -9    0.16    0.13
   5   8   9    0.03    0.09
   5   8   9   -0.05    0.11
  -6  -8  -9    7.19    1.14
  -6  -8  -9    7.45    0.52
   6   8   9    6.33    0.42
   6   8   9    6.45    0.50
  -7  -8  -9    9.49    1.33
   7   8   9   11.01    0.69
   7   8   9   10.26    0.57
   8   8   9    1.59    0.24
  -2  -9  -9    1.55    0.70
  -2  -9  -9    1.73    0.25
   2   9   9    1.39    0.21
  -3  -9  -9   11.33    0.65
  -3  -9  -9   11.62    1.53
   3   9   9   12.39    0.61
  -4  -9  -9    0.09    0.36
  -4  -9  -9    0.02    0.11
   4   9   9    0.15    0.12
   4   9   9   -0.02    0.09
  -5  -9  -9    4.39    0.40
  -5  -9  -9    5.65    1.08
   5   9   9    4.59    0.37
   5   9   9    4.16    0.40
  -6  -9  -9   10.06    0.63
  -6  -9  -9    9.50    1.36
   6   9   9    8.46    0.52
   6   9   9    9.08    0.61
  -4  -7  10    2.29    0.23
  -3  -7  10    0.22    0.11
  -2  -7  10    0.98    0.15
  -1  -7  10    3.26    0.24
   0  -7  10    0.17    0.09
   1  -7  10    0.16    0.08
   1  -7  10    0.42    1.15
  -5  -6  10    0.60    0.14
  -4  -6  10    1.80    0.20
  -3  -6  10    1.84    0.19
  -2  -6  10    2.36    0.20
  -1  -6  10    7.30    0.36
   0  -6  10    0.29    0.94
   0  -6  10    0.93    0.13
   1  -6  10    7.50    0.35
   1  -6  10    7.38    2.34
   2  -6  10    1.09    1.27
   2  -6  10    1.92    0.17
   3  -6  10   -0.23    0.92
   3  -6  10    0.09    0.08
  -6  -5  10    0.27    0.13
  -6  -5  10    0.05    0.11
  -5  -5  10    3.87    0.29
  -4  -5  10    0.03    0.08
  -3  -5  10   11.98    0.50
  -2  -5  10   13.13    0.52
  -1  -5  10    3.18    0.21
   0   5 -10   13.21    0.66
   0  -5  10   13.26    0.49
   0  -5  10    9.80    2.34
  -1   5 -10   10.58    0.55
   1  -5  10   10.09    0.41
   1  -5  10    7.18    2.21
   2  -5  10    5.51    2.14
   2  -5  10    6.00    0.29
   3  -5  10    2.14    1.58
   4  -5  10    0.70    0.11
   4  -5  10    0.94    1.33
  -6  -4  10    3.88    0.31
  -5  -4  10    1.60    0.19
  -4  -4  10   16.88    0.65
  -4  -4  10   16.95    0.65
  -3  -4  10    4.20    0.25
  -3  -4  10    4.85    0.27
  -2  -4  10    0.52    0.09
  -1  -4  10   24.51    0.79
   0   4 -10    5.79    0.36
   0  -4  10    5.89    0.26
   0  -4  10    4.13    1.50
  -1   4 -10    0.74    0.13
   1  -4  10    0.59    0.08
   1  -4  10    0.29    0.76
  -2   4 -10   22.49    0.92
   2  -4  10   21.08    0.70
  -3   4 -10    0.02    0.07
   3  -4  10    0.06    0.05
   3  -4  10    0.21    0.86
   4  -4  10    5.82    2.27
   4  -4  10    7.75    0.34
   5  -4  10    0.92    0.12
   5  -4  10    0.52    1.04
  -6  -3  10    0.31    0.12
  -5  -3  10   29.13    1.02
  -4  -3  10    2.23    0.19
  -3  -3  10    0.04    0.06
  -2  -3  10   42.69    1.27
  -1  -3  10    3.18    0.17
  -1  -3  10    3.28    0.17
   0  -3  10    0.90    0.08
   0  -3  10    0.44    0.66
  -1   3 -10   17.30    0.70
   1  -3  10   16.60    0.53
  -2   3 -10    0.57    0.09
   2  -3  10    0.78    0.91
   2  -3  10    0.47    0.06
  -3   3 -10    2.26    0.19
   3  -3  10    1.92    0.13
   3  -3  10    1.15    1.07
  -4   3 -10    7.76    0.45
   4  -3  10    4.74    2.05
   4  -3  10    9.10    0.34
   5  -3  10    0.58    1.06
   6  -3  10    1.47    1.41
   6  -3  10    1.96    0.17
   6   2 -10   10.44    0.55
  -6  -2  10   11.15    0.52
   5   2 -10   19.56    0.83
  -5  -2  10   19.88    0.74
   4   2 -10    2.12    0.22
  -4  -2  10    2.80    0.20
   3   2 -10   36.77    1.27
  -3  -2  10   33.97    1.09
   2   2 -10   13.78    0.59
  -2  -2  10   13.05    0.47
   1   2 -10   10.64    0.48
  -1  -2  10    9.25    0.34
   0   2 -10   15.51    0.62
   0  -2  10   13.01    0.42
   0  -2  10   13.54    0.43
  -1   2 -10    0.28    0.05
  -1   2 -10    0.19    0.09
   1  -2  10    0.28    0.09
   1  -2  10    0.29    0.55
  -2   2 -10    1.87    0.21
  -2   2 -10    1.64    0.12
   2  -2  10    1.71    0.09
   2  -2  10    1.99    0.21
   2  -2  10    1.84    0.09
   2  -2  10    0.54    0.75
  -3   2 -10    3.72    0.22
   3  -2  10    2.46    1.42
   3  -2  10    3.16    0.27
   3  -2  10    3.70    0.16
  -4   2 -10    4.99    0.31
   4  -2  10    3.03    1.58
   4  -2  10    5.64    0.24
   4  -2  10    5.64    0.38
  -5   2 -10    2.13    0.22
   5  -2  10    2.00    0.15
   5  -2  10    2.37    1.48
   6  -2  10    3.22    1.83
   6  -2  10    4.76    0.26
   6   1 -10    8.39    0.50
  -6  -1  10    9.79    0.47
   5   1 -10    2.48    0.25
  -5  -1  10    2.70    0.22
   4   1 -10   12.82    0.61
  -4  -1  10   12.96    0.51
   3   1 -10   20.24    0.82
  -3  -1  10   20.33    0.69
   2   1 -10    5.11    0.32
  -2  -1  10    5.01    0.24
   1   1 -10    2.54    0.22
  -1  -1  10    2.08    0.13
   0   1 -10   36.13    1.25
   0   1 -10   35.88    1.27
   0  -1  10   33.34    0.99
   0  -1  10   34.21    0.99
  -1   1 -10   10.74    0.53
   1  -1  10   10.42    0.52
  -2   1 -10   11.73    0.57
   2  -1  10   11.10    0.56
  -3   1 -10    3.10    0.17
   3  -1  10    3.09    0.27
   3  -1  10    3.07    0.13
   3  -1  10    1.74    1.11
   3  -1  10    3.16    0.13
  -4   1 -10    0.23    0.07
   4  -1  10   -0.12    0.58
   4  -1  10    0.25    0.05
   4  -1  10    0.23    0.11
  -5   1 -10    9.22    0.50
   5  -1  10    9.89    0.37
   5  -1  10   10.08    0.57
   5  -1  10    4.70    2.03
   6  -1  10    6.18    0.46
   6  -1  10    2.31    1.54
   6  -1  10    5.94    0.29
   7  -1  10   -0.25    0.92
   7  -1  10    0.88    0.23
   6   0 -10    0.50    0.14
  -6   0  10    0.45    0.13
   5   0 -10    7.96    0.47
  -5   0  10    7.79    0.40
   4   0 -10   11.40    0.57
  -4   0  10   10.76    0.47
   3   0 -10    0.49    0.13
  -3   0  10    0.46    0.09
   2   0 -10    9.70    0.50
  -2   0  10   10.27    0.39
   1   0 -10   20.92    0.84
  -1   0  10   19.81    0.64
   0   0 -10    0.20    0.09
   0   0  10    0.14    0.04
  -1   0 -10   18.81    0.70
  -1   0 -10   18.87    0.80
   1   0  10   19.77    0.81
   1   0  10   18.72    0.55
  -2   0 -10   25.68    1.02
   2   0  10   25.46    1.02
  -3   0 -10    2.26    0.14
   3   0  10    2.48    0.25
   3   0  10    2.40    0.11
   3   0  10    2.26    0.10
  -4   0 -10   14.08    0.63
   4   0  10   16.07    0.74
   4   0  10   15.47    0.50
  -5   0 -10   14.81    0.70
   5   0  10   15.67    0.54
   5   0  10   15.72    0.77
  -6   0 -10   -0.02    0.07
   6   0  10    0.00    0.84
   6   0  10    0.15    0.07
   6   0  10    0.10    0.11
   7   0  10   11.20    0.49
   7   0  10   11.11    0.69
   5  -1 -10    9.76    0.55
  -5   1  10   10.27    0.48
   4  -1 -10    3.98    0.32
  -4   1  10    3.69    0.25
   3  -1 -10   12.48    0.61
  -3   1  10   12.89    0.51
   2  -1 -10   14.66    0.67
  -2   1  10   13.71    0.51
   1  -1 -10    2.59    0.24
  -1   1  10    2.66    0.16
   0  -1 -10   16.57    0.72
   0   1  10   15.57    0.52
  -1  -1 -10   25.01    0.92
  -1  -1 -10   25.62    1.00
   1   1  10   23.61    0.73
   1   1  10   22.98    0.97
  -2  -1 -10    8.66    0.37
  -2  -1 -10    8.23    0.36
  -2  -1 -10    8.99    0.50
   2   1  10    8.44    0.28
   2   1  10    8.89    0.49
   2   1  10    8.53    0.29
  -3  -1 -10   48.84    1.75
   3   1  10   49.72    1.77
   3   1  10   50.24    1.40
   3   1  10   49.14    1.39
  -4  -1 -10   45.18    1.63
   4   1  10   42.90    1.28
   4   1  10   45.01    1.64
  -5  -1 -10    1.23    0.16
   5   1  10    1.33    0.12
   5   1  10    1.22    0.22
  -6  -1 -10   19.29    0.93
   6   1  10   21.67    0.74
   6   1  10   21.73    0.99
   7   1  10    7.89    0.40
   7   1  10    7.60    0.56
   8   1  10    5.79    0.35
   8   1  10    4.78    0.48
   5  -2 -10    2.97    0.30
  -5   2  10    3.04    0.25
   4  -2 -10    4.05    0.33
  -4   2  10    4.08    0.27
   3  -2 -10   20.95    0.91
  -3   2  10   22.55    0.78
   2  -2 -10    9.06    0.51
  -2   2  10    9.45    0.40
   1  -2 -10   25.14    1.02
  -1   2  10   25.78    0.83
   0  -2 -10   49.84    2.74
   0  -2 -10   45.63    1.66
   0   2  10   45.01    1.37
  -1  -2 -10    1.03    0.13
  -1  -2 -10    0.92    0.17
   1   2  10    0.92    0.10
   1   2  10    0.90    0.16
  -2  -2 -10   52.00    1.84
  -2  -2 -10   50.99    1.80
   2   2  10   47.93    1.79
   2   2  10   51.06    1.46
  -3  -2 -10   30.92    1.23
  -3  -2 -10   31.37    1.19
   3   2  10   32.68    0.95
   3   2  10   29.69    1.22
  -4  -2 -10   -0.02    0.05
   4   2  10    0.11    0.10
   4   2  10    0.01    0.05
  -5  -2 -10   25.93    1.08
   5   2  10   26.72    0.85
   5   2  10   26.29    1.12
  -6  -2 -10    8.30    0.50
   6   2  10    8.13    0.55
   6   2  10    8.15    0.38
   7   2  10    0.80    0.21
   7   2  10    1.24    0.16
   8   2  10    8.25    0.62
   8   2  10    9.05    0.47
   4  -3 -10   19.20    0.89
  -4   3  10   20.48    0.77
   3  -3 -10    4.80    0.36
  -3   3  10    5.04    0.30
   2  -3 -10   12.26    0.62
  -2   3  10   11.55    0.49
   1  -3 -10   39.08    1.47
  -1   3  10   40.15    1.24
   0  -3 -10    1.72    0.41
   0  -3 -10    1.39    0.20
   0   3  10    1.46    0.14
  -1  -3 -10   43.46    2.65
  -1  -3 -10   42.07    1.64
  -1  -3 -10   43.80    1.59
   1   3  10   42.89    1.30
   1   3  10   43.87    1.59
  -2  -3 -10   21.29    0.91
  -2  -3 -10   20.75    0.87
   2   3  10   20.67    0.69
   2   3  10   19.18    0.89
  -3  -3 -10    0.13    0.07
  -3  -3 -10    0.55    0.16
   3   3  10    0.25    0.13
   3   3  10    0.14    0.06
  -4  -3 -10   19.73    0.82
   4   3  10   17.21    0.85
   4   3  10   18.21    0.64
  -5  -3 -10   10.23    0.53
   5   3  10    9.15    0.57
   5   3  10   10.12    0.42
  -6  -3 -10   -0.07    0.06
   6   3  10    0.03    0.09
   6   3  10    0.12    0.07
  -7  -3 -10    4.68    0.39
   7   3  10    4.56    0.42
   7   3  10    4.53    0.30
   8   3  10    4.53    0.33
   8   3  10    4.44    0.46
   4  -4 -10    6.81    0.47
  -4   4  10    6.90    0.40
   3  -4 -10    8.81    0.52
  -3   4  10    9.10    0.44
   2  -4 -10   18.75    0.87
  -2   4  10   21.20    0.75
   1  -4 -10    2.07    0.24
  -1   4  10    2.24    0.19
   0  -4 -10   11.34    0.61
   0   4  10   11.93    0.48
  -1  -4 -10   31.33    1.27
  -1  -4 -10   32.98    2.21
   1   4  10   32.99    1.05
  -2  -4 -10    1.69    0.20
  -2  -4 -10    1.79    0.46
  -2  -4 -10    1.49    0.22
   2   4  10    1.67    0.23
   2   4  10    1.67    0.16
  -3  -4 -10   18.50    0.89
  -3  -4 -10   20.64    0.90
   3   4  10   19.90    0.70
  -4  -4 -10   19.59    0.88
   4   4  10   17.94    0.88
   4   4  10   19.55    0.69
  -5  -4 -10    0.24    0.11
   5   4  10    0.00    0.06
   5   4  10    0.09    0.10
  -6  -4 -10    7.20    0.48
   6   4  10    7.61    0.38
   6   4  10    6.26    0.48
  -7  -4 -10    2.41    0.29
   7   4  10    2.45    0.33
   7   4  10    2.74    0.24
   8   4  10   -0.15    0.07
   8   4  10   -0.04    0.11
   3  -5 -10   11.47    0.63
  -3   5  10   11.51    0.54
   2  -5 -10    1.71    0.23
  -2   5  10    2.10    0.20
   1  -5 -10    4.05    0.34
  -1   5  10    4.58    0.29
   0  -5 -10   20.91    0.93
   0   5  10   22.07    0.79
  -1  -5 -10    0.17    0.10
  -1  -5 -10    0.17    0.25
   1   5  10    0.22    0.08
  -2  -5 -10    3.30    0.64
  -2  -5 -10    2.96    0.30
  -2  -5 -10    3.17    0.29
   2   5  10    2.78    0.30
   2   5  10    3.07    0.23
  -3  -5 -10   19.27    0.90
  -3  -5 -10   17.59    0.86
  -3  -5 -10   20.22    1.65
   3   5  10   19.23    0.89
   3   5  10   18.42    0.70
  -4  -5 -10    0.70    0.18
  -4  -5 -10    0.95    0.17
   4   5  10    0.99    0.20
   4   5  10    0.94    0.14
  -5  -5 -10    2.25    0.26
   5   5  10    2.31    0.20
   5   5  10    1.83    0.27
  -6  -5 -10   11.77    0.66
   6   5  10    9.87    0.64
   6   5  10   10.95    0.51
   7   5  10    0.90    0.23
   7   5  10    0.76    0.15
   8   5  10    4.24    0.33
   8   5  10    4.14    0.45
   2  -6 -10    0.30    0.15
  -2   6  10    0.20    0.10
   1  -6 -10    8.06    0.51
  -1   6  10    8.22    0.43
   0  -6 -10    2.62    0.28
   0   6  10    2.38    0.22
  -1  -6 -10    0.96    0.46
  -1  -6 -10    0.42    0.15
   1   6  10    0.52    0.13
  -2  -6 -10   13.15    0.69
  -2  -6 -10   11.19    1.27
  -2  -6 -10   12.75    0.71
   2   6  10   13.15    0.56
   2   6  10   12.51    0.68
  -3  -6 -10    6.20    0.45
  -3  -6 -10    5.76    0.89
  -3  -6 -10    5.57    0.43
   3   6  10    5.16    0.42
   3   6  10    5.49    0.33
  -4  -6 -10    0.72    0.17
  -4  -6 -10    0.72    0.19
  -4  -6 -10    0.45    0.34
   4   6  10    0.78    0.14
   4   6  10    0.68    0.18
  -5  -6 -10   16.44    0.88
  -5  -6 -10   17.19    1.64
  -5  -6 -10   17.14    0.86
   5   6  10   16.90    0.70
   5   6  10   17.09    0.87
  -6  -6 -10    6.49    0.49
   6   6  10    6.41    0.50
   6   6  10    6.32    0.39
   7   6  10    4.77    0.44
   7   6  10    4.68    0.34
   8   6  10   14.03    0.67
   8   6  10   12.88    0.81
   1  -7 -10    2.56    0.29
  -1   7  10    2.44    0.24
   0  -7 -10    0.07    0.10
   0   7  10    0.18    0.11
  -1  -7 -10    6.03    0.44
   1   7  10    5.85    0.36
  -2  -7 -10   12.08    0.66
  -2  -7 -10   11.77    1.37
   2   7  10   11.71    0.55
  -3  -7 -10    1.99    0.27
  -3  -7 -10    2.19    0.65
  -3  -7 -10    1.82    0.27
   3   7  10    1.69    0.26
   3   7  10    2.36    0.23
  -4  -7 -10   13.26    0.77
  -4  -7 -10   13.05    0.71
  -4  -7 -10   12.41    1.41
   4   7  10   12.97    0.60
   4   7  10   12.69    0.72
  -5  -7 -10    6.87    0.50
  -5  -7 -10    6.39    0.51
  -5  -7 -10    6.80    1.05
   5   7  10    6.54    0.40
   5   7  10    6.68    0.50
  -6  -7 -10    1.98    0.65
   6   7  10    2.12    0.24
   6   7  10    1.89    0.29
  -7  -7 -10   13.13    1.57
   7   7  10   14.97    0.85
   7   7  10   15.80    0.71
  -1  -8 -10    6.14    0.45
  -1  -8 -10    6.40    1.14
   1   8  10    5.69    0.38
  -2  -8 -10    0.14    0.38
  -2  -8 -10    0.53    0.17
   2   8  10    0.33    0.14
  -3  -8 -10   12.59    0.70
  -3  -8 -10   11.87    1.47
   3   8  10   11.42    0.58
  -4  -8 -10    7.66    1.19
  -4  -8 -10    8.12    0.54
   4   8  10    6.58    0.43
   4   8  10    7.32    0.53
  -5  -8 -10    2.74    0.77
  -5  -8 -10    1.90    0.29
   5   8  10    1.82    0.23
   5   8  10    2.09    0.30
  -6  -8 -10   11.26    1.46
  -6  -8 -10   12.39    0.73
   6   8  10   11.68    0.72
   6   8  10   12.31    0.62
   7   8  10    1.17    0.22
  -4  -6  11    1.05    0.17
  -3  -6  11    4.66    0.30
  -2  -6  11    6.57    0.35
  -1  -6  11    0.46    0.10
   0  -6  11    1.92    0.17
   1  -6  11    6.64    0.33
   1  -6  11    3.51    1.90
  -5  -5  11    0.00    0.09
  -4  -5  11    1.85    0.20
  -3  -5  11   15.51    0.61
  -2  -5  11   -0.03    0.06
  -1  -5  11    4.14    0.24
   0  -5  11    3.55    0.21
   1  -5  11    0.50    0.09
   1  -5  11    0.44    1.09
   2  -5  11    1.90    1.49
   2  -5  11    4.23    0.23
   3  -5  11    0.24    1.21
  -5  -4  11    2.69    0.25
  -5  -4  11    3.31    0.27
  -4  -4  11   20.76    0.78
  -4  -4  11   20.91    0.78
  -3  -4  11    0.27    0.09
  -3  -4  11    0.29    0.09
  -2  -4  11    6.84    0.32
  -1  -4  11    7.28    0.32
   0   4 -11    2.57    0.23
   0  -4  11    2.59    0.16
  -1   4 -11    3.67    0.27
   1  -4  11    3.82    0.20
   1  -4  11    1.62    1.25
  -2   4 -11    0.20    0.09
   2  -4  11    0.16    0.91
   2  -4  11    0.18    0.06
   3  -4  11    0.09    0.94
   4  -4  11    1.24    1.34
   4  -4  11    2.52    0.17
  -5  -3  11    7.57    0.40
  -4  -3  11    2.47    0.20
  -3  -3  11    5.28    0.28
  -2  -3  11    2.08    0.16
  -1  -3  11    4.20    0.21
   0  -3  11    5.12    0.22
  -1   3 -11    8.56    0.41
   1  -3  11    8.38    0.30
  -2   3 -11    0.21    0.07
   2  -3  11    0.15    0.05
   2  -3  11   -0.12    0.71
  -3   3 -11    1.08    0.13
   3  -3  11    0.07    0.87
   3  -3  11    1.08    0.09
   4  -3  11    4.77    2.16
   4  -3  11    7.91    0.32
   5  -3  11    2.06    0.16
   5  -3  11    1.62    1.53
   5   2 -11    4.03    0.32
  -5  -2  11    4.51    0.29
   4   2 -11    0.78    0.15
  -4  -2  11    0.99    0.13
   3   2 -11    5.47    0.34
  -3  -2  11    5.39    0.28
   2   2 -11    7.56    0.41
  -2  -2  11    7.27    0.31
   1   2 -11    1.04    0.15
  -1  -2  11    1.08    0.09
   0   2 -11   19.43    0.78
   0  -2  11   17.90    0.56
   1  -2  11    3.46    1.42
   1  -2  11    7.54    0.41
  -2   2 -11    7.87    0.33
   2  -2  11    4.47    1.71
  -3   2 -11   18.15    0.71
   3  -2  11   18.98    0.55
   3  -2  11   10.46    2.67
  -4   2 -11    1.25    0.14
   4  -2  11    1.06    0.10
   4  -2  11    0.34    0.95
   5  -2  11    0.23    1.03
   6  -2  11    5.96    0.29
   6  -2  11    2.22    1.73
   5   1 -11    0.01    0.08
  -5  -1  11    0.03    0.07
   4   1 -11   10.76    0.56
  -4  -1  11   10.86    0.47
   3   1 -11    9.43    0.50
  -3  -1  11    9.66    0.40
   2   1 -11    2.34    0.23
  -2  -1  11    2.71    0.17
   1   1 -11   14.79    0.65
  -1  -1  11   13.16    0.46
   0   1 -11    8.39    0.45
   0  -1  11    7.42    0.27
  -1   1 -11    0.57    0.14
   1  -1  11    0.52    0.13
  -2   1 -11   30.76    1.15
   2  -1  11   28.00    1.13
  -3   1 -11   10.65    0.43
   3  -1  11   11.72    0.59
   3  -1  11    4.87    1.84
  -4   1 -11    4.11    0.26
   4  -1  11    1.54    1.29
   4  -1  11    4.41    0.19
   4  -1  11    3.51    0.32
  -5   1 -11   11.80    0.61
   5  -1  11   13.48    0.70
   5  -1  11    6.32    2.43
   5  -1  11   13.83    0.47
   6  -1  11    0.76    0.11
   6  -1  11    0.37    1.01
   6  -1  11    0.93    0.21
   5   0 -11    6.99    0.45
  -5   0  11    7.28    0.38
   4   0 -11   11.50    0.60
  -4   0  11   11.59    0.50
   3   0 -11    0.10    0.09
  -3   0  11    0.39    0.09
   2   0 -11   21.91    0.91
  -2   0  11   21.66    0.73
   1   0 -11   24.78    0.99
  -1   0  11   24.03    0.76
   0   0 -11    4.95    0.34
   0   0  11    4.56    0.20
  -1   0 -11   30.40    1.14
   1   0  11   28.06    0.82
   1   0  11   28.23    1.12
   1   0  11   28.24    0.82
  -2   0 -11   19.35    0.83
   2   0  11   16.99    0.80
  -3   0 -11    6.18    0.42
  -3   0 -11    5.61    0.26
   3   0  11    5.71    0.40
  -4   0 -11   17.57    0.75
   4   0  11   19.40    0.59
   4   0  11   18.57    0.86
  -5   0 -11    2.10    0.21
   5   0  11    0.43    0.90
   5   0  11    2.51    0.17
   5   0  11    2.00    0.26
   6   0  11    4.69    0.26
   6   0  11    4.32    0.40
   6   0  11    1.55    1.44
   7   0  11    2.67    1.86
   7   0  11    7.60    0.38
   7   0  11    6.23    0.52
   5  -1 -11   13.71    0.70
  -5   1  11   13.16    0.58
   4  -1 -11    0.29    0.12
  -4   1  11    0.38    0.10
   3  -1 -11   19.92    0.87
  -3   1  11   20.40    0.73
   2  -1 -11   19.43    0.86
  -2   1  11   20.84    0.70
   1  -1 -11    0.98    0.18
  -1   1  11    0.77    0.09
   0  -1 -11   50.84    1.76
   0   1  11   48.08    1.42
  -1  -1 -11    8.11    0.48
   1   1  11    8.27    0.30
   1   1  11    7.62    0.47
  -2  -1 -11    6.05    0.41
  -2  -1 -11    6.47    0.30
   2   1  11    5.34    0.39
   2   1  11    6.14    0.23
  -3  -1 -11   16.26    0.66
  -3  -1 -11   18.09    0.81
   3   1  11   15.91    0.78
   3   1  11   16.92    0.53
  -4  -1 -11    1.88    0.16
   4   1  11    1.84    0.25
   4   1  11    1.84    0.13
  -5  -1 -11    3.25    0.26
   5   1  11    3.61    0.20
   5   1  11    3.17    0.33
   6   1  11    1.43    0.15
   6   1  11    1.28    0.25
   7   1  11    0.67    0.21
   7   1  11    0.65    0.13
   4  -2 -11   15.97    0.77
  -4   2  11   15.51    0.64
   3  -2 -11   10.53    0.58
  -3   2  11   10.37    0.46
   2  -2 -11    0.25    0.13
  -2   2  11    0.06    0.06
   1  -2 -11   23.28    0.97
  -1   2  11   22.26    0.76
   0  -2 -11    8.20    0.49
   0   2  11    8.56    0.35
  -1  -2 -11    0.00    0.07
   1   2  11   -0.09    0.05
   1   2  11   -0.01    0.04
  -2  -2 -11   23.54    1.02
  -2  -2 -11   24.59    0.96
   2   2  11   23.50    1.02
   2   2  11   24.14    0.76
  -3  -2 -11    4.36    0.37
  -3  -2 -11    4.85    0.29
   3   2  11    5.33    0.23
   3   2  11    4.34    0.37
  -4  -2 -11    0.48    0.10
   4   2  11    0.34    0.14
   4   2  11    0.41    0.08
  -5  -2 -11    6.20    0.37
   5   2  11    6.37    0.30
   5   2  11    5.72    0.45
  -6  -2 -11    1.28    0.19
   6   2  11    1.21    0.23
   6   2  11    1.28    0.14
   7   2  11    0.33    0.11
   7   2  11    0.21    0.15
   4  -3 -11    7.46    0.49
  -4   3  11    7.70    0.42
   3  -3 -11   -0.06    0.09
  -3   3  11   -0.01    0.06
   2  -3 -11    7.92    0.49
  -2   3  11    7.76    0.38
   1  -3 -11   11.63    0.62
  -1   3  11   11.66    0.48
   0  -3 -11    0.07    0.09
   0   3  11    0.36    0.08
  -1  -3 -11    7.72    0.49
  -1  -3 -11    8.55    0.89
   1   3  11    7.36    0.48
   1   3  11    7.36    0.33
  -2  -3 -11   10.99    0.54
  -2  -3 -11   10.39    0.59
   2   3  11    9.64    0.58
   2   3  11   10.49    0.42
  -3  -3 -11    0.42    0.15
  -3  -3 -11    0.60    0.12
   3   3  11    0.50    0.16
   3   3  11    0.57    0.09
  -4  -3 -11    8.36    0.46
   4   3  11    7.91    0.52
   4   3  11    8.33    0.36
  -5  -3 -11    8.55    0.48
   5   3  11    8.75    0.38
   5   3  11    7.92    0.55
  -6  -3 -11    0.13    0.10
   6   3  11    0.00    0.10
   6   3  11    0.08    0.07
   7   3  11    7.52    0.40
   7   3  11    7.52    0.57
   8   3  11    2.16    0.23
   8   3  11    2.27    0.35
   3  -4 -11    1.03    0.20
  -3   4  11    1.42    0.17
   2  -4 -11    7.34    0.48
  -2   4  11    7.04    0.38
   1  -4 -11    0.12    0.10
  -1   4  11    0.13    0.08
   0  -4 -11    2.37    0.27
   0   4  11    2.07    0.18
  -1  -4 -11   14.46    0.75
  -1  -4 -11   16.06    1.38
   1   4  11   15.66    0.59
  -2  -4 -11    1.46    0.22
  -2  -4 -11    1.38    0.19
  -2  -4 -11    1.99    0.50
   2   4  11    1.83    0.16
   2   4  11    1.66    0.24
  -3  -4 -11    5.23    0.36
  -3  -4 -11    4.60    0.38
   3   4  11    4.78    0.39
   3   4  11    5.02    0.28
  -4  -4 -11   13.87    0.76
  -4  -4 -11   15.46    0.74
   4   4  11   14.55    0.77
   4   4  11   15.53    0.58
  -5  -4 -11    2.77    0.27
   5   4  11    2.36    0.30
   5   4  11    2.68    0.21
   6   4  11    9.24    0.62
   6   4  11    9.95    0.46
   7   4  11   12.54    0.77
   7   4  11   13.19    0.59
   8   4  11    0.02    0.13
   8   4  11    0.03    0.10
   2  -5 -11    1.03    0.20
  -2   5  11    0.71    0.14
   1  -5 -11    1.68    0.24
  -1   5  11    1.96    0.19
   0  -5 -11   10.37    0.61
   0   5  11   11.52    0.50
  -1  -5 -11    3.83    0.34
  -1  -5 -11    4.48    0.76
   1   5  11    4.31    0.27
  -2  -5 -11    7.29    0.50
  -2  -5 -11    6.72    0.91
  -2  -5 -11    7.18    0.48
   2   5  11    7.43    0.50
   2   5  11    7.74    0.38
  -3  -5 -11   16.50    1.54
  -3  -5 -11   17.27    0.85
   3   5  11   18.25    0.68
  -4  -5 -11    1.01    0.21
  -4  -5 -11    1.12    0.19
   4   5  11    1.21    0.15
   4   5  11    1.53    0.25
  -5  -5 -11    5.44    0.41
   5   5  11    5.36    0.32
   5   5  11    5.17    0.44
   6   5  11   14.24    0.81
   6   5  11   14.38    0.62
   7   5  11    0.10    0.12
   7   5  11   -0.03    0.09
   1  -6 -11    6.80    0.48
  -1   6  11    6.60    0.39
   0  -6 -11    1.47    0.23
   0   6  11    1.33    0.17
  -1  -6 -11    3.11    0.32
   1   6  11    3.03    0.25
  -2  -6 -11   15.88    1.58
  -2  -6 -11   17.37    0.85
   2   6  11   16.15    0.67
  -3  -6 -11    2.25    0.28
  -3  -6 -11    1.67    0.56
  -3  -6 -11    1.88    0.27
   3   6  11    2.20    0.21
   3   6  11    2.14    0.29
  -4  -6 -11    4.77    0.40
  -4  -6 -11    3.86    0.79
   4   6  11    4.26    0.39
   4   6  11    4.24    0.30
  -5  -6 -11   13.35    1.48
  -5  -6 -11   15.13    0.81
   5   6  11   13.44    0.78
   5   6  11   14.42    0.62
   6   6  11   -0.03    0.08
   6   6  11   -0.10    0.10
   7   6  11    2.78    0.37
   7   6  11    3.13    0.28
  -1  -7 -11   14.29    0.76
   1   7  11   14.25    0.63
  -2  -7 -11    1.17    0.57
  -2  -7 -11    0.99    0.22
   2   7  11    1.05    0.17
  -3  -7 -11    6.19    1.04
  -3  -7 -11    5.67    0.46
   3   7  11    5.36    0.36
   3   7  11    6.03    0.47
  -4  -7 -11    8.29    1.18
  -4  -7 -11    8.43    0.58
   4   7  11    9.40    0.49
  -5  -7 -11    0.21    0.14
  -5  -7 -11    0.12    0.31
   5   7  11   -0.03    0.08
   5   7  11    0.11    0.12
  -6  -7 -11    2.66    0.35
  -6  -7 -11    2.55    0.75
   6   7  11    2.77    0.27
   6   7  11    2.41    0.34
  -3  -8 -11    2.65    0.81
  -3  -8 -11    2.24    0.31
   3   8  11    2.72    0.27
  -4  -8 -11    0.53    0.17
  -4  -8 -11    0.59    0.46
   4   8  11    0.37    0.14
   4   8  11    0.35    0.15
  -3  -5  12    0.60    0.12
  -2  -5  12    0.24    0.09
  -1  -5  12    3.39    0.22
   0  -5  12    1.48    0.14
   1  -5  12    0.18    0.07
  -4  -4  12    2.41    0.22
  -4  -4  12    1.85    0.19
  -3  -4  12    0.49    0.11
  -2  -4  12    0.07    0.08
  -1  -4  12    8.37    0.36
   0  -4  12    1.85    0.14
   1  -4  12    4.84    0.23
   2  -4  12    3.60    1.83
   3  -4  12    0.06    1.08
   3  -4  12    0.23    0.07
  -4  -3  12    3.06    0.23
  -3  -3  12    2.99    0.21
  -2  -3  12   11.23    0.44
  -1  -3  12    0.91    0.10
   0  -3  12    2.47    0.15
  -1   3 -12   19.32    0.78
   1  -3  12   19.06    0.59
  -2   3 -12    0.92    0.12
   2  -3  12    0.14    0.91
   2  -3  12    0.95    0.08
   3  -3  12    2.28    1.65
   3  -3  12    5.41    0.22
   4  -3  12    1.43    1.48
  -4  -2  12    1.35    0.16
  -3  -2  12   11.61    0.47
  -2  -2  12    6.13    0.28
  -1  -2  12   10.73    0.39
   0  -2  12   10.87    0.36
   2  -2  12    2.79    1.48
  -3   2 -12    7.25    0.34
   3  -2  12    7.57    0.26
   3  -2  12    3.42    1.77
   4  -2  12   -0.08    0.94
   4  -2  12    0.03    0.05
   5  -2  12    0.42    1.19
   4   1 -12   10.83    0.58
  -4  -1  12   10.61    0.47
   3   1 -12    6.07    0.40
  -3  -1  12    6.69    0.32
   2   1 -12    4.88    0.34
  -2  -1  12    4.47    0.23
   1   1 -12   23.02    0.91
  -1  -1  12   19.91    0.67
   0   1 -12    3.05    0.29
   0  -1  12    3.20    0.15
  -1   1 -12    9.15    0.52
   1  -1  12    9.86    0.53
  -2   1 -12    7.95    0.49
   2  -1  12    8.56    0.50
  -3   1 -12    0.17    0.12
   3  -1  12    0.11    0.11
  -4   1 -12    2.66    0.21
   4  -1  12    1.00    1.20
   4  -1  12    3.18    0.32
   4  -1  12    3.22    0.16
   5  -1  12    0.35    1.11
   5  -1  12    0.79    0.10
   4   0 -12    2.34    0.26
  -4   0  12    2.18    0.20
   3   0 -12    1.26    0.20
  -3   0  12    1.46    0.15
   2   0 -12   14.66    0.70
  -2   0  12   14.12    0.53
   1   0 -12    2.40    0.26
  -1   0  12    2.96    0.17
   0   0 -12    1.42    0.21
   0   0  12    1.48    0.11
  -1   0 -12   13.29    0.66
   1   0  12   12.79    0.40
   1   0  12   12.58    0.65
  -2   0 -12    1.43    0.22
   2   0  12    1.84    0.24
  -3   0 -12    1.57    0.23
   3   0  12    1.28    0.21
  -4   0 -12    4.35    0.26
   4   0  12    4.41    0.37
   4   0  12    4.39    0.20
   5   0  12    0.87    0.20
   5   0  12    0.90    0.10
   6   0  12    0.50    0.18
   6   0  12    0.74    0.11
   4  -1 -12    0.31    0.13
  -4   1  12    0.28    0.10
   3  -1 -12    7.77    0.49
  -3   1  12    7.94    0.38
   2  -1 -12    3.97    0.33
  -2   1  12    3.92    0.23
   1  -1 -12    0.89    0.18
  -1   1  12    0.70    0.10
   0  -1 -12    8.04    0.49
   0   1  12    8.20    0.32
  -1  -1 -12    5.49    0.39
   1   1  12    4.54    0.37
   1   1  12    4.89    0.21
  -2  -1 -12    0.07    0.05
  -2  -1 -12    0.22    0.11
   2   1  12    0.04    0.04
   2   1  12    0.07    0.09
  -3  -1 -12    9.08    0.40
  -3  -1 -12    8.75    0.54
   3   1  12    8.24    0.53
   3   1  12    8.67    0.31
  -4  -1 -12    7.25    0.37
   4   1  12    7.38    0.29
   4   1  12    7.17    0.50
  -5  -1 -12    0.84    0.13
   5   1  12    1.02    0.11
   5   1  12    0.78    0.20
   6   1  12    8.17    0.38
   6   1  12    8.55    0.58
   3  -2 -12    2.26    0.27
  -3   2  12    2.56    0.21
   2  -2 -12    0.05    0.10
  -2   2  12   -0.01    0.07
   1  -2 -12    4.31    0.35
  -1   2  12    4.34    0.24
   0  -2 -12    8.73    0.53
   0   2  12    8.37    0.35
  -1  -2 -12    0.64    0.16
   1   2  12    0.67    0.09
  -2  -2 -12    9.70    0.58
  -2  -2 -12   10.87    0.50
   2   2  12   10.12    0.38
   2   2  12    9.35    0.58
  -3  -2 -12    9.98    0.60
  -3  -2 -12   11.33    0.51
   3   2  12   10.88    0.62
   3   2  12   10.33    0.40
  -4  -2 -12    0.52    0.18
  -4  -2 -12    0.46    0.10
   4   2  12    0.47    0.16
   4   2  12    0.45    0.09
  -5  -2 -12   11.73    0.57
   5   2  12   11.15    0.67
   5   2  12   10.86    0.44
   6   2  12   11.09    0.47
   6   2  12   10.86    0.69
   7   2  12    0.94    0.25
   7   2  12    1.03    0.15
   3  -3 -12    0.19    0.13
  -3   3  12    0.28    0.11
   2  -3 -12    3.27    0.33
  -2   3  12    3.70    0.25
   1  -3 -12    9.72    0.57
  -1   3  12    9.16    0.41
   0  -3 -12    2.20    0.27
   0   3  12    1.81    0.16
  -1  -3 -12   17.01    0.83
   1   3  12   17.47    0.62
  -2  -3 -12   12.76    0.71
  -2  -3 -12   13.62    0.65
   2   3  12   14.42    0.74
   2   3  12   13.02    0.50
  -3  -3 -12    0.25    0.10
  -3  -3 -12    0.10    0.10
   3   3  12    0.19    0.12
   3   3  12    0.07    0.06
  -4  -3 -12   11.97    0.71
  -4  -3 -12   13.39    0.63
   4   3  12   13.35    0.50
   4   3  12   12.11    0.71
   5   3  12   12.04    0.71
   5   3  12   11.85    0.48
   6   3  12    0.67    0.21
   6   3  12    1.17    0.15
   7   3  12    8.14    0.43
   7   3  12    7.81    0.59
   2  -4 -12    9.07    0.56
  -2   4  12    8.92    0.44
   1  -4 -12    0.08    0.10
  -1   4  12    0.03    0.08
   0  -4 -12    8.75    0.54
   0   4  12    8.30    0.40
  -1  -4 -12   13.75    0.73
   1   4  12   13.99    0.55
  -2  -4 -12    0.00    0.25
  -2  -4 -12    0.09    0.11
  -2  -4 -12    0.04    0.08
   2   4  12   -0.01    0.08
   2   4  12   -0.04    0.05
  -3  -4 -12   10.35    0.62
  -3  -4 -12   10.03    0.56
   3   4  12   10.16    0.44
   3   4  12    9.64    0.61
  -4  -4 -12   10.30    0.65
  -4  -4 -12   10.88    0.59
   4   4  12   10.49    0.65
   4   4  12   10.33    0.45
  -5  -4 -12    1.11    0.24
   5   4  12    0.76    0.13
   5   4  12    1.09    0.24
   6   4  12    6.12    0.35
   6   4  12    5.58    0.48
   7   4  12    0.95    0.26
   7   4  12    1.08    0.17
   1  -5 -12    6.36    0.47
  -1   5  12    6.71    0.37
   0  -5 -12   15.58    0.81
   0   5  12   16.80    0.66
  -1  -5 -12    0.27    0.14
   1   5  12    0.06    0.07
  -2  -5 -12    4.88    0.43
  -2  -5 -12    6.50    0.92
   2   5  12    6.76    0.35
   2   5  12    6.11    0.47
  -3  -5 -12   11.44    1.25
  -3  -5 -12   10.97    0.66
   3   5  12   11.08    0.49
   3   5  12    9.73    0.64
  -4  -5 -12    0.88    0.21
   4   5  12    1.43    0.26
   4   5  12    0.94    0.14
  -5  -5 -12    2.89    0.35
   5   5  12    3.30    0.37
   5   5  12    3.23    0.25
   6   5  12    2.28    0.33
   6   5  12    2.08    0.21
  -1  -6 -12    6.46    0.48
   1   6  12    6.39    0.37
  -2  -6 -12    5.10    0.91
  -2  -6 -12    5.39    0.44
   2   6  12    5.17    0.33
  -3  -6 -12    0.15    0.30
  -3  -6 -12    0.16    0.12
   3   6  12   -0.03    0.10
   3   6  12   -0.01    0.07
  -4  -6 -12    2.48    0.68
  -4  -6 -12    2.41    0.32
   4   6  12    2.45    0.23
   4   6  12    1.60    0.28
  -5  -6 -12    2.63    0.34
  -5  -6 -12    2.74    0.73
   5   6  12    2.32    0.23
   5   6  12    1.89    0.31
  -6  -6 -12    0.13    0.14
   6   6  12    0.04    0.09
   6   6  12   -0.05    0.12
  -3  -7 -12    1.79    0.66
  -3  -7 -12    1.49    0.27
   3   7  12    2.05    0.23
  -4  -7 -12    5.79    0.48
  -4  -7 -12    4.87    0.97
   4   7  12    5.51    0.37
   4   7  12    5.08    0.46
  -2  -4  13    9.22    0.41
  -1  -4  13    4.56    0.25
   0  -4  13    0.00    0.06
   1  -4  13    4.25    0.21
  -2  -3  13    8.56    0.38
  -2  -3  13    8.45    0.37
  -1  -3  13    0.17    0.07
   0  -3  13    7.84    0.31
   1  -3  13    3.78    0.17
   2  -3  13    0.13    0.04
  -3  -2  13    5.50    0.30
  -2  -2  13    0.29    0.08
  -1  -2  13    2.22    0.15
   0  -2  13    6.56    0.26
   0  -2  13    6.68    0.26
   3  -2  13    2.34    1.62
   4  -2  13    0.06    0.05
   3   1 -13    1.51    0.21
  -3  -1  13    1.25    0.14
   2   1 -13    2.13    0.24
  -2  -1  13    2.10    0.16
   1   1 -13    5.21    0.37
  -1  -1  13    4.54    0.23
   0   1 -13    2.82    0.28
   0  -1  13    2.50    0.14
   4  -1  13    2.46    0.14
   3   0 -13    1.02    0.19
  -3   0  13    0.89    0.13
   2   0 -13    4.41    0.36
  -2   0  13    4.46    0.25
   1   0 -13    5.19    0.38
  -1   0  13    4.98    0.25
   0   0 -13    0.75    0.17
   0   0  13    0.76    0.09
  -1   0 -13   11.41    0.62
   1   0  13   10.64    0.35
  -2   0 -13    5.38    0.41
   2   0  13    5.20    0.40
  -3   0 -13    1.75    0.25
   3   0  13    1.59    0.24
  -4   0 -13   10.22    0.62
   4   0  13    9.39    0.34
   4   0  13    9.85    0.60
   5   0  13    2.77    0.17
   5   0  13    2.14    0.30
   2  -1 -13    3.91    0.34
  -2   1  13    3.72    0.24
   1  -1 -13    0.02    0.09
  -1   1  13    0.12    0.06
   0  -1 -13   21.93    0.96
   0   1  13   20.51    0.68
  -1  -1 -13    5.85    0.43
   1   1  13    5.79    0.24
  -2  -1 -13    1.19    0.22
   2   1  13    1.54    0.10
   2   1  13    1.56    0.24
  -3  -1 -13   10.44    0.62
  -3  -1 -13   10.77    0.47
   3   1  13   10.69    0.36
   3   1  13    9.67    0.61
  -4  -1 -13    6.79    0.51
   4   1  13    7.31    0.29
   4   1  13    7.12    0.52
   5   1  13    4.70    0.24
   5   1  13    5.13    0.44
   2  -2 -13    0.59    0.18
  -2   2  13    0.78    0.12
   1  -2 -13   17.46    0.85
  -1   2  13   17.91    0.64
   0  -2 -13    4.87    0.39
   0   2  13    4.80    0.25
  -1  -2 -13    0.56    0.17
   1   2  13    0.76    0.10
  -2  -2 -13   16.28    0.83
   2   2  13   16.64    0.56
   2   2  13   15.93    0.82
  -3  -2 -13    4.57    0.29
  -3  -2 -13    3.75    0.37
   3   2  13    4.36    0.22
   3   2  13    3.80    0.37
  -4  -2 -13    4.88    0.43
   4   2  13    4.94    0.42
   4   2  13    4.68    0.24
   5   2  13    6.87    0.52
   5   2  13    6.81    0.32
   6   2  13    0.14    0.16
   6   2  13    0.31    0.10
   1  -3 -13    8.46    0.55
  -1   3  13    9.20    0.42
   0  -3 -13    1.69    0.26
   0   3  13    2.10    0.17
   1   3  13   10.30    0.42
  -2  -3 -13    4.04    0.39
   2   3  13    3.79    0.37
   2   3  13    4.49    0.24
  -3  -3 -13    3.93    0.38
   3   3  13    3.65    0.22
   3   3  13    3.38    0.36
  -4  -3 -13    5.57    0.46
   4   3  13    5.90    0.48
   4   3  13    5.94    0.30
  -5  -3 -13    0.00    0.13
   5   3  13    0.20    0.08
   5   3  13    0.02    0.10
   6   3  13    0.00    0.07
   6   3  13   -0.03    0.10
   0  -4 -13    7.17    0.51
   0   4  13    7.47    0.38
  -1  -4 -13    5.10    0.43
   1   4  13    5.23    0.30
  -2  -4 -13    2.46    0.31
   2   4  13    1.86    0.28
   2   4  13    2.21    0.19
  -3  -4 -13    3.20    0.36
   3   4  13    3.30    0.36
   3   4  13    4.14    0.25
  -4  -4 -13    1.21    0.24
   4   4  13    1.31    0.25
   4   4  13    1.14    0.14
  -5  -4 -13    0.05    0.12
   5   4  13    0.08    0.12
   5   4  13    0.01    0.07
  -1  -5 -13    0.16    0.12
   1   5  13   -0.02    0.07
  -2  -5 -13    1.50    0.26
   2   5  13    2.06    0.20
  -3  -5 -13    9.57    1.17
  -3  -5 -13    8.64    0.60
   3   5  13    8.89    0.43
   3   5  13    7.84    0.58
  -4  -5 -13    0.25    0.15
  -4  -5 -13    0.61    0.43
   4   5  13    0.37    0.16
   4   5  13    0.56    0.13
  -5  -5 -13    4.97    0.46
   5   5  13    5.34    0.33
   5   5  13    5.30    0.48
   0  -2  14    6.99    0.27
  -1  -1  14   11.00    0.42
   0  -1  14    0.64    0.07
   1   0 -14    0.49    0.16
  -1   0  14    0.33    0.08
   0   0 -14    4.54    0.37
   0   0  14    3.98    0.20
  -1   0 -14    7.03    0.47
   1   0  14    6.17    0.24
  -2   0 -14    0.64    0.19
   2   0  14    0.64    0.18
  -3   0 -14    9.10    0.58
   3   0  14    8.58    0.56
   1  -1 -14    2.50    0.29
   0  -1 -14    9.41    0.57
   0   1  14    8.42    0.35
  -1  -1 -14    0.03    0.10
   1   1  14    0.15    0.06
  -2  -1 -14    6.04    0.46
   2   1  14    5.22    0.43
   2   1  14    5.59    0.23
  -3  -1 -14    3.05    0.34
   3   1  14    2.48    0.14
   3   1  14    2.69    0.32
  -4  -1 -14    0.03    0.12
   4   1  14   -0.02    0.05
   4   1  14    0.08    0.12
   0  -2 -14    0.79    0.20
   0   2  14    1.01    0.12
  -1  -2 -14    3.89    0.37
   1   2  14    2.93    0.19
  -2  -2 -14    5.77    0.47
   2   2  14    6.13    0.47
   2   2  14    5.61    0.26
  -3  -2 -14    0.15    0.13
   3   2  14   -0.02    0.05
   3   2  14    0.05    0.11
  -4  -2 -14    0.51    0.18
   4   2  14    0.52    0.09
   4   2  14    0.50    0.19
  -1  -3 -14    1.84    0.28
   1   3  14    1.77    0.16
  -2  -3 -14    3.63    0.38
   2   3  14    3.28    0.21
  -3  -3 -14    1.68    0.28
   3   3  14    1.72    0.15
   3   3  14    1.39    0.26
   0   0   0    0.00    0.00
;
_iucr_refine_instructions_details
;
TITL 1302 IN P-1
CELL  0.71073  8.13480  8.63780 10.83500 86.06300 82.08800 66.40800
ZERR 2  0.00030  0.00030  0.00040  0.00100  0.00100  0.00100
LATT 1
SFAC C H O F S I
UNIT 30 20 4 2 2 2
TEMP -100
PLAN 30
FMAP 2
L.S. 15
BOND
CONF
MPLA 9 C1 C2 C3 C4 C5 C6 C7 O1 C8
MPLA 6 C9 C10 C11 C12 C13 C14
BOND $H
EQIV $1 -x, 2-y, 1-z
EQIV $2 2-x, 1-y, 1-z
EQIV $3 1-x, 2-y, 2-z
HTAB C6 O1_$1
HTAB C11 O2_$2
BIND I1 O2_$3
ACTA
WGHT    0.027700    0.250600
FVAR       0.15424
I1    6    0.171392    1.149394    1.025925    11.00000    0.02741    0.03722 =
         0.02882   -0.00751    0.00213   -0.01142
S1    5    0.783290    0.701388    0.612260    11.00000    0.01711    0.02549 =
         0.03305   -0.00041   -0.00367   -0.00688
F1    4    0.448130    0.696741    0.057310    11.00000    0.04622    0.04635 =
         0.03160   -0.00383   -0.01466   -0.01005
O1    3    0.297529    0.862170    0.499789    11.00000    0.01923    0.02769 =
         0.02695   -0.00252   -0.00479   -0.00499
O2    3    0.814350    0.830240    0.679583    11.00000    0.02787    0.03100 =
         0.04205    0.00115   -0.01076   -0.01420
C1    1    0.552105    0.784901    0.591228    11.00000    0.01888    0.02223 =
         0.02868    0.00053   -0.00335   -0.00722
C2    1    0.404228    0.896296    0.675182    11.00000    0.01874    0.02115 =
         0.02830    0.00196   -0.00321   -0.00776
C3    1    0.384431    0.958263    0.794462    11.00000    0.02045    0.02587 =
         0.02718    0.00098   -0.00430   -0.00888
AFIX  43
H3    2    0.485119    0.931226    0.839316    11.00000   -1.20000
AFIX   0
C4    1    0.210800    1.061223    0.844500    11.00000    0.02321    0.02453 =
         0.02789   -0.00006   -0.00137   -0.01001
C5    1    0.060224    1.104057    0.779573    11.00000    0.02038    0.02541 =
         0.03413   -0.00069   -0.00072   -0.00589
AFIX  43
H5    2   -0.056009    1.175337    0.817319    11.00000   -1.20000
AFIX   0
C6    1    0.079266    1.043653    0.661356    11.00000    0.01835    0.02918 =
         0.03397    0.00002   -0.00629   -0.00585
AFIX  43
H6    2   -0.020944    1.071750    0.615842    11.00000   -1.20000
AFIX   0
C7    1    0.252767    0.939801    0.612970    11.00000    0.02184    0.02354 =
         0.02537    0.00042   -0.00453   -0.00739
C8    1    0.481549    0.768645    0.488077    11.00000    0.01814    0.02154 =
         0.02947    0.00186   -0.00187   -0.00598
C9    1    0.553860    0.672731    0.373234    11.00000    0.02275    0.02581 =
         0.02804   -0.00127   -0.00246   -0.01269
C10   1    0.702736    0.518366    0.369614    11.00000    0.02477    0.02832 =
         0.03045   -0.00099   -0.00421   -0.00849
AFIX  43
H10   2    0.761063    0.475684    0.442201    11.00000   -1.20000
AFIX   0
C11   1    0.765737    0.427152    0.260417    11.00000    0.02246    0.02699 =
         0.03627   -0.00298   -0.00019   -0.00659
AFIX  43
H11   2    0.867972    0.322768    0.258275    11.00000   -1.20000
AFIX   0
C12   1    0.680585    0.487234    0.154435    11.00000    0.02842    0.03306 =
         0.03176   -0.00764    0.00084   -0.01277
AFIX  43
H12   2    0.722343    0.424991    0.079442    11.00000   -1.20000
AFIX   0
C14   1    0.467525    0.734758    0.266113    11.00000    0.02239    0.02537 =
         0.03067    0.00095   -0.00433   -0.01006
AFIX  43
H14   2    0.366114    0.839635    0.266608    11.00000   -1.20000
AFIX   0
C13   1    0.533888    0.639489    0.160681    11.00000    0.02908    0.03422 =
         0.02833    0.00004   -0.00610   -0.01484
C15   1    0.779539    0.542315    0.726761    11.00000    0.03567    0.03097 =
         0.05597    0.01555   -0.01857   -0.01470
AFIX 137
H15A  2    0.898952    0.486340    0.755433    11.00000   -1.50000
H15B  2    0.748311    0.458748    0.689805    11.00000   -1.50000
H15C  2    0.689306    0.594944    0.797608    11.00000   -1.50000
HKLF 4
REM  1302 IN P-1
REM R1 =  0.0213 for   3226 Fo > 4sig(Fo)  and  0.0240 for all   3450 data
REM    182 parameters refined using      0 restraints
END
WGHT      0.0277      0.2506
REM Highest difference peak  0.713,  deepest hole -0.592,  1-sigma level  0.087
Q1    1   0.0933  1.2408  1.0146  11.00000  0.05    0.71
Q2    1   0.2691  1.1766  1.0344  11.00000  0.05    0.49
Q3    1   0.0700  1.1435  1.0233  11.00000  0.05    0.48
Q4    1   0.2692  1.1095  1.0973  11.00000  0.05    0.37
Q5    1   0.6605  0.7542  0.5977  11.00000  0.05    0.35
Q6    1   0.3354  0.9297  0.6395  11.00000  0.05    0.34
Q7    1   0.7019  0.4421  0.2198  11.00000  0.05    0.32
Q8    1   0.5366  0.7431  0.5448  11.00000  0.05    0.31
Q9    1   0.4828  0.8332  0.6451  11.00000  0.05    0.30
Q10   1   0.5377  0.7049  0.4210  11.00000  0.05    0.29
Q11   1   0.2839  1.0686  1.0199  11.00000  0.05    0.29
Q12   1   0.6407  0.5916  0.1432  11.00000  0.05    0.28
Q13   1   0.7219  0.4754  0.3165  11.00000  0.05    0.27
Q14   1   0.5084  0.6661  0.1171  11.00000  0.05    0.25
Q15   1   0.1429  1.0845  0.8093  11.00000  0.05    0.24
Q16   1   0.3035  1.0361  0.8044  11.00000  0.05    0.24
Q17   1  -0.0845  1.0043  0.8844  11.00000  0.05    0.24
Q18   1   0.5639  0.7365  0.5990  11.00000  0.05    0.24
Q19   1   0.3948  0.7999  0.4978  11.00000  0.05    0.24
Q20   1   0.9099  0.6544  0.5171  11.00000  0.05    0.23
Q21   1   0.9329  0.7859  0.6447  11.00000  0.05    0.23
Q22   1   0.3541  0.8621  0.6781  11.00000  0.05    0.22
Q23   1   0.2851  1.0232  1.0635  11.00000  0.05    0.22
Q24   1   0.5160  0.6985  0.3183  11.00000  0.05    0.22
Q25   1   0.6730  0.2774  0.1845  11.00000  0.05    0.22
Q26   1   0.0355  1.0917  1.1605  11.00000  0.05    0.22
Q27   1  -0.0042  1.0622  1.0768  11.00000  0.05    0.22
Q28   1  -0.0079  0.9732  0.8384  11.00000  0.05    0.22
Q29   1   0.7534  0.4957  0.1875  11.00000  0.05    0.21
Q30   1   0.6397  0.8004  0.9445  11.00000  0.05    0.21
;
