# Supplementary material for: Crystal structure of 2-(3-fluoro­phen­yl)-5-iodo-3-methyl­sulfinyl-1-benzo­furan
Source: Acta Crystallogr Sect E Struct Rep Online. 2014 Oct 18;70(Pt 11):o1169. doi: 10.1107/S1600536814022569 (PMC4257291; doi:10.1107/S1600536814022569)
Supplement: Supplementary file 2 [file e-70-o1169-Isup2.hkl]

# 
# h,k,l, Fc-squared, Fo-squared, sigma(Fo-squared) and status flag 
# 
data_I
_shelx_title ' 1302 IN P-1' 
_shelx_refln_list_code          4 
_shelx_F_calc_maximum      218.68 
_exptl_crystal_F_000       388.00 
_reflns_d_resolution_high  0.7477 
 
loop_ 
 _symmetry_equiv_pos_as_xyz 
 'x, y, z' 
 '-x, -y, -z' 
 
_cell_length_a     8.1348 
_cell_length_b     8.6378 
_cell_length_c    10.8350 
_cell_angle_alpha  86.063 
_cell_angle_beta   82.088 
_cell_angle_gamma  66.408 
 
_shelx_F_squared_multiplier     1.000 
 
loop_ 
 _refln_index_h 
 _refln_index_k 
 _refln_index_l 
 _refln_F_squared_calc 
 _refln_F_squared_meas 
 _refln_F_squared_sigma 
 _refln_observed_status 
   1   0   0      138.91      128.19      1.75 o 
   2   0   0     5457.97     5446.14     87.20 o 
   3   0   0    11716.14    11206.19    251.75 o 
   4   0   0      136.25      162.36      5.12 o 
   5   0   0     1807.83     1687.96     22.23 o 
   6   0   0      972.94     1015.15     24.21 o 
   7   0   0        5.25        8.14      1.36 o 
   8   0   0      903.47      914.01     19.81 o 
   9   0   0      152.87      165.94      6.50 o 
  -9   1   0      872.06      875.25     25.68 o 
  -8   1   0       23.29       28.39      2.79 o 
  -7   1   0     1011.06     1040.77     32.62 o 
  -6   1   0     1705.49     1678.69     38.19 o 
  -5   1   0       36.96       37.95      1.98 o 
  -4   1   0     7642.28     7884.43     91.83 o 
  -3   1   0     2878.96     2776.99     33.57 o 
  -2   1   0     6163.90     6467.97     75.29 o 
  -1   1   0    17128.69    16289.07    244.64 o 
   0   1   0     4221.33     4387.92     63.72 o 
   1   1   0     1924.12     2071.07     18.55 o 
   2   1   0    12040.76    10918.59    130.44 o 
   3   1   0      244.63      264.99      4.36 o 
   4   1   0     1434.96     1360.75     17.98 o 
   5   1   0     3228.34     3141.59     39.35 o 
   6   1   0       31.81       32.87      1.87 o 
   7   1   0      721.74      732.41     14.36 o 
   8   1   0      320.34      304.11      9.15 o 
   9   1   0      176.51      178.80      6.83 o 
  10   1   0       54.09       70.20     10.51 o 
  -9   2   0       36.59       43.30      8.41 o 
  -8   2   0      499.99      511.75     12.74 o 
  -7   2   0      813.31      859.70     39.16 o 
  -6   2   0       52.47       64.44      2.79 o 
  -5   2   0     2445.02     2345.56     32.98 o 
  -4   2   0     2532.62     2554.14     31.61 o 
  -3   2   0     3149.33     3321.04     40.05 o 
  -2   2   0     4504.33     4474.43     57.37 o 
  -1   2   0     5128.45     5507.88     79.18 o 
   0   2   0     1062.43     1145.62     12.70 o 
   1   2   0     1347.95     1468.49     14.91 o 
   2   2   0    17082.99    16376.23    180.01 o 
   3   2   0     4411.93     4782.90     47.04 o 
   4   2   0     2735.05     2653.47     30.55 o 
   5   2   0      739.43      718.49     10.86 o 
   6   2   0     1043.08     1020.44     16.07 o 
   7   2   0     1763.70     1637.50     25.39 o 
   8   2   0      107.16      114.47      5.36 o 
   9   2   0       25.34       31.34      3.20 o 
  10   2   0      596.50      636.70     16.02 o 
  -8   3   0      291.97      297.96     13.03 o 
  -7   3   0        0.43        0.91      1.41 o 
  -6   3   0     1706.43     1645.30     24.87 o 
  -5   3   0      361.04      350.94      7.25 o 
  -4   3   0      176.62      187.12      8.98 o 
  -3   3   0     2355.37     2272.67     28.35 o 
  -2   3   0     5584.86     6058.68     77.64 o 
  -1   3   0     1591.13     1717.44     23.22 o 
   0   3   0     4826.31     5129.30     56.66 o 
   1   3   0     2343.57     2386.44     24.33 o 
   2   3   0      955.01     1018.73     11.51 o 
   3   3   0      446.02      430.26      5.70 o 
   4   3   0     1992.73     1995.63     23.56 o 
   5   3   0       59.83       58.94      2.01 o 
   6   3   0     2574.78     2461.12     36.50 o 
   7   3   0     2265.74     2113.96     31.74 o 
   8   3   0      545.64      543.72     13.89 o 
   9   3   0     1112.13     1148.21     25.00 o 
  10   3   0      237.66      237.23     13.11 o 
  -7   4   0      376.01      343.51     23.90 o 
  -6   4   0      150.36      159.57      9.28 o 
  -5   4   0       10.00        9.63      1.47 o 
  -4   4   0     1532.85     1551.49     22.97 o 
  -3   4   0      446.45      433.18      7.91 o 
  -2   4   0      140.16      143.59      5.20 o 
  -1   4   0     2631.57     2709.02     36.03 o 
   0   4   0     1856.39     1818.40     21.43 o 
   1   4   0      116.98      117.37      2.59 o 
   2   4   0     1790.10     1784.60     18.77 o 
   3   4   0     3372.27     3381.46     37.36 o 
   4   4   0      147.71      158.02      3.34 o 
   5   4   0     3815.15     3929.19     43.83 o 
   6   4   0     1727.28     1661.33     22.24 o 
   7   4   0       21.73       21.02      2.52 o 
   8   4   0     2288.96     2217.32     42.83 o 
   9   4   0      701.71      694.88     17.31 o 
  10   4   0      193.31      211.18      8.38 o 
  -7   5   0      152.84      163.94     13.45 o 
  -6   5   0        2.34        1.61      2.20 o 
  -5   5   0      145.87      156.89      5.45 o 
  -4   5   0      937.03      910.37     14.91 o 
  -3   5   0        0.22        2.49      1.56 o 
  -2   5   0      414.10      418.71      8.69 o 
  -1   5   0     1579.24     1597.79     22.64 o 
   0   5   0     1064.64     1104.32     16.23 o 
   1   5   0     2887.29     2982.94     34.38 o 
   2   5   0     2864.80     2767.99     28.09 o 
   3   5   0        3.06        3.90      2.22 o 
   4   5   0     5380.88     5392.35     59.09 o 
   5   5   0     1551.58     1467.18     18.26 o 
   6   5   0      152.64      148.72      3.92 o 
   7   5   0     1760.52     1709.34     36.59 o 
   8   5   0      691.72      699.04     17.26 o 
   9   5   0        6.49       11.92      2.72 o 
  10   5   0      826.47      864.02     22.35 o 
  -6   6   0       19.08       20.60     33.21 o 
  -5   6   0      330.93      305.87     15.58 o 
  -4   6   0       38.83       57.54      3.24 o 
  -3   6   0       62.74       66.48      2.82 o 
  -2   6   0     2085.48     2059.48     33.13 o 
  -1   6   0      169.67      171.77      5.63 o 
   0   6   0     1424.69     1430.53     23.34 o 
   1   6   0     2198.30     2181.55     27.53 o 
   2   6   0       30.54       32.49      1.41 o 
   3   6   0     3197.54     3154.40     34.18 o 
   4   6   0     2077.95     2014.58     23.02 o 
   5   6   0        0.20        2.55      0.92 o 
   6   6   0     3688.19     3581.58     49.53 o 
   7   6   0      546.22      556.93     15.59 o 
   8   6   0      288.30      265.82     13.14 o 
   9   6   0      243.82      269.80      9.71 o 
  10   6   0       47.10       46.70      5.93 o 
  -5   7   0      210.53      235.80     31.74 o 
  -4   7   0      272.96      264.79     14.37 o 
  -3   7   0      847.48      904.41     22.84 o 
  -2   7   0      220.31      225.05      9.65 o 
  -1   7   0     1361.52     1333.90     26.82 o 
   0   7   0     1232.72     1231.87     24.49 o 
   1   7   0        0.46       -0.13      0.99 o 
   2   7   0     2228.35     2143.55     30.31 o 
   3   7   0     1056.60     1052.12     16.75 o 
   4   7   0      212.01      222.21      5.69 o 
   5   7   0     1021.64     1010.79     16.61 o 
   6   7   0      535.01      539.93     12.97 o 
   7   7   0       84.62       84.71      4.75 o 
   8   7   0      169.75      176.67      7.38 o 
   9   7   0       54.90       52.83      7.10 o 
  10   7   0        6.77        6.19      2.65 o 
  -4   8   0      401.51      511.15     92.06 o 
  -3   8   0       16.11       22.65      4.56 o 
  -2   8   0      736.08      758.32     25.22 o 
  -1   8   0      376.09      413.18     15.09 o 
   0   8   0        3.22        4.91      1.70 o 
   1   8   0      620.50      602.24     14.41 o 
   2   8   0      644.57      610.73     12.53 o 
   3   8   0      104.46      107.60      4.46 o 
   4   8   0      309.98      304.39      8.07 o 
   5   8   0      246.48      240.83     10.51 o 
   6   8   0       10.50       13.48      2.76 o 
   7   8   0       29.51       36.60      4.09 o 
   8   8   0      317.01      324.12     29.42 o 
   9   8   0       25.50       18.99      3.86 o 
  -2   9   0      519.79      527.96     85.33 o 
  -1   9   0        1.48       -1.68     13.87 o 
   0   9   0      207.51      199.36     12.61 o 
   1   9   0      373.95      374.56     14.28 o 
   2   9   0        8.10        6.51      3.99 o 
   3   9   0      105.98      107.09      7.65 o 
   4   9   0      349.44      354.68     11.39 o 
   5   9   0       20.83       26.31      4.40 o 
   6   9   0      155.82      166.93      7.86 o 
   7   9   0      113.92      118.45      6.96 o 
   8   9   0       70.47       64.86      5.79 o 
   9   9   0       81.25       76.42      6.24 o 
  -1  10   0       79.93       56.75     34.05 o 
   0  10   0      163.70      162.68     49.18 o 
   1  10   0        5.87        7.57     17.65 o 
   2  10   0       75.79       72.43      9.04 o 
   3  10   0      136.02      148.05      8.23 o 
   4  10   0       35.49       39.93      3.70 o 
   5  10   0       56.54       55.10      7.32 o 
   6  10   0      199.05      213.60      9.16 o 
   7  10   0       53.62       57.21      5.56 o 
   8  10   0       38.43       41.59      4.90 o 
   2  11   0      127.26      185.80     51.70 o 
   3  11   0      135.92      139.56     45.82 o 
   4  11   0       59.51       57.59     32.37 o 
   5  11   0      299.62      311.46     10.93 o 
   6  11   0       46.71       70.68      6.61 o 
  -6 -11   1       36.52       64.31     34.89 o 
  -5 -11   1       66.64       70.53     11.98 o 
  -4 -11   1       12.62       10.22      4.52 o 
  -3 -11   1        1.96       11.77     22.70 o 
  -2 -11   1      174.39      201.77     55.49 o 
  -7 -10   1       41.98       46.08      4.65 o 
  -6 -10   1      165.23      171.73     10.45 o 
  -5 -10   1       97.98       99.56      5.37 o 
  -4 -10   1        4.11        2.91      3.30 o 
  -3 -10   1      417.39      425.36     29.85 o 
  -2 -10   1      139.50      126.53     41.19 o 
  -1 -10   1      124.06      100.46     39.93 o 
   0 -10   1      211.33      244.23     58.43 o 
   1 -10   1       66.81       21.86     25.22 o 
  -9  -9   1       24.66       25.22      5.46 o 
  -8  -9   1        0.13        1.89      2.68 o 
  -7  -9   1      606.81      632.73     24.59 o 
  -6  -9   1      141.02      147.55      8.42 o 
  -5  -9   1        4.96        5.88      2.87 o 
  -4  -9   1      870.20      885.55     18.52 o 
  -3  -9   1      285.28      267.07      7.24 o 
  -2  -9   1      266.60      263.10      8.53 o 
  -1  -9   1      351.49      379.54     17.03 o 
   0  -9   1      244.83      248.85     53.81 o 
   1  -9   1      434.05      368.65     68.52 o 
   2  -9   1      164.35      211.44     59.69 o 
  -9  -8   1       23.42       23.44      7.78 o 
  -8  -8   1      580.97      550.71     21.65 o 
  -7  -8   1      923.51      918.57     40.56 o 
  -6  -8   1      115.23      115.15     13.98 o 
  -5  -8   1     1599.97     1585.55     27.48 o 
  -4  -8   1      335.17      327.43      7.54 o 
  -3  -8   1      224.90      227.00      5.80 o 
  -2  -8   1     1252.25     1267.05     21.92 o 
  -1  -8   1       68.51       69.00      3.22 o 
   0  -8   1      374.64      403.67     10.13 o 
   1  -8   1      856.58      856.52     31.35 o 
   2  -8   1        3.92        2.46      3.68 o 
   3  -8   1      187.77      293.83     67.68 o 
   4  -8   1       54.95       51.96      6.63 o 
 -10  -7   1       43.72       37.41      6.73 o 
  -9  -7   1      716.39      733.96     30.69 o 
  -8  -7   1      648.04      632.27     22.07 o 
  -7  -7   1      136.22      123.73      6.64 o 
  -6  -7   1     1136.05     1148.66     22.96 o 
  -5  -7   1     1221.67     1217.67     19.36 o 
  -4  -7   1      373.16      358.88     13.10 o 
  -3  -7   1     1754.93     1699.46     24.81 o 
  -2  -7   1      365.76      367.79      8.28 o 
  -1  -7   1     1111.55     1097.07     18.94 o 
   0  -7   1     1299.55     1318.03     25.75 o 
   1  -7   1       29.83       32.63      2.39 o 
   2  -7   1       18.70       29.83      4.14 o 
   3  -7   1      593.23      582.89     19.32 o 
   4  -7   1        1.86        0.30      3.36 o 
   5  -7   1        2.31        3.60      3.34 o 
 -10  -6   1      664.29      697.24     18.37 o 
  -9  -6   1     1116.98     1121.20     25.47 o 
  -8  -6   1      318.03      318.38     11.83 o 
  -7  -6   1      965.55      953.71     20.29 o 
  -6  -6   1     1676.17     1675.85     27.31 o 
  -5  -6   1      593.38      583.36     10.83 o 
  -4  -6   1     1589.20     1533.53     19.45 o 
  -3  -6   1      523.35      517.99      7.89 o 
  -2  -6   1     1686.33     1684.67     22.50 o 
  -1  -6   1      899.12      859.39     15.10 o 
   0  -6   1      376.95      378.80      8.00 o 
   1  -6   1      497.11      511.56     11.68 o 
   2  -6   1      387.57      364.69      9.20 o 
   3  -6   1      254.45      259.02     10.96 o 
   4  -6   1        0.25        4.53      4.46 o 
   5  -6   1      223.21      249.49     23.96 o 
   6  -6   1       42.66       32.56      5.88 o 
 -10  -5   1      418.45      446.86     13.57 o 
  -9  -5   1       22.70       26.08      5.45 o 
  -8  -5   1     1948.99     1923.91     38.63 o 
  -7  -5   1     1023.01     1054.85     25.73 o 
  -6  -5   1      484.68      492.59      9.66 o 
  -5  -5   1     1385.35     1384.93     18.03 o 
  -4  -5   1      114.63      117.98      4.36 o 
  -3  -5   1      698.09      709.44      9.12 o 
  -2  -5   1      276.74      252.23      4.01 o 
  -1  -5   1     1809.26     1841.19     20.41 o 
   0  -5   1        1.20        5.89      0.68 o 
   1  -5   1     2331.99     2400.63     36.80 o 
   2  -5   1     1488.95     1477.40     24.04 o 
   3  -5   1       12.90       18.55      2.05 o 
   4  -5   1      453.20      470.21     16.27 o 
   5  -5   1      789.11      741.69     15.33 o 
   6  -5   1       43.54       50.75      4.69 o 
   7  -5   1      419.45      425.61     21.65 o 
 -10  -4   1       23.65       19.24      3.15 o 
  -9  -4   1      273.99      273.11      9.41 o 
  -8  -4   1      464.36      450.90     18.30 o 
  -7  -4   1      210.32      216.38      6.49 o 
  -6  -4   1     1161.55     1152.35     15.27 o 
  -5  -4   1      347.81      319.75      5.64 o 
  -4  -4   1     1780.96     1927.32     22.49 o 
  -3  -4   1     9190.39     9724.37    106.75 o 
  -2  -4   1     1407.33     1412.53     16.20 o 
  -1  -4   1       11.28       16.10      1.89 o 
   0  -4   1     5611.20     5924.69     61.53 o 
   1  -4   1     3170.93     3136.62     33.44 o 
   2  -4   1       29.65       45.46      2.30 o 
   3  -4   1     2570.21     2537.48     39.19 o 
   4  -4   1     1216.07     1163.60     17.75 o 
   5  -4   1      323.93      308.55      7.02 o 
   6  -4   1      734.04      746.25     17.79 o 
   7  -4   1      102.11      107.83      8.38 o 
 -10  -3   1      192.59      189.89      7.86 o 
  -9  -3   1      243.60      239.56      8.52 o 
  -8  -3   1      284.74      281.55      8.95 o 
  -7  -3   1      123.26      121.64      5.27 o 
  -6  -3   1     1890.74     1852.75     21.45 o 
  -5  -3   1      834.54      836.95     10.68 o 
  -4  -3   1     5593.25     5883.77     59.29 o 
  -3  -3   1     3921.73     4077.95     39.75 o 
  -2  -3   1       77.82       79.02      1.70 o 
  -1  -3   1    19746.72    18441.75    218.02 o 
   0  -3   1     2049.73     2143.83     22.78 o 
   1  -3   1      303.20      347.20      4.81 o 
   2  -3   1     3938.68     3758.36     44.71 o 
   3  -3   1     2426.43     2457.33     36.00 o 
   4  -3   1      433.14      400.36      7.51 o 
   5  -3   1     1027.99     1033.78     16.32 o 
   6  -3   1      334.67      341.72     10.68 o 
   7  -3   1      258.83      283.57     16.71 o 
   8  -3   1      427.09      434.07     15.43 o 
 -10  -2   1      287.32      296.03      9.83 o 
  -9  -2   1      304.42      310.06      9.64 o 
  -8  -2   1      150.57      148.79      6.94 o 
  -7  -2   1     1359.05     1340.68     29.27 o 
  -6  -2   1       95.94       77.50      2.73 o 
  -5  -2   1      671.58      648.20      9.32 o 
  -4  -2   1     5260.82     5189.71     57.68 o 
  -3  -2   1       62.20       57.17      2.23 o 
  -2  -2   1      684.47      632.17      6.18 o 
  -1  -2   1    47821.05    40909.72    446.26 o 
   0  -2   1      134.40      153.94      2.25 o 
   1  -2   1     8837.25     8870.91     97.77 o 
   2  -2   1     3514.70     3636.32     43.08 o 
   3  -2   1      624.89      651.45      9.98 o 
   4  -2   1     2751.27     2567.25     29.36 o 
   5  -2   1      184.14      197.08      5.72 o 
   6  -2   1      164.46      171.38      4.53 o 
   7  -2   1      844.35      848.91     22.87 o 
   8  -2   1       94.63      113.12     17.65 o 
   9  -2   1       24.51       25.22      6.73 o 
 -10  -1   1      490.87      496.98     16.75 o 
  -9  -1   1       48.99       45.02      3.62 o 
  -8  -1   1     1131.74     1162.80     24.31 o 
  -7  -1   1      277.57      266.16      7.97 o 
  -6  -1   1      320.53      308.78      9.02 o 
  -5  -1   1     7500.05     7495.78     90.31 o 
  -4  -1   1        8.11        8.63      1.04 o 
  -3  -1   1     4821.19     4960.58     70.90 o 
  -2  -1   1    21699.09    19645.94    292.67 o 
  -1  -1   1        1.46        3.45      0.59 o 
   0  -1   1     3989.64     4419.40     86.72 o 
   1  -1   1    12143.48    11315.08    142.20 o 
   2  -1   1      858.69      847.65     10.86 o 
   3  -1   1     3499.06     3405.29     37.69 o 
   4  -1   1     1054.72     1035.28     13.94 o 
   5  -1   1      345.29      334.77      6.66 o 
   6  -1   1     1282.02     1263.93     31.02 o 
   7  -1   1       78.38       78.22      3.16 o 
   8  -1   1       82.22       85.59     12.64 o 
   9  -1   1      114.44      122.78     11.56 o 
  -9   0   1      556.05      577.90     14.55 o 
  -8   0   1      426.91      453.37     11.96 o 
  -7   0   1      711.64      709.82     15.92 o 
  -6   0   1     2718.34     2743.11     35.22 o 
  -5   0   1      491.43      487.44     14.03 o 
  -4   0   1     5808.66     5793.27     73.99 o 
  -3   0   1     7361.04     7407.44    121.01 o 
  -2   0   1      253.80      277.72      3.97 o 
  -1   0   1     2084.65     2251.59     26.20 o 
   0   0   1     1262.20     1268.85     27.64 o 
   1   0   1     2425.75     2683.06     48.75 o 
   2   0   1     2545.50     2661.03     45.50 o 
   3   0   1     2237.93     2116.05     35.87 o 
   4   0   1       53.46       61.03      2.08 o 
   5   0   1     1636.24     1615.65     25.88 o 
   6   0   1     1714.06     1595.74     27.79 o 
   7   0   1        5.92       17.34      4.73 o 
   8   0   1      145.05      151.57      6.92 o 
   9   0   1      553.75      578.60     37.41 o 
  -9   1   1      102.58       99.69      5.04 o 
  -8   1   1      244.86      259.85      8.60 o 
  -7   1   1     1514.48     1479.78     29.11 o 
  -6   1   1       44.35       45.37      2.42 o 
  -5   1   1     1865.57     1841.08     23.70 o 
  -4   1   1     1156.85     1109.46     16.46 o 
  -3   1   1     2542.27     2815.50     34.01 o 
  -2   1   1     3822.50     4098.35     56.05 o 
  -1   1   1     3088.87     3309.16     43.79 o 
   0   1   1      272.48      286.10      3.16 o 
   1   1   1      840.28      909.66     10.50 o 
   2   1   1      802.17      787.91     15.21 o 
   3   1   1      159.64      146.80      5.78 o 
   4   1   1      139.78      117.43      6.16 o 
   5   1   1     4012.11     3799.75     48.16 o 
   6   1   1     1534.02     1502.58     22.91 o 
   7   1   1     1165.04     1134.24     18.52 o 
   8   1   1     1604.84     1670.60     26.16 o 
   9   1   1      108.35      114.77      5.54 o 
  10   1   1      223.78      259.22     33.84 o 
  -8   2   1      561.65      542.46     13.55 o 
  -7   2   1        2.64        1.42      1.36 o 
  -6   2   1      223.16      224.66      6.77 o 
  -5   2   1     1280.20     1271.05     19.29 o 
  -4   2   1      266.72      274.57      5.52 o 
  -3   2   1       95.68       91.96      3.08 o 
  -2   2   1     1829.96     1880.97     23.18 o 
  -1   2   1     3524.64     3614.22     40.35 o 
   0   2   1      453.93      516.92      6.44 o 
   1   2   1     1454.73     1489.72     13.61 o 
   2   2   1     4594.81     4785.15     52.19 o 
   3   2   1     2082.02     2121.83     26.38 o 
   4   2   1     5969.21     5975.52     66.02 o 
   5   2   1     1023.26      982.63     12.82 o 
   6   2   1      458.88      425.12      8.37 o 
   7   2   1     3547.95     3405.98     75.76 o 
   8   2   1      338.54      349.37      8.22 o 
   9   2   1      761.46      797.55     18.36 o 
  10   2   1      313.98      320.13     13.94 o 
  -8   3   1       24.64       26.81      2.91 o 
  -7   3   1        2.54        3.83      1.71 o 
  -6   3   1      388.34      403.25     10.21 o 
  -5   3   1      760.41      706.88     12.17 o 
  -4   3   1       69.77       69.76      2.50 o 
  -3   3   1     1311.99     1278.27     18.95 o 
  -2   3   1     1805.80     1768.66     22.20 o 
  -1   3   1        0.86        1.17      0.64 o 
   0   3   1     4330.29     4478.24     50.79 o 
   1   3   1     4230.02     4300.56     40.34 o 
   2   3   1     3194.40     3486.14     33.92 o 
   3   3   1     8480.80     8743.54     95.63 o 
   4   3   1     1316.55     1265.09     15.63 o 
   5   3   1     2724.01     2762.51     32.25 o 
   6   3   1     1946.06     1816.66     27.07 o 
   7   3   1      146.31      145.46      6.10 o 
   8   3   1      101.51      104.88      4.21 o 
   9   3   1      669.12      682.31     16.60 o 
  10   3   1        4.17        7.03      5.67 o 
  -7   4   1      156.61      154.84      5.91 o 
  -6   4   1      468.29      455.87     20.75 o 
  -5   4   1       18.39       12.14      1.90 o 
  -4   4   1      796.06      808.70     13.42 o 
  -3   4   1     1702.97     1687.91     22.04 o 
  -2   4   1       55.25       63.22      2.27 o 
  -1   4   1     3505.51     3534.03     46.49 o 
   0   4   1     1167.30     1112.71     16.01 o 
   1   4   1      688.97      732.67      9.03 o 
   2   4   1     3858.40     3901.48     44.00 o 
   3   4   1     1322.60     1261.19     13.65 o 
   4   4   1      292.91      289.49      6.85 o 
   5   4   1     4205.00     4204.19     47.86 o 
   6   4   1      447.82      452.55      8.27 o 
   7   4   1      588.22      546.66     10.94 o 
   8   4   1      301.24      293.26      7.61 o 
   9   4   1       49.78       48.21      3.96 o 
  10   4   1      118.98      125.92      9.17 o 
  -6   5   1        7.19        9.02      2.18 o 
  -5   5   1      578.42      598.12     13.58 o 
  -4   5   1      794.05      780.96     16.35 o 
  -3   5   1       13.52       10.44      1.67 o 
  -2   5   1     2859.63     2839.11     42.05 o 
  -1   5   1      778.53      733.64     17.14 o 
   0   5   1       67.00       66.70      3.39 o 
   1   5   1     5463.10     5411.56     65.58 o 
   2   5   1      519.81      500.22      6.53 o 
   3   5   1      581.96      599.94      8.13 o 
   4   5   1     2154.87     2132.83     22.37 o 
   5   5   1      653.01      682.96      9.86 o 
   6   5   1      246.59      244.05      6.11 o 
   7   5   1      622.94      618.34     12.12 o 
   8   5   1       46.54       43.77      3.58 o 
   9   5   1       92.10       94.70      6.11 o 
  10   5   1       50.89       60.41      4.64 o 
  -6   6   1      516.79      547.30     97.94 o 
  -5   6   1      727.59      729.32     18.26 o 
  -4   6   1       22.01       19.43      4.31 o 
  -3   6   1     1795.45     1738.00     32.00 o 
  -2   6   1      509.82      527.39     10.97 o 
  -1   6   1      283.13      285.85      7.94 o 
   0   6   1     1900.48     1885.93     26.71 o 
   1   6   1      443.33      447.00      9.51 o 
   2   6   1      473.68      487.17      6.66 o 
   3   6   1     1268.22     1223.56     14.83 o 
   4   6   1       67.98       65.57      2.30 o 
   5   6   1        9.45       10.38      1.28 o 
   6   6   1      106.63      114.82      4.21 o 
   7   6   1      306.43      320.95      9.37 o 
   8   6   1       34.82       34.07      3.35 o 
   9   6   1      204.22      208.78      8.21 o 
  10   6   1      222.28      225.41      8.83 o 
  -5   7   1        9.26       11.77     28.16 o 
  -4   7   1      350.57      365.48     11.26 o 
  -3   7   1      569.86      580.67     15.46 o 
  -2   7   1      193.16      187.73     10.05 o 
  -1   7   1      392.90      388.79     10.42 o 
   0   7   1      355.45      339.15      7.91 o 
   1   7   1      102.90      108.77      3.94 o 
   2   7   1      198.99      202.80      5.53 o 
   3   7   1      434.87      408.96      6.16 o 
   4   7   1       33.67       37.04      1.90 o 
   5   7   1      453.97      449.70      8.76 o 
   6   7   1      273.66      262.14      8.10 o 
   7   7   1      152.24      154.76      6.38 o 
   8   7   1      344.57      350.99     10.72 o 
   9   7   1      401.14      396.57     12.39 o 
  10   7   1        5.66       10.53      2.99 o 
  -4   8   1      120.87      152.17     55.07 o 
  -3   8   1       29.06       31.10      4.95 o 
  -2   8   1      126.58      126.10      5.80 o 
  -1   8   1      360.93      366.99     14.62 o 
   0   8   1        9.09       11.07      2.89 o 
   1   8   1      224.86      223.24     13.03 o 
   2   8   1      473.99      452.84     14.73 o 
   3   8   1       43.43       44.37      4.02 o 
   4   8   1      307.43      298.98     10.25 o 
   5   8   1      772.23      760.09     22.71 o 
   6   8   1       61.64       57.09      5.76 o 
   7   8   1      438.61      440.94     14.35 o 
   8   8   1      488.77      469.69     15.29 o 
   9   8   1       12.17       14.69      5.04 o 
  10   8   1      167.59      174.87     12.19 o 
  -2   9   1       46.30       54.58      4.01 o 
  -1   9   1      238.24      262.21     22.07 o 
   0   9   1       79.15       73.39      5.77 o 
   1   9   1      423.78      420.94     16.58 o 
   2   9   1      173.07      177.14     17.02 o 
   3   9   1      384.72      349.01     15.26 o 
   4   9   1     1019.63     1032.54     41.15 o 
   5   9   1        1.39        3.57      3.32 o 
   6   9   1      367.05      341.61     20.84 o 
   7   9   1      572.40      583.29     17.69 o 
   8   9   1       38.04       34.04      4.39 o 
   9   9   1      203.59      205.17     10.09 o 
  -1  10   1        2.14       18.50     25.22 o 
   0  10   1      319.92      342.43     13.94 o 
   1  10   1       68.54       82.66     14.71 o 
   2  10   1      144.09      128.71      9.88 o 
   3  10   1      762.08      782.73     27.53 o 
   4  10   1       11.60       15.74      4.10 o 
   5  10   1      387.34      368.92     20.55 o 
   6  10   1      283.35      273.77     11.82 o 
   7  10   1        3.17        5.01      2.64 o 
   8  10   1      137.51      140.68      8.03 o 
   2  11   1      206.56      215.12     10.71 o 
   3  11   1       14.39       16.79      4.12 o 
   4  11   1       52.87       63.52      6.58 o 
   5  11   1      310.92      324.40     15.42 o 
   6  11   1       16.57       16.49      4.93 o 
   7  11   1      133.62      153.49     20.81 o 
  -5 -11   2      229.19      255.48     15.81 o 
  -4 -11   2       39.55       30.71      6.16 o 
  -3 -11   2      251.67      287.37     16.62 o 
  -2 -11   2       42.65       60.53     36.57 o 
  -7 -10   2      116.49      111.81     11.35 o 
  -6 -10   2      635.51      679.40     64.73 o 
  -5 -10   2        0.48        1.51      4.83 o 
  -4 -10   2      295.91      309.82     36.78 o 
  -3 -10   2      211.76      213.51     19.13 o 
  -2 -10   2       18.05       20.48      3.79 o 
  -1 -10   2      311.94      303.50     63.05 o 
   0 -10   2       61.40       79.45     40.35 o 
  -8  -9   2      201.75      181.17     13.87 o 
  -7  -9   2      496.02      530.07     25.64 o 
  -6  -9   2        1.81        5.38      4.08 o 
  -5  -9   2      218.38      224.23     13.41 o 
  -4  -9   2      294.41      285.52     10.04 o 
  -3  -9   2       14.96       20.39      4.13 o 
  -2  -9   2      328.63      340.53     10.93 o 
  -1  -9   2      210.29      200.43     10.86 o 
   0  -9   2       77.11       89.59      8.41 o 
   1  -9   2        2.79       10.99      4.50 o 
   2  -9   2       96.33       96.68     43.30 o 
  -9  -8   2      478.79      493.29     16.60 o 
  -8  -8   2      162.18      193.80      8.78 o 
  -7  -8   2      160.43      154.00      7.37 o 
  -6  -8   2      293.39      314.61      9.31 o 
  -5  -8   2      296.37      303.74      7.85 o 
  -4  -8   2        9.66       13.19      1.52 o 
  -3  -8   2      431.71      402.78     10.03 o 
  -2  -8   2      364.99      343.76     13.19 o 
  -1  -8   2       23.18       21.92      2.92 o 
   0  -8   2      176.79      189.51      7.44 o 
   1  -8   2      257.70      270.31     12.00 o 
   2  -8   2       51.02       51.27      5.59 o 
   3  -8   2        8.83       11.57      5.25 o 
   4  -8   2      160.70      177.22     39.09 o 
 -10  -7   2       10.65       12.19      5.04 o 
  -9  -7   2      503.86      511.26     30.69 o 
  -8  -7   2      432.35      425.85     14.48 o 
  -7  -7   2      637.61      622.35     18.07 o 
  -6  -7   2      276.87      278.11      8.27 o 
  -5  -7   2       79.01       79.10      3.46 o 
  -4  -7   2     1170.88     1167.07     18.17 o 
  -3  -7   2       62.91       63.26      3.23 o 
  -2  -7   2      244.37      239.02      7.84 o 
  -1  -7   2       49.24       57.13      6.00 o 
   0  -7   2      985.11     1020.44     34.84 o 
   1  -7   2      216.35      214.39      9.95 o 
   2  -7   2       15.45       21.63      3.81 o 
   3  -7   2      277.05      284.23     15.28 o 
   4  -7   2      107.83       89.11     11.20 o 
   5  -7   2       22.20       24.30      5.39 o 
 -10  -6   2      153.87      159.06     17.65 o 
  -9  -6   2       96.81      100.15      5.72 o 
  -8  -6   2        3.59        8.13      2.51 o 
  -7  -6   2      362.52      373.98      9.38 o 
  -6  -6   2       22.34       25.42      2.31 o 
  -5  -6   2       34.23       39.98      2.25 o 
  -4  -6   2     1646.80     1696.00     26.13 o 
  -3  -6   2      528.89      534.32      9.34 o 
  -2  -6   2      186.40      189.04      4.59 o 
  -1  -6   2     1419.10     1462.35     28.08 o 
   0  -6   2     1283.35     1271.05     24.86 o 
   1  -6   2       15.86       20.44      3.46 o 
   2  -6   2     1424.21     1403.13     34.64 o 
   3  -6   2      316.70      313.54     12.23 o 
   4  -6   2      234.76      220.61     10.32 o 
   5  -6   2      588.05      599.37     15.62 o 
   6  -6   2        3.39        0.70      5.67 o 
 -10  -5   2       17.57       24.64      3.42 o 
  -9  -5   2       76.01       63.96      4.58 o 
  -8  -5   2       89.71      102.17      5.42 o 
  -7  -5   2      345.97      358.54     10.62 o 
  -6  -5   2      448.14      457.84      9.74 o 
  -5  -5   2     2840.56     2890.67     38.17 o 
  -4  -5   2     1548.14     1576.55     20.62 o 
  -3  -5   2        4.67       11.20      1.20 o 
  -2  -5   2     8569.62     8834.72     96.82 o 
  -1  -5   2     1196.05     1178.12     17.79 o 
   0  -5   2      182.36      166.43      5.11 o 
   1  -5   2     1906.18     1896.39     29.92 o 
   2  -5   2      861.14      808.37     17.41 o 
   3  -5   2     1034.14     1020.59     21.52 o 
   4  -5   2      462.20      473.62     12.70 o 
   5  -5   2       36.59       36.25      3.52 o 
   6  -5   2      378.42      410.85     13.67 o 
   7  -5   2      181.27      210.71     16.18 o 
 -10  -4   2      123.82      126.36      6.44 o 
  -9  -4   2      223.53      214.54      8.08 o 
  -8  -4   2      587.74      586.94     14.76 o 
  -7  -4   2       33.52       34.05      2.46 o 
  -6  -4   2     1876.93     1928.18     26.95 o 
  -5  -4   2     1139.39     1139.12     15.76 o 
  -4  -4   2        9.84       12.27      1.23 o 
  -3  -4   2     3009.88     3004.21     29.91 o 
  -2  -4   2     8932.36     9478.43    101.75 o 
  -1  -4   2      451.28      481.50      7.65 o 
   0  -4   2     5192.66     5203.08     62.64 o 
   1  -4   2      747.15      751.48     10.78 o 
   2  -4   2     1298.64     1289.70     26.70 o 
   3  -4   2     1083.31     1049.40     21.78 o 
   4  -4   2        9.49       12.22      2.73 o 
   5  -4   2      351.72      363.94     10.75 o 
   6  -4   2      261.34      251.37     12.61 o 
   7  -4   2       75.76       72.22     16.07 o 
 -10  -3   2      124.70      135.65      6.49 o 
  -9  -3   2      805.18      842.81     24.57 o 
  -8  -3   2        4.17        7.29      1.94 o 
  -7  -3   2      648.58      668.67     13.51 o 
  -6  -3   2     2946.55     2951.21     42.18 o 
  -5  -3   2      264.02      261.74      4.74 o 
  -4  -3   2     3867.69     3886.99     38.22 o 
  -3  -3   2     3759.98     3901.24     36.01 o 
  -2  -3   2       11.91       11.55      1.07 o 
  -1  -3   2     2902.81     2853.32     37.91 o 
   0  -3   2     1781.32     1832.28     23.44 o 
   1  -3   2      269.46      268.48      5.39 o 
   2  -3   2     2000.59     1942.25     30.00 o 
   3  -3   2      327.00      318.43      8.46 o 
   4  -3   2      280.23      299.04     15.29 o 
   5  -3   2      824.04      834.65     15.82 o 
   6  -3   2      114.46      115.80      7.21 o 
   7  -3   2       41.49       38.39      3.17 o 
   8  -3   2      146.60      163.91      9.90 o 
 -10  -2   2      344.44      364.04     14.42 o 
  -9  -2   2       16.15       15.46      2.61 o 
  -8  -2   2      712.51      695.13     18.00 o 
  -7  -2   2     1393.85     1392.79     40.59 o 
  -6  -2   2       30.70       31.77      1.96 o 
  -5  -2   2     2731.22     2723.48     31.76 o 
  -4  -2   2     4037.76     4257.81     48.62 o 
  -3  -2   2      984.92     1006.13     10.13 o 
  -2  -2   2      579.66      568.23      8.40 o 
  -1  -2   2      318.72      341.64      7.85 o 
   0  -2   2     1896.46     2208.70     29.74 o 
   1  -2   2     1689.70     1699.09     25.58 o 
   2  -2   2     1125.82     1123.18     17.94 o 
   3  -2   2      314.02      319.32      6.63 o 
   4  -2   2     2567.29     2405.10     43.73 o 
   5  -2   2     1976.96     1888.93     56.51 o 
   6  -2   2       26.02       34.39      2.93 o 
   7  -2   2      469.04      449.85     22.96 o 
   8  -2   2      510.25      515.57     32.95 o 
   9  -2   2        2.96        0.32      2.16 o 
  -9  -1   2      364.23      350.85     15.32 o 
  -8  -1   2      694.08      670.99     18.60 o 
  -7  -1   2       17.85       21.72      4.03 o 
  -6  -1   2     1316.92     1294.69     24.00 o 
  -5  -1   2      964.94      951.36     12.69 o 
  -4  -1   2      489.05      552.14      7.79 o 
  -3  -1   2     1222.47     1281.64     14.55 o 
  -2  -1   2     5939.59     6197.46     62.90 o 
  -1  -1   2       32.30       22.32      0.92 o 
   0  -1   2      464.64      438.05      6.39 o 
   1  -1   2     3550.04     3649.78     47.79 o 
   2  -1   2       27.57       26.02      1.52 o 
   3  -1   2     1003.91      961.83     18.68 o 
   4  -1   2     3274.55     3162.19     49.48 o 
   5  -1   2      805.69      795.13     20.66 o 
   6  -1   2     2041.90     1986.48     56.74 o 
   7  -1   2     1240.32     1278.22     23.60 o 
   8  -1   2       10.10        9.41      2.12 o 
   9  -1   2      352.81      406.85     15.45 o 
  -9   0   2      351.13      340.69     13.03 o 
  -8   0   2        2.09        8.24      2.52 o 
  -7   0   2      477.41      490.36     12.14 o 
  -6   0   2      901.37      904.57     16.08 o 
  -5   0   2       41.61       44.84      1.97 o 
  -4   0   2      194.20      180.61      3.75 o 
  -3   0   2     1974.81     2006.74     43.07 o 
  -2   0   2     1024.97     1106.62     13.01 o 
  -1   0   2      272.44      297.52      4.10 o 
   0   0   2     2612.28     2785.41     59.74 o 
   1   0   2      615.44      703.34     10.90 o 
   2   0   2     1627.07     1587.30     52.72 o 
   3   0   2     7523.97     7594.68    146.97 o 
   4   0   2      368.14      370.65      7.55 o 
   5   0   2      813.31      758.94     21.14 o 
   6   0   2     3809.94     3772.76     52.28 o 
   7   0   2      310.99      312.09     20.49 o 
   8   0   2     1509.09     1533.74     28.13 o 
   9   0   2      292.48      325.20     13.12 o 
  -9   1   2        3.51        3.08      1.94 o 
  -8   1   2       36.97       41.44      3.61 o 
  -7   1   2      264.83      267.22      9.38 o 
  -6   1   2      488.33      476.32     12.89 o 
  -5   1   2      273.21      278.99      5.50 o 
  -4   1   2     1011.75      990.60     13.58 o 
  -3   1   2     2325.90     2252.33     39.62 o 
  -2   1   2      143.60      135.50      2.53 o 
  -1   1   2     5166.64     5335.76     57.64 o 
   0   1   2     7310.89     7674.87     77.34 o 
   1   1   2     4359.62     4702.25     55.34 o 
   2   1   2    16862.08    15388.58    359.18 o 
   3   1   2     1684.73     1798.53     33.75 o 
   4   1   2     6034.03     6070.79     66.80 o 
   5   1   2     3883.01     3811.28     47.02 o 
   6   1   2       16.64       17.20      2.84 o 
   7   1   2      608.27      656.83     11.81 o 
   8   1   2      543.71      531.71     23.57 o 
   9   1   2       81.74       95.74      6.76 o 
  10   1   2      156.72      177.83      9.95 o 
  -8   2   2      238.50      257.82     13.51 o 
  -7   2   2      493.46      484.68     12.09 o 
  -6   2   2       66.50       60.96      4.43 o 
  -5   2   2     1482.96     1473.32     22.04 o 
  -4   2   2     2357.19     2356.65     29.57 o 
  -3   2   2     1365.53     1363.44     18.10 o 
  -2   2   2     4287.23     4292.80     48.17 o 
  -1   2   2     2186.56     2216.60     25.32 o 
   0   2   2     6823.32     7139.83     62.98 o 
   1   2   2     6110.69     6294.57     64.13 o 
   2   2   2      918.39      902.40     15.26 o 
   3   2   2     3053.88     2999.23     36.57 o 
   4   2   2     5363.70     5293.71     70.97 o 
   5   2   2       29.69       40.89      1.73 o 
   6   2   2     1087.32     1063.02     21.95 o 
   7   2   2      260.06      249.46      7.63 o 
   8   2   2        8.63        8.82      2.00 o 
   9   2   2      140.50      139.01      8.32 o 
  10   2   2      143.17      146.42     18.92 o 
  -8   3   2      344.99      343.07     12.32 o 
  -7   3   2       53.71       62.18      7.64 o 
  -6   3   2     1462.60     1386.92     27.41 o 
  -5   3   2      440.87      422.59     10.38 o 
  -4   3   2      229.92      220.39      4.69 o 
  -3   3   2     4096.90     4015.39     48.36 o 
  -2   3   2      406.71      362.18      6.07 o 
  -1   3   2     1287.14     1315.79     16.75 o 
   0   3   2     6058.98     6238.49     70.23 o 
   1   3   2      319.91      314.07      4.25 o 
   2   3   2     2598.82     2625.47     26.57 o 
   3   3   2     1297.06     1259.80     13.53 o 
   4   3   2     1266.51     1323.39     15.02 o 
   5   3   2      260.31      234.22      4.37 o 
   6   3   2     1407.15     1404.35     21.66 o 
   7   3   2      187.45      172.56      5.44 o 
   8   3   2      277.78      271.34      6.81 o 
   9   3   2      371.26      392.89     18.08 o 
  10   3   2       24.82       28.28      6.10 o 
  -7   4   2      686.94      709.78     16.51 o 
  -6   4   2      549.56      540.39     13.07 o 
  -5   4   2      159.98      151.68      5.80 o 
  -4   4   2     2738.24     2573.05     45.28 o 
  -3   4   2      252.55      237.55      4.92 o 
  -2   4   2      535.79      548.05     10.69 o 
  -1   4   2     3458.63     3490.63     41.98 o 
   0   4   2      373.37      378.70      6.76 o 
   1   4   2      759.53      775.22      9.18 o 
   2   4   2     2135.18     2074.34     23.13 o 
   3   4   2      653.41      698.79      8.83 o 
   4   4   2      234.48      219.08      4.01 o 
   5   4   2      729.56      708.69     10.88 o 
   6   4   2      715.24      716.92     12.62 o 
   7   4   2       36.53       32.45      2.28 o 
   8   4   2      888.32      854.09     15.61 o 
   9   4   2      256.42      260.80      8.44 o 
  10   4   2       11.81       15.06      5.04 o 
  -6   5   2       73.72       76.30      4.28 o 
  -5   5   2      634.49      657.17     14.81 o 
  -4   5   2      727.48      685.90     14.83 o 
  -3   5   2      480.46      468.35     22.02 o 
  -2   5   2     1062.98     1081.43     15.49 o 
  -1   5   2      382.05      388.04      7.43 o 
   0   5   2       79.16       89.76      3.60 o 
   1   5   2     1580.06     1577.04     19.32 o 
   2   5   2      980.07      972.28     11.94 o 
   3   5   2        4.11        6.81      1.76 o 
   4   5   2     2797.50     2832.63     30.92 o 
   5   5   2      517.56      493.29      8.02 o 
   6   5   2        0.88        4.72      2.68 o 
   7   5   2     1218.38     1167.85     19.55 o 
   8   5   2      650.93      631.27     12.68 o 
   9   5   2       59.23       53.12      3.96 o 
  10   5   2      862.46      901.23     28.37 o 
  -6   6   2      110.28      101.73     10.51 o 
  -5   6   2      147.63      147.10      9.95 o 
  -4   6   2       12.99       13.47      2.06 o 
  -3   6   2      277.49      276.94      7.82 o 
  -2   6   2      882.36      875.84     17.74 o 
  -1   6   2        2.73        3.94      0.94 o 
   0   6   2     1421.45     1459.82     21.48 o 
   1   6   2      828.09      813.19     11.42 o 
   2   6   2        0.27        2.85      0.95 o 
   3   6   2     2183.96     2243.70     25.15 o 
   4   6   2      997.60      984.41     12.58 o 
   5   6   2       16.00       14.71      1.61 o 
   6   6   2     2040.99     1976.94     29.20 o 
   7   6   2      868.15      832.95     15.01 o 
   8   6   2      331.32      306.04      9.34 o 
   9   6   2      529.77      549.69     14.71 o 
  10   6   2      259.90      265.24     13.20 o 
  -5   7   2        4.53        5.16      5.25 o 
  -4   7   2       68.40       68.93      4.51 o 
  -3   7   2      190.75      211.55      6.89 o 
  -2   7   2      236.14      240.81      7.23 o 
  -1   7   2      518.20      505.18     23.54 o 
   0   7   2      976.75      960.27     22.84 o 
   1   7   2      114.16      115.09      3.85 o 
   2   7   2     1663.39     1651.26     20.94 o 
   3   7   2     2387.02     2335.04     28.69 o 
   4   7   2       15.72       18.37      1.67 o 
   5   7   2     2046.76     1969.09     29.18 o 
   6   7   2     1161.60     1134.66     18.73 o 
   7   7   2      330.29      317.89      9.55 o 
   8   7   2      891.85      850.35     19.28 o 
   9   7   2      178.11      170.41     10.07 o 
  10   7   2      206.34      227.89     12.42 o 
  -3   8   2       78.45       91.51      5.28 o 
  -2   8   2       72.68       68.89      5.74 o 
  -1   8   2      950.41      959.74     23.34 o 
   0   8   2       41.79       42.75      4.91 o 
   1   8   2      797.65      748.41     26.08 o 
   2   8   2     2552.50     2513.64     71.73 o 
   3   8   2       83.10       76.82      6.90 o 
   4   8   2     1953.78     1882.22     56.37 o 
   5   8   2      677.35      663.16     18.03 o 
   6   8   2      281.50      266.82      8.37 o 
   7   8   2      599.99      609.87     14.98 o 
   8   8   2       86.26       86.95      5.82 o 
   9   8   2       65.95       72.12      5.59 o 
  10   8   2      287.32      307.28     23.12 o 
  -2   9   2      471.99      499.26     19.55 o 
  -1   9   2        1.14       -1.23      1.77 o 
   0   9   2      659.47      662.37     24.04 o 
   1   9   2      645.74      663.12     23.90 o 
   2   9   2      124.98      108.88      7.75 o 
   3   9   2      222.94      219.85     12.12 o 
   4   9   2      678.48      654.13     24.85 o 
   5   9   2       11.65       12.51      3.70 o 
   6   9   2      286.93      294.48     11.00 o 
   7   9   2      194.98      194.85      8.81 o 
   8   9   2       20.67       17.80      3.47 o 
   9   9   2      145.06      148.69      8.26 o 
  -1  10   2      201.79      199.14     19.34 o 
   0  10   2      221.25      228.52      8.74 o 
   1  10   2        8.08       11.86      8.83 o 
   2  10   2      288.51      285.59     13.82 o 
   3  10   2      195.57      190.41     13.24 o 
   4  10   2       38.02       56.45      6.54 o 
   5  10   2      106.33      117.28      9.35 o 
   6  10   2      263.05      284.10     15.60 o 
   7  10   2        4.54        1.77      3.68 o 
   8  10   2       51.06       50.73      5.52 o 
   2  11   2      247.71      243.98     14.92 o 
   3  11   2       17.76       22.54     11.98 o 
   4  11   2      120.27      125.83      9.40 o 
   5  11   2        2.86        4.18      3.70 o 
   6  11   2      118.25      119.28     11.56 o 
   7  11   2       84.89       82.81     36.99 o 
  -5 -11   3       44.43       47.23      7.78 o 
  -4 -11   3       33.50       42.48      6.96 o 
  -3 -11   3      158.59      174.94     13.06 o 
  -7 -10   3       78.25       84.91     10.09 o 
  -6 -10   3       36.07       41.61      7.57 o 
  -5 -10   3       36.30       34.06      6.18 o 
  -4 -10   3       59.99       69.76      5.55 o 
  -3 -10   3       49.22       50.72      5.34 o 
  -2 -10   3       11.22        7.76      2.91 o 
  -1 -10   3       51.69       61.09      8.25 o 
   0 -10   3       60.21       66.89     15.55 o 
  -8  -9   3      159.80      168.56     13.87 o 
  -7  -9   3       27.92       36.57      7.15 o 
  -6  -9   3       44.18       39.85      5.03 o 
  -5  -9   3      329.32      330.85     11.51 o 
  -4  -9   3       60.85       69.16      5.23 o 
  -3  -9   3       73.36       81.45      5.41 o 
  -2  -9   3       27.74       36.58      3.84 o 
  -1  -9   3      623.07      635.65     16.57 o 
   0  -9   3       71.97       64.99      6.71 o 
   1  -9   3       74.68       86.35      7.42 o 
   2  -9   3      191.10      206.51     13.56 o 
  -9  -8   3       10.30        8.41      5.04 o 
  -8  -8   3      105.80      118.12     11.35 o 
  -7  -8   3       53.95       49.18      7.57 o 
  -6  -8   3       21.77       23.77      4.20 o 
  -5  -8   3      742.30      707.40     17.92 o 
  -4  -8   3      207.79      213.14      7.06 o 
  -3  -8   3      306.68      316.76     10.02 o 
  -2  -8   3      927.06      943.29     21.02 o 
  -1  -8   3      218.68      218.69      8.05 o 
   0  -8   3       86.50       94.45      5.22 o 
   1  -8   3      806.85      799.19     23.84 o 
   2  -8   3        0.26        3.41      2.82 o 
   3  -8   3      160.45      182.38     12.67 o 
  -9  -7   3       50.49       61.79      8.41 o 
  -8  -7   3      139.86      140.40     11.77 o 
  -7  -7   3       18.50       11.87      3.53 o 
  -6  -7   3     1020.57      982.33     26.60 o 
  -5  -7   3      662.40      698.48     15.79 o 
  -4  -7   3      127.42      130.03      5.19 o 
  -3  -7   3     3574.67     3596.54     54.39 o 
  -2  -7   3      262.57      246.97      8.13 o 
  -1  -7   3      460.06      462.68     13.25 o 
   0  -7   3      951.92      945.68     20.47 o 
   1  -7   3       61.33       51.35      3.86 o 
   2  -7   3      629.43      649.29     20.43 o 
   3  -7   3      215.60      219.45     10.80 o 
   4  -7   3        3.82        8.06      3.38 o 
   5  -7   3      219.19      242.94     10.31 o 
 -10  -6   3      202.78      198.83     17.23 o 
  -9  -6   3      158.90      176.87     20.18 o 
  -8  -6   3        2.24        3.61      2.08 o 
  -7  -6   3     1360.13     1410.90     24.55 o 
  -6  -6   3      376.29      394.17      8.79 o 
  -5  -6   3      226.80      234.93      7.52 o 
  -4  -6   3     1570.93     1583.17     28.53 o 
  -3  -6   3     2686.72     2675.21     42.87 o 
  -2  -6   3      771.49      756.55     16.50 o 
  -1  -6   3     1982.93     1900.80     39.21 o 
   0  -6   3      296.06      293.70      8.32 o 
   1  -6   3     1050.59     1062.38     27.42 o 
   2  -6   3      730.83      722.69     34.36 o 
   3  -6   3        7.37       15.60      3.29 o 
   4  -6   3      396.36      398.81     14.82 o 
   5  -6   3      195.59      213.40      8.17 o 
   6  -6   3       15.76       10.98      5.26 o 
 -10  -5   3      345.86      366.97     23.54 o 
  -9  -5   3       30.92       33.42      3.54 o 
  -8  -5   3      706.87      743.97     17.35 o 
  -7  -5   3      872.00      904.03     17.10 o 
  -6  -5   3      279.05      289.43      7.22 o 
  -5  -5   3     2958.84     3010.66     39.48 o 
  -4  -5   3      830.32      837.45     16.05 o 
  -3  -5   3      111.27       99.99      2.91 o 
  -2  -5   3     2211.31     2197.24     32.45 o 
  -1  -5   3     1013.44     1063.64     18.76 o 
   0  -5   3      970.47      975.62     19.31 o 
   1  -5   3     1307.79     1258.04     20.76 o 
   2  -5   3       99.33      103.97      3.79 o 
   3  -5   3      723.48      713.88     16.34 o 
   4  -5   3      553.29      526.96     16.98 o 
   5  -5   3       16.05       12.27      2.42 o 
   6  -5   3        0.63        3.16      2.06 o 
   7  -5   3      137.33      137.46     66.00 o 
 -10  -4   3       12.02        4.98      3.36 o 
  -9  -4   3      668.20      684.00     16.81 o 
  -8  -4   3      532.87      524.72     13.48 o 
  -7  -4   3      193.35      196.51      5.53 o 
  -6  -4   3     2259.87     2323.61     32.71 o 
  -5  -4   3     1192.17     1230.28     17.70 o 
  -4  -4   3      665.39      654.47      9.52 o 
  -3  -4   3     2308.82     2312.28     26.63 o 
  -2  -4   3       10.36       21.42      2.69 o 
  -1  -4   3       88.93      126.88      3.40 o 
   0  -4   3     1485.76     1431.93     24.44 o 
   1  -4   3      293.58      278.13      8.57 o 
   2  -4   3       21.54       26.24      2.04 o 
   3  -4   3     1532.19     1511.10     29.97 o 
   4  -4   3     1957.79     1838.15     35.60 o 
   5  -4   3      192.58      205.44      8.74 o 
   6  -4   3      593.05      609.18     17.68 o 
   7  -4   3      400.61      409.86     19.97 o 
 -10  -3   3      352.82      372.99     14.44 o 
  -9  -3   3      239.73      240.68      8.87 o 
  -8  -3   3      180.64      174.30      6.59 o 
  -7  -3   3      850.42      854.83     17.30 o 
  -6  -3   3      362.31      372.58      8.36 o 
  -5  -3   3       51.56       66.44      2.24 o 
  -4  -3   3      955.40      955.71     11.05 o 
  -3  -3   3     2363.56     2480.04     26.22 o 
  -2  -3   3       23.34       34.36      1.50 o 
  -1  -3   3      980.93      952.93     15.29 o 
   0  -3   3     2845.45     3016.04     36.72 o 
   1  -3   3        6.59       16.45      2.11 o 
   2  -3   3     3490.65     3473.38     66.70 o 
   3  -3   3     3152.39     3033.33     53.42 o 
   4  -3   3        0.90        2.03      1.41 o 
   5  -3   3     2967.63     2859.22     66.83 o 
   6  -3   3      876.71      872.67     28.25 o 
   7  -3   3      234.20      264.42      9.33 o 
   8  -3   3      419.44      433.52     28.27 o 
  -9  -2   3        6.65        9.37      2.65 o 
  -8  -2   3      285.44      278.93      9.17 o 
  -7  -2   3      880.47      905.12     20.60 o 
  -6  -2   3        1.03        3.37      1.13 o 
  -5  -2   3      285.05      286.36      5.27 o 
  -4  -2   3     3494.33     3515.32     39.28 o 
  -3  -2   3      222.24      232.43      3.85 o 
  -2  -2   3     2227.55     2350.53     28.41 o 
  -1  -2   3     8491.25     8886.65    103.54 o 
   0  -2   3      230.38      234.96      4.35 o 
   1  -2   3     8954.67     9129.32    128.14 o 
   2  -2   3     4359.79     4508.22     57.92 o 
   3  -2   3      317.13      302.41      6.54 o 
   4  -2   3     2171.77     2048.84     37.88 o 
   5  -2   3     1498.06     1485.88     48.25 o 
   6  -2   3        2.00        4.11      1.69 o 
   7  -2   3     1515.46     1520.66     53.33 o 
   8  -2   3       71.74       73.23      4.35 o 
   9  -2   3      212.77      239.94     19.99 o 
  -9  -1   3      135.92      152.86      7.76 o 
  -8  -1   3      408.31      396.36     10.91 o 
  -7  -1   3      155.21      154.31      9.65 o 
  -6  -1   3      712.42      698.75     18.06 o 
  -5  -1   3     2138.17     2095.34     27.23 o 
  -4  -1   3      199.79      199.06      3.33 o 
  -3  -1   3     1288.23     1225.66     13.50 o 
  -2  -1   3     6775.13     6979.22    117.13 o 
  -1  -1   3       37.47       43.39      1.28 o 
   0  -1   3     6142.61     6196.30    223.75 o 
   1  -1   3    10010.84     9882.49    174.53 o 
   2  -1   3       63.10       98.48      4.30 o 
   3  -1   3     8201.33     8215.23    221.76 o 
   4  -1   3     2443.48     2413.86     69.83 o 
   5  -1   3      213.20      195.46      5.67 o 
   6  -1   3     1470.69     1508.26     69.87 o 
   7  -1   3      163.60      168.33      9.60 o 
   8  -1   3      223.90      236.07     12.00 o 
   9  -1   3      240.36      256.31     29.00 o 
  -9   0   3      299.38      303.95      9.60 o 
  -8   0   3      229.74      224.48      7.62 o 
  -7   0   3      405.16      391.45     10.37 o 
  -6   0   3     1591.87     1555.62     25.57 o 
  -5   0   3     1145.64     1110.61     33.86 o 
  -4   0   3     3398.26     3309.62     54.42 o 
  -3   0   3     5144.25     5026.40     48.86 o 
  -2   0   3      188.94      187.16      3.37 o 
  -1   0   3     8347.61     8851.36    188.78 o 
   0   0   3     8812.18     8138.32    183.10 o 
   1   0   3       32.96        7.57     10.51 o 
   2   0   3     6605.26     6683.70     97.19 o 
   3   0   3     7697.06     7846.47    114.78 o 
   4   0   3      411.72      376.50     18.02 o 
   5   0   3     3046.08     3060.09     48.10 o 
   6   0   3       64.77       56.18      3.80 o 
   7   0   3       34.63       37.02      2.77 o 
   8   0   3      454.94      474.79     11.81 o 
   9   0   3       64.37       70.04      5.07 o 
  -9   1   3      272.49      270.29     18.08 o 
  -8   1   3      263.05      274.64      8.71 o 
  -7   1   3     2016.59     1960.83     66.85 o 
  -6   1   3      193.36      200.37      5.64 o 
  -5   1   3     1730.07     1655.67     25.92 o 
  -4   1   3     3952.72     3794.38     45.77 o 
  -3   1   3      161.24      144.83      2.95 o 
  -2   1   3     5846.86     5959.45     76.20 o 
  -1   1   3     8456.65     9028.15    106.41 o 
   0   1   3       62.66       62.80      1.41 o 
   1   1   3     9831.25    10006.78    138.74 o 
   2   1   3     2203.84     2343.08     32.26 o 
   3   1   3        2.47        2.34      1.87 o 
   4   1   3      720.81      622.39     11.38 o 
   5   1   3     1853.66     1858.20     33.01 o 
   6   1   3        0.14        6.10      4.44 o 
   7   1   3      868.75      856.40     19.40 o 
   8   1   3      489.57      502.26     15.05 o 
   9   1   3        6.70        7.46      2.19 o 
  10   1   3      229.97      257.94     12.28 o 
  -8   2   3      941.36      947.18     32.53 o 
  -7   2   3      222.47      207.56      7.03 o 
  -6   2   3      752.44      710.53     15.79 o 
  -5   2   3     3253.48     3099.20     45.89 o 
  -4   2   3       56.53       59.51      3.29 o 
  -3   2   3     3126.75     3148.90     48.22 o 
  -2   2   3     3493.58     3652.84     49.13 o 
  -1   2   3      138.07      147.93      2.54 o 
   0   2   3     7289.28     7754.83     75.84 o 
   1   2   3     1444.00     1491.47     19.41 o 
   2   2   3      145.47      166.98      3.98 o 
   3   2   3     1963.43     1925.96     30.20 o 
   4   2   3     1630.46     1572.80     25.60 o 
   5   2   3      144.58      149.70      4.48 o 
   6   2   3      414.94      392.57      9.18 o 
   7   2   3     1828.50     1771.38     73.41 o 
   8   2   3        8.69        9.83      2.11 o 
   9   2   3      107.54      117.34      6.05 o 
  10   2   3     1277.51     1382.87     38.47 o 
  -8   3   3       70.99       69.78      9.25 o 
  -7   3   3      287.43      275.49      8.52 o 
  -6   3   3      964.87      988.84     20.86 o 
  -5   3   3      484.90      438.28     10.59 o 
  -4   3   3     1511.99     1501.57     23.83 o 
  -3   3   3     1789.07     1805.78     27.76 o 
  -2   3   3      150.81      151.78      3.36 o 
  -1   3   3     1189.06     1334.80     16.18 o 
   0   3   3     1689.53     1671.22     16.48 o 
   1   3   3     2109.46     2157.33     21.04 o 
   2   3   3     1629.22     1709.05     19.34 o 
   3   3   3     5296.84     5501.73     62.00 o 
   4   3   3      471.26      435.47      7.31 o 
   5   3   3      969.78      869.02     16.00 o 
   6   3   3     2669.65     2542.76     41.53 o 
   7   3   3      185.49      195.17      6.50 o 
   8   3   3      486.27      477.55     17.29 o 
   9   3   3     1854.72     1915.93     38.47 o 
  10   3   3        2.56        4.78      3.57 o 
  -7   4   3      224.06      226.67      8.79 o 
  -6   4   3       76.17       72.05      4.09 o 
  -5   4   3        5.90        9.66      2.67 o 
  -4   4   3      623.75      614.81     14.62 o 
  -3   4   3      962.03      958.23     16.24 o 
  -2   4   3       25.54       32.22      2.36 o 
  -1   4   3     5450.59     5672.40     66.84 o 
   0   4   3      948.82      963.25     11.46 o 
   1   4   3     1147.71     1234.65     12.20 o 
   2   4   3     8864.01     9282.07     85.28 o 
   3   4   3      712.35      676.49      8.53 o 
   4   4   3     1491.21     1515.95     19.06 o 
   5   4   3     4562.75     4420.50     56.72 o 
   6   4   3      399.43      381.38     10.62 o 
   7   4   3     2708.88     2629.75     38.38 o 
   8   4   3      741.64      754.43     26.51 o 
   9   4   3        3.64        0.81      2.07 o 
  10   4   3      544.60      585.99     48.76 o 
  -6   5   3        0.20       -0.69      1.66 o 
  -5   5   3      416.07      427.95     10.98 o 
  -4   5   3      384.72      379.39     12.50 o 
  -3   5   3       54.01       49.59      2.97 o 
  -2   5   3     3363.57     3449.97     50.55 o 
  -1   5   3      586.42      567.50      8.95 o 
   0   5   3      139.12      145.39      3.47 o 
   1   5   3     7453.80     7604.50     78.39 o 
   2   5   3      800.73      765.88      9.92 o 
   3   5   3     1015.55     1064.32     13.91 o 
   4   5   3     4983.50     4918.71     55.82 o 
   5   5   3      378.07      362.06      7.93 o 
   6   5   3     2028.81     2007.71     32.15 o 
   7   5   3     1035.96      987.68     22.10 o 
   8   5   3       55.87       55.08      2.92 o 
   9   5   3      809.06      818.40     19.67 o 
  10   5   3       80.09       73.95      7.15 o 
  -5   6   3      375.33      385.70     17.28 o 
  -4   6   3       16.41       13.02      2.23 o 
  -3   6   3      598.31      597.28     13.50 o 
  -2   6   3      786.44      780.20     16.38 o 
  -1   6   3      100.75      100.58      5.41 o 
   0   6   3     2478.94     2430.55     31.51 o 
   1   6   3     2519.00     2464.43     32.74 o 
   2   6   3      603.77      577.81      8.32 o 
   3   6   3     6138.08     5951.51     72.80 o 
   4   6   3      275.80      259.25      7.08 o 
   5   6   3     1187.02     1172.25     21.04 o 
   6   6   3     1666.76     1598.84     24.18 o 
   7   6   3        9.65       11.12      1.70 o 
   8   6   3      421.98      402.07      9.20 o 
   9   6   3      620.99      639.11     21.91 o 
  10   6   3       35.86       36.90      6.73 o 
  -4   7   3      366.28      356.45     17.90 o 
  -3   7   3      882.55      919.52     19.35 o 
  -2   7   3      208.20      213.14      6.75 o 
  -1   7   3     1798.77     1828.21     33.40 o 
   0   7   3     1422.11     1447.96     23.58 o 
   1   7   3     1561.33     1601.52     30.64 o 
   2   7   3      987.87      924.44     15.21 o 
   3   7   3      887.38      875.17     13.39 o 
   4   7   3      562.28      540.50     11.86 o 
   5   7   3     1054.75     1016.46     19.16 o 
   6   7   3       66.38       68.59      4.04 o 
   7   7   3      280.74      268.70      7.01 o 
   8   7   3      511.88      503.10     12.80 o 
   9   7   3        1.72        4.49      3.01 o 
  10   7   3        4.52       11.82      5.67 o 
  -3   8   3       75.22       77.04      4.80 o 
  -2   8   3      757.94      751.55     19.41 o 
  -1   8   3      387.59      387.25     16.22 o 
   0   8   3      282.41      253.88      9.03 o 
   1   8   3      638.79      607.20     22.55 o 
   2   8   3      340.60      331.07     10.93 o 
   3   8   3      111.38      108.62      4.39 o 
   4   8   3      167.57      163.03      5.23 o 
   5   8   3      572.29      576.80     13.04 o 
   6   8   3      257.85      269.01     10.87 o 
   7   8   3      187.73      193.76     10.71 o 
   8   8   3      277.66      301.10     13.94 o 
   9   8   3       14.33       18.40      4.30 o 
  10   8   3      312.97      321.57     24.38 o 
  -2   9   3       38.18       40.87      3.83 o 
  -1   9   3        7.58        8.13      3.30 o 
   0   9   3      211.99      219.60      8.34 o 
   1   9   3      578.34      571.92     27.95 o 
   2   9   3        0.02        4.65      3.24 o 
   3   9   3      471.47      463.68     19.50 o 
   4   9   3       54.88       59.27      6.51 o 
   5   9   3        7.59        7.99      3.67 o 
   6   9   3      313.51      302.10     15.88 o 
   7   9   3      324.18      320.08     17.03 o 
   8   9   3        0.76       -0.83      3.57 o 
   9   9   3      456.25      470.61     22.61 o 
   0  10   3       40.04       45.76      4.10 o 
   1  10   3      192.33      213.89     17.72 o 
   2  10   3      154.60      140.73      9.42 o 
   3  10   3      148.30      161.50     10.54 o 
   4  10   3      136.10      119.16      9.36 o 
   5  10   3      595.37      620.53     25.25 o 
   6  10   3      284.26      293.33     16.03 o 
   7  10   3        1.07        1.54      3.68 o 
   8  10   3      739.83      742.17     30.57 o 
   2  11   3      119.76      135.77     43.30 o 
   3  11   3      126.58      122.13      9.40 o 
   4  11   3      401.14      424.03     19.33 o 
   5  11   3      250.29      246.12     19.34 o 
   6  11   3       14.23       16.39     22.70 o 
  -6 -10   4      293.95      352.68     20.18 o 
  -5 -10   4       19.09       17.08      3.83 o 
  -4 -10   4      241.13      250.88     10.20 o 
  -3 -10   4      323.40      313.07     14.71 o 
  -2 -10   4       17.50       10.08      4.26 o 
  -1 -10   4      119.79      116.65     13.62 o 
   0 -10   4      278.15      275.46     16.78 o 
  -8  -9   4       21.37       18.50      6.31 o 
  -7  -9   4      405.54      406.06     22.28 o 
  -6  -9   4      128.07      116.06      7.22 o 
  -5  -9   4      195.40      207.17     11.78 o 
  -4  -9   4     1656.87     1622.19     73.54 o 
  -3  -9   4        0.73       -1.97      2.76 o 
  -2  -9   4      580.84      604.03     20.72 o 
  -1  -9   4      354.10      352.66     15.26 o 
   0  -9   4       68.58       67.59      6.59 o 
   1  -9   4      484.84      515.23     18.85 o 
   2  -9   4       10.13       40.77     36.57 o 
  -8  -8   4      687.20      701.57     31.53 o 
  -7  -8   4       51.66       51.47      5.74 o 
  -6  -8   4      632.44      653.36     20.50 o 
  -5  -8   4      625.02      633.89     28.34 o 
  -4  -8   4      251.23      226.21      8.60 o 
  -3  -8   4      936.43      897.59     27.28 o 
  -2  -8   4      465.56      437.57     16.06 o 
  -1  -8   4       47.19       50.16      5.35 o 
   0  -8   4      456.92      483.12     17.01 o 
   1  -8   4      133.25      147.75      8.72 o 
   2  -8   4       96.73      108.32     22.42 o 
   3  -8   4      167.52      190.37     12.76 o 
  -9  -7   4      397.16      445.57     23.12 o 
  -8  -7   4       82.72       92.90      9.67 o 
  -7  -7   4      543.19      561.55     19.76 o 
  -6  -7   4      972.88      992.65     26.90 o 
  -5  -7   4       11.50       14.16      3.11 o 
  -4  -7   4      336.13      331.44     13.41 o 
  -3  -7   4      367.54      348.00     14.20 o 
  -2  -7   4      132.74      143.80     14.57 o 
  -1  -7   4      501.92      469.95     17.34 o 
   0  -7   4      611.43      593.09     30.72 o 
   1  -7   4        0.09        1.80      2.08 o 
   2  -7   4      493.90      526.89     17.65 o 
   3  -7   4      485.40      467.12     16.82 o 
   4  -7   4       18.89       24.52      6.60 o 
  -9  -6   4       64.03       60.53      7.99 o 
  -8  -6   4      264.85      270.65     11.97 o 
  -7  -6   4     1013.66     1047.76     54.65 o 
  -6  -6   4      178.88      194.28      7.33 o 
  -5  -6   4      525.97      521.15     12.86 o 
  -4  -6   4     1355.83     1366.29     25.33 o 
  -3  -6   4       16.24       15.67      2.30 o 
  -2  -6   4      203.52      187.39      6.31 o 
  -1  -6   4      984.37      961.26     25.08 o 
   0  -6   4        1.75        1.77      1.76 o 
   1  -6   4      208.00      204.36      8.93 o 
   2  -6   4      744.66      752.67     21.63 o 
   3  -6   4      392.04      342.96     13.01 o 
   4  -6   4      333.34      361.90     14.06 o 
   5  -6   4      351.38      329.15     13.66 o 
  -9  -5   4      259.09      260.84     20.81 o 
  -8  -5   4      675.97      673.94     17.24 o 
  -7  -5   4       11.82       13.63      2.53 o 
  -6  -5   4       46.40       43.94      3.47 o 
  -5  -5   4     1110.73     1134.42     19.70 o 
  -4  -5   4      209.42      221.64      5.60 o 
  -3  -5   4      430.81      447.06     13.41 o 
  -2  -5   4      870.19      889.54     20.18 o 
  -1  -5   4      269.06      290.50      9.77 o 
   0  -5   4      498.11      522.88     15.19 o 
   1  -5   4     1284.36     1299.53     31.07 o 
   2  -5   4     1118.47     1077.17     27.24 o 
   3  -5   4      268.24      264.46     10.33 o 
   4  -5   4     1505.44     1473.70     36.67 o 
   5  -5   4      252.16      223.67     10.41 o 
   6  -5   4      415.41      443.33     19.95 o 
  -9  -4   4      225.86      232.37     10.59 o 
  -8  -4   4      236.23      247.73     11.45 o 
  -7  -4   4      103.19      102.90      4.61 o 
  -6  -4   4      478.37      483.38     10.59 o 
  -5  -4   4      754.16      775.96     12.85 o 
  -4  -4   4       13.99       15.42      1.42 o 
  -3  -4   4     1825.29     1844.00     23.70 o 
  -2  -4   4     2198.06     2395.35     33.07 o 
  -1  -4   4      656.11      704.50     11.97 o 
   0  -4   4     5801.49     5907.38     77.62 o 
   1  -4   4     1526.56     1491.24     20.84 o 
   2  -4   4     2180.22     2128.32     44.70 o 
   3  -4   4     1199.72     1141.17     23.13 o 
   4  -4   4      370.85      348.59     10.11 o 
   5  -4   4      304.37      316.87     12.56 o 
   6  -4   4      659.36      626.43     20.93 o 
   7  -4   4        0.58       -0.62      2.40 o 
  -9  -3   4      246.48      244.11     13.66 o 
  -8  -3   4        0.69        4.16      1.66 o 
  -7  -3   4      785.89      783.68     14.81 o 
  -6  -3   4     1188.46     1191.77     19.99 o 
  -5  -3   4       95.27       95.23      7.38 o 
  -4  -3   4     2385.84     2372.18     31.11 o 
  -3  -3   4     2623.95     2690.09     33.17 o 
  -2  -3   4      855.96      874.10     10.81 o 
  -1  -3   4     7692.05     7785.46    109.28 o 
   0  -3   4     1649.55     1670.65     21.17 o 
   1  -3   4      937.07      870.27     14.28 o 
   2  -3   4     6492.62     6580.20     84.30 o 
   3  -3   4      143.95      140.96      5.08 o 
   4  -3   4     1062.91     1009.13     21.08 o 
   5  -3   4      704.73      677.22     16.24 o 
   6  -3   4        2.02        2.15      1.61 o 
   7  -3   4      515.00      551.17     33.09 o 
   8  -3   4       39.50       38.21      5.09 o 
  -9  -2   4        7.00        6.73      2.63 o 
  -8  -2   4      709.51      670.62     15.68 o 
  -7  -2   4     1182.36     1208.46     28.94 o 
  -6  -2   4        0.53        5.55      3.03 o 
  -5  -2   4     3793.02     3737.96     55.65 o 
  -4  -2   4     2842.31     2948.29     43.02 o 
  -3  -2   4     1782.68     1776.72     23.28 o 
  -2  -2   4     7696.66     7676.88    117.13 o 
  -1  -2   4     1001.61     1065.75     28.64 o 
   0  -2   4     1540.54     1487.07     19.91 o 
   1  -2   4     5399.48     5488.56     77.56 o 
   2  -2   4      794.20      794.44     13.02 o 
   3  -2   4      701.64      661.75     12.97 o 
   4  -2   4     2878.21     2790.16     60.43 o 
   5  -2   4      324.78      324.54      9.55 o 
   6  -2   4       65.62       77.71      4.75 o 
   7  -2   4      269.46      267.61      9.63 o 
   8  -2   4        1.93        0.93      2.15 o 
  -9  -1   4      524.23      537.39     28.48 o 
  -8  -1   4     1589.11     1528.26     32.86 o 
  -7  -1   4       83.47       84.57      3.66 o 
  -6  -1   4     2717.82     2686.33     41.49 o 
  -5  -1   4     1905.02     1884.93     29.36 o 
  -4  -1   4     1192.16     1231.46     20.97 o 
  -3  -1   4     3672.85     3789.93     53.12 o 
  -2  -1   4     3224.90     3407.57     38.50 o 
  -1  -1   4     3075.63     3116.51     46.13 o 
   0  -1   4     5282.48     5316.36    113.25 o 
   1  -1   4      249.61      240.10     10.19 o 
   2  -1   4      661.56      595.95     13.29 o 
   3  -1   4      819.24      719.40     20.15 o 
   4  -1   4      332.80      358.80     12.26 o 
   5  -1   4        3.74        9.39      4.71 o 
   6  -1   4     1600.53     1498.83     44.59 o 
   7  -1   4      162.07      146.16      9.98 o 
   8  -1   4       16.33       20.08      5.70 o 
   9  -1   4      608.55      649.02     46.90 o 
  -9   0   4      661.89      684.07     33.00 o 
  -8   0   4        4.51        3.36      1.70 o 
  -7   0   4     1252.95     1217.15     24.67 o 
  -6   0   4     1558.71     1473.90     24.47 o 
  -5   0   4      134.34      138.46      9.03 o 
  -4   0   4     3647.52     3547.74     52.27 o 
  -3   0   4     1952.51     2112.66     29.51 o 
  -2   0   4      316.54      333.12      6.83 o 
  -1   0   4     7001.78     7579.17    104.48 o 
   0   0   4     1744.45     1786.73     40.13 o 
   1   0   4     1027.73     1022.30     34.89 o 
   2   0   4     2182.21     2187.11     28.74 o 
   3   0   4     1538.11     1570.22     24.36 o 
   4   0   4      346.04      334.65     17.65 o 
   5   0   4      938.59      862.83     47.47 o 
   6   0   4     1102.63     1100.39     20.08 o 
   7   0   4      191.98      180.36     16.38 o 
   8   0   4      318.30      310.69     22.04 o 
   9   0   4      588.62      622.62     50.18 o 
  -8   1   4      508.87      505.59     12.99 o 
  -7   1   4      564.48      550.44     13.82 o 
  -6   1   4      256.91      226.78      6.05 o 
  -5   1   4     3229.55     3126.90     54.48 o 
  -4   1   4      946.70      916.19     12.92 o 
  -3   1   4        9.35       12.05      0.79 o 
  -2   1   4     5902.10     6497.03     94.59 o 
  -1   1   4      101.92       85.69      2.15 o 
   0   1   4       80.79       70.41      1.76 o 
   1   1   4     4904.71     5280.57     71.25 o 
   2   1   4     4080.02     4332.63     58.70 o 
   3   1   4      776.27      865.67     12.62 o 
   4   1   4     1148.30     1005.64     18.47 o 
   5   1   4     2228.71     2176.50     35.24 o 
   6   1   4      280.15      279.37     11.48 o 
   7   1   4      239.26      224.45     20.39 o 
   8   1   4     1737.83     1774.62     31.94 o 
   9   1   4       79.63       83.48      8.81 o 
  10   1   4      393.77      449.39     13.91 o 
  -8   2   4      275.80      261.02      8.47 o 
  -7   2   4        0.73        2.37      1.95 o 
  -6   2   4      359.65      381.63     10.05 o 
  -5   2   4      321.67      303.37     10.38 o 
  -4   2   4      307.51      273.42      6.27 o 
  -3   2   4      853.54      886.39     16.03 o 
  -2   2   4     2862.48     2869.47     32.04 o 
  -1   2   4      787.53      825.28     12.75 o 
   0   2   4     6104.00     6576.03     68.97 o 
   1   2   4     5603.96     5908.32     74.20 o 
   2   2   4      142.07      133.61      2.76 o 
   3   2   4     3913.84     3975.47     49.26 o 
   4   2   4     4107.86     4086.74     57.36 o 
   5   2   4        3.83        5.16      1.42 o 
   6   2   4     3867.92     3834.58     60.26 o 
   7   2   4      936.01      974.77     26.45 o 
   8   2   4      353.92      368.80     10.05 o 
   9   2   4      659.57      700.15     16.35 o 
  10   2   4        5.88        8.20      4.71 o 
  -7   3   4       24.27       27.49      2.90 o 
  -6   3   4      550.40      583.49     29.24 o 
  -5   3   4      118.53      115.96      4.21 o 
  -4   3   4        2.57        8.16      1.74 o 
  -3   3   4     5464.15     5580.03     79.56 o 
  -2   3   4       53.68       50.49      1.73 o 
  -1   3   4     1794.91     1724.72     25.99 o 
   0   3   4    10562.49    11092.12    123.51 o 
   1   3   4       18.16       12.54      1.87 o 
   2   3   4     6335.56     6539.34     75.78 o 
   3   3   4     3757.06     3788.83     47.40 o 
   4   3   4        1.09        4.63      2.14 o 
   5   3   4     6279.64     6246.49     87.27 o 
   6   3   4      291.68      279.42      7.44 o 
   7   3   4       93.64       80.93      4.09 o 
   8   3   4     1397.61     1423.22     26.81 o 
   9   3   4       10.40       12.53      2.61 o 
  10   3   4        3.48        6.74      2.83 o 
  -7   4   4      667.09      721.23     21.36 o 
  -6   4   4      290.10      283.56      8.67 o 
  -5   4   4      257.03      261.33      7.83 o 
  -4   4   4     2100.86     2178.20     40.09 o 
  -3   4   4        5.74        2.33      1.28 o 
  -2   4   4      874.90      897.86     15.17 o 
  -1   4   4     4768.82     4755.83     67.22 o 
   0   4   4       94.68       93.24      2.58 o 
   1   4   4     1472.04     1374.60     17.16 o 
   2   4   4     9065.21     9303.87     96.45 o 
   3   4   4      271.83      296.66      5.66 o 
   4   4   4     3148.15     3101.02     44.71 o 
   5   4   4      651.00      639.74     12.86 o 
   6   4   4       44.19       37.02      2.70 o 
   7   4   4      822.01      784.32     16.29 o 
   8   4   4      246.00      249.05      8.25 o 
   9   4   4       13.19       11.01      2.60 o 
  10   4   4      216.40      223.71     12.21 o 
  -6   5   4       64.44       57.02      4.42 o 
  -5   5   4      629.00      635.27     14.97 o 
  -4   5   4      343.96      361.53      9.64 o 
  -3   5   4      891.75      901.96     15.96 o 
  -2   5   4     2675.93     2727.07     40.85 o 
  -1   5   4      389.51      394.22      7.75 o 
   0   5   4     3067.91     3035.05     37.22 o 
   1   5   4     1771.92     1674.52     17.34 o 
   2   5   4       12.28       12.86      1.03 o 
   3   5   4      669.32      626.93     10.16 o 
   4   5   4     1562.46     1478.57     24.51 o 
   5   5   4       51.04       55.12      3.22 o 
   6   5   4      432.08      402.99      9.99 o 
   7   5   4      777.96      767.55     16.50 o 
   8   5   4        9.90       11.84      2.85 o 
   9   5   4       89.01       86.63      5.42 o 
  10   5   4      215.57      217.51     11.97 o 
  -5   6   4      212.30      232.42      7.74 o 
  -4   6   4      496.18      525.31     15.17 o 
  -3   6   4      920.82      924.34     21.90 o 
  -2   6   4      377.70      378.89      8.43 o 
  -1   6   4     1452.53     1466.24     23.58 o 
   0   6   4      801.95      781.29     12.50 o 
   1   6   4      166.45      162.66      6.30 o 
   2   6   4      495.75      480.51      7.48 o 
   3   6   4      216.64      184.05      5.11 o 
   4   6   4      567.06      606.07     12.48 o 
   5   6   4      629.12      622.27     13.12 o 
   6   6   4      715.25      708.13     14.73 o 
   7   6   4      145.71      149.76      6.07 o 
   8   6   4      127.93      129.47      8.25 o 
   9   6   4      689.52      661.18     16.50 o 
  10   6   4       58.13       68.97     15.34 o 
  -4   7   4      340.70      336.58      9.59 o 
  -3   7   4       17.86       17.09      2.38 o 
  -2   7   4       78.33       84.44      4.19 o 
  -1   7   4      147.74      156.62      5.58 o 
   0   7   4     1204.01     1207.32     20.30 o 
   1   7   4      242.99      237.04      6.19 o 
   2   7   4      727.74      721.68     10.54 o 
   3   7   4      161.75      161.38      4.42 o 
   4   7   4      317.82      329.80      8.71 o 
   5   7   4      582.14      588.61     13.01 o 
   6   7   4      289.11      288.72      8.54 o 
   7   7   4      100.24      107.32      5.35 o 
   8   7   4      826.35      803.68     17.68 o 
   9   7   4      225.63      225.09     13.92 o 
  10   7   4      149.61      150.03      9.73 o 
  -3   8   4        7.06        6.01      2.20 o 
  -2   8   4      321.03      340.89     10.95 o 
  -1   8   4       54.21       58.46      3.65 o 
   0   8   4       64.00       61.58      3.64 o 
   1   8   4      372.00      375.66      9.72 o 
   2   8   4      239.36      235.93      6.07 o 
   3   8   4        0.38        1.60      1.32 o 
   4   8   4      971.20      954.60     16.75 o 
   5   8   4      406.60      377.83     10.11 o 
   6   8   4       62.08       62.60      4.10 o 
   7   8   4     1386.72     1369.04     30.35 o 
   8   8   4       99.61       96.38      7.25 o 
   9   8   4       48.58       53.64      6.11 o 
  10   8   4      363.63      366.63     23.78 o 
  -2   9   4      159.00      178.78     10.66 o 
  -1   9   4        8.26        4.81      3.29 o 
   0   9   4      164.49      162.53      7.17 o 
   1   9   4       75.23       81.16      4.96 o 
   2   9   4      170.22      166.12     15.28 o 
   3   9   4     1229.85     1188.74     39.56 o 
   4   9   4      371.21      358.22     17.09 o 
   5   9   4      118.76      110.91      9.26 o 
   6   9   4     1088.38     1007.79     35.98 o 
   7   9   4      224.77      228.83     17.65 o 
   8   9   4      294.50      296.39     17.00 o 
   9   9   4      135.51      144.23     11.99 o 
   0  10   4      277.26      299.92     15.55 o 
   1  10   4      121.64      123.74      6.97 o 
   2  10   4      335.83      339.92     12.95 o 
   3  10   4      126.69      129.42      6.71 o 
   4  10   4      230.87      211.27     12.87 o 
   5  10   4      199.68      186.25     12.52 o 
   6  10   4      125.07      124.16     12.61 o 
   7  10   4       16.06       20.58      5.68 o 
   8  10   4      114.84      123.58     38.25 o 
   3  11   4       92.35       87.93      7.39 o 
   4  11   4       96.12       99.39     22.28 o 
   5  11   4       90.42       64.31     33.63 o 
   6  11   4       21.20       16.39     22.28 o 
  -6 -10   5      106.28      108.87     12.19 o 
  -5 -10   5       18.82        6.31      5.04 o 
  -4 -10   5      463.71      447.26     23.96 o 
  -3 -10   5       47.15       45.46      8.19 o 
  -2 -10   5      112.86      109.16     10.69 o 
  -1 -10   5      206.44      206.73     14.39 o 
  -7  -9   5      194.49      199.26     13.45 o 
  -6  -9   5       86.90       80.93      8.46 o 
  -5  -9   5      232.13      232.89     16.39 o 
  -4  -9   5        0.81        1.51      3.42 o 
  -3  -9   5       13.60       18.24      4.44 o 
  -2  -9   5       86.19       83.36      7.27 o 
  -1  -9   5       37.72       46.45      5.67 o 
   0  -9   5       14.91       25.64      4.75 o 
   1  -9   5      110.93      130.50     16.81 o 
  -8  -8   5      129.06      155.11     13.45 o 
  -7  -8   5        6.63        5.04      3.23 o 
  -6  -8   5      151.83      141.66     12.61 o 
  -5  -8   5      158.68      156.95     10.42 o 
  -4  -8   5      104.15      108.65      8.17 o 
  -3  -8   5        7.87        8.98      4.22 o 
  -2  -8   5      324.85      308.18     13.05 o 
  -1  -8   5       89.56       98.40     12.49 o 
   0  -8   5       29.93       39.90      4.88 o 
   1  -8   5      363.89      350.37     23.23 o 
   2  -8   5       57.34       48.10     11.44 o 
   3  -8   5      161.47      149.94     11.17 o 
  -9  -7   5      138.81      144.60     12.61 o 
  -8  -7   5       20.13       18.34      4.34 o 
  -7  -7   5       22.80       31.33      4.73 o 
  -6  -7   5      304.62      317.22     39.09 o 
  -5  -7   5       14.33       17.65      5.04 o 
  -4  -7   5      295.20      294.33     15.14 o 
  -3  -7   5      283.80      295.90     12.37 o 
  -2  -7   5        1.71        2.23      2.31 o 
  -1  -7   5      357.31      355.76     13.32 o 
   0  -7   5      518.50      508.87     16.85 o 
   1  -7   5       81.58       69.82      5.74 o 
   2  -7   5      161.74      166.06     18.23 o 
   3  -7   5      676.38      650.92     28.49 o 
   4  -7   5        0.52       -2.92      2.92 o 
  -9  -6   5       22.55       22.28      5.88 o 
  -8  -6   5      108.27      117.19     16.39 o 
  -7  -6   5      230.32      236.78     12.40 o 
  -6  -6   5       71.13       98.29     17.65 o 
  -5  -6   5      189.73      176.97     12.19 o 
  -4  -6   5      496.39      522.88     21.65 o 
  -3  -6   5      340.90      359.78     15.94 o 
  -2  -6   5     1028.52     1054.30     27.52 o 
  -1  -6   5     1336.64     1313.41     32.69 o 
   0  -6   5      282.87      242.82     12.65 o 
   1  -6   5     2146.20     2111.15     48.52 o 
   2  -6   5      126.82      120.59      8.24 o 
   3  -6   5        2.29       -0.74      1.86 o 
   4  -6   5      158.85      174.38      9.22 o 
   5  -6   5      111.50       97.64      8.70 o 
  -9  -5   5       44.24       50.17      5.33 o 
  -8  -5   5      539.34      561.11     13.31 o 
  -7  -5   5      109.40      125.63      6.73 o 
  -6  -5   5      261.29      276.94      8.63 o 
  -5  -5   5     1032.96     1102.59     27.04 o 
  -4  -5   5      227.06      223.21     12.19 o 
  -3  -5   5     1080.82     1097.39     33.43 o 
  -2  -5   5     1959.18     1922.03     53.52 o 
  -1  -5   5       99.86       93.05      5.43 o 
   0  -5   5     1226.63     1246.34     29.99 o 
   1  -5   5     1040.59      997.14     31.62 o 
   2  -5   5       46.29       41.31      4.00 o 
   3  -5   5      948.74      933.71     25.00 o 
   4  -5   5       32.82       34.20      4.08 o 
   5  -5   5        0.81        2.93      3.57 o 
   6  -5   5      393.64      434.74     50.86 o 
  -9  -4   5      510.79      523.60     17.72 o 
  -8  -4   5      180.30      198.22      6.96 o 
  -7  -4   5       88.69       92.44      5.63 o 
  -6  -4   5     1963.97     2057.78     33.18 o 
  -5  -4   5      299.12      310.44      7.39 o 
  -4  -4   5     1204.61     1245.57     18.18 o 
  -3  -4   5     3371.64     3371.45     74.57 o 
  -2  -4   5       10.54       13.14      1.78 o 
  -1  -4   5      848.35      815.06     13.68 o 
   0  -4   5     1982.64     1948.83     24.98 o 
   1  -4   5       39.58       45.18      3.10 o 
   2  -4   5      676.44      651.91     14.09 o 
   3  -4   5     1119.66     1076.25     22.14 o 
   4  -4   5      328.46      350.42     10.08 o 
   5  -4   5      263.91      282.64     15.76 o 
   6  -4   5       22.30       24.21      3.91 o 
   7  -4   5        0.42        1.72      2.93 o 
  -9  -3   5      718.64      657.01     20.41 o 
  -8  -3   5      361.29      379.51     20.49 o 
  -7  -3   5     1657.05     1708.88     60.47 o 
  -6  -3   5      552.27      571.59     16.03 o 
  -5  -3   5     2205.00     2218.81     40.06 o 
  -4  -3   5     1834.61     1844.91     28.59 o 
  -3  -3   5      199.51      223.23      7.14 o 
  -2  -3   5     2390.63     2362.14     28.14 o 
  -1  -3   5     3163.89     3199.97     46.25 o 
   0  -3   5      491.91      521.82      8.19 o 
   1  -3   5      354.30      314.04      6.35 o 
   2  -3   5      484.61      447.58      8.58 o 
   3  -3   5      146.16      145.59      5.09 o 
   4  -3   5      138.43      137.94      5.46 o 
   5  -3   5      868.94      815.59     22.54 o 
   6  -3   5       42.02       37.32      3.74 o 
   7  -3   5        0.76        2.30      2.85 o 
   8  -3   5      528.68      551.61     48.77 o 
  -9  -2   5      265.42      267.23     11.19 o 
  -8  -2   5      811.52      756.98     21.72 o 
  -7  -2   5      495.31      485.25     12.45 o 
  -6  -2   5     1160.29     1185.45     28.35 o 
  -5  -2   5      908.52      930.24     21.90 o 
  -4  -2   5      413.72      443.90      9.96 o 
  -3  -2   5     1321.80     1362.36     18.27 o 
  -2  -2   5     1153.53     1221.88     22.00 o 
  -1  -2   5      163.20      153.30      4.06 o 
   0  -2   5      451.83      409.08      6.58 o 
   1  -2   5      891.91      883.94     23.34 o 
   2  -2   5      239.67      240.43      5.08 o 
   3  -2   5        5.34       12.50      1.96 o 
   4  -2   5     1696.66     1614.87     35.80 o 
   5  -2   5      429.00      402.71     13.47 o 
   6  -2   5       92.42       99.70      7.04 o 
   7  -2   5      846.66      842.01     49.25 o 
   8  -2   5      202.61      206.21     26.57 o 
  -9  -1   5      343.58      341.33     20.60 o 
  -8  -1   5       57.96       49.28      4.65 o 
  -7  -1   5       45.67       49.06      3.46 o 
  -6  -1   5     1588.11     1547.67     29.60 o 
  -5  -1   5      375.08      380.12      9.47 o 
  -4  -1   5      112.07      103.38      3.87 o 
  -3  -1   5     2913.49     3176.97     52.39 o 
  -2  -1   5      422.57      416.85      7.96 o 
  -1  -1   5      197.91      208.34      4.93 o 
   0  -1   5     2310.07     2391.65     53.06 o 
   1  -1   5     4850.70     5149.33    156.79 o 
   2  -1   5     1928.78     2029.12     30.63 o 
   3  -1   5     1705.07     1538.80     50.89 o 
   4  -1   5     1130.19     1111.02     38.72 o 
   5  -1   5     1130.17     1055.88     50.12 o 
   6  -1   5      310.33      302.03     16.14 o 
   7  -1   5      571.37      546.23     42.17 o 
   8  -1   5      162.36      171.95     15.23 o 
   9  -1   5      284.07      316.44     33.61 o 
  -8   0   5        3.76        3.51      3.78 o 
  -7   0   5      706.48      700.80     16.25 o 
  -6   0   5       53.11       49.73      5.28 o 
  -5   0   5      164.76      163.09      7.93 o 
  -4   0   5     2115.00     2153.01     38.47 o 
  -3   0   5      736.47      738.64     12.31 o 
  -2   0   5      135.22      160.30      2.84 o 
  -1   0   5     6691.51     7052.28    103.20 o 
   0   0   5     3569.98     3762.24     46.92 o 
   1   0   5      967.17     1061.39     36.99 o 
   2   0   5     1942.70     1864.78     28.08 o 
   3   0   5     3192.57     3239.57     48.40 o 
   4   0   5     1024.56      979.78     16.63 o 
   5   0   5     1799.63     1740.57     34.16 o 
   6   0   5      728.41      776.95     18.65 o 
   7   0   5      819.44      781.85     52.05 o 
   8   0   5      352.09      343.65     31.37 o 
   9   0   5        0.82        5.25      2.72 o 
  -8   1   5      159.56      167.81     16.60 o 
  -7   1   5      261.46      260.52     11.14 o 
  -6   1   5       11.39       13.03      1.62 o 
  -5   1   5      189.91      207.00      5.27 o 
  -4   1   5     2579.43     2571.50     45.56 o 
  -3   1   5       25.34       28.21      1.79 o 
  -2   1   5     4107.28     4075.46     49.42 o 
  -1   1   5     4872.49     5283.08     67.22 o 
   0   1   5        1.24        1.14      0.75 o 
   1   1   5     8720.51     9127.48    122.36 o 
   2   1   5     1593.39     1686.41     23.66 o 
   3   1   5      191.80      172.68      9.77 o 
   4   1   5     4942.99     5065.91     75.21 o 
   5   1   5      375.85      380.88     33.49 o 
   6   1   5      555.63      515.16     30.40 o 
   7   1   5     1063.27     1067.15     29.89 o 
   8   1   5        4.29       13.06      6.19 o 
   9   1   5       64.12       72.31      9.10 o 
  10   1   5       51.87       50.18      6.66 o 
  -8   2   5      680.76      691.90     32.37 o 
  -7   2   5       82.86       73.65      6.52 o 
  -6   2   5      391.57      380.14      9.94 o 
  -5   2   5     2360.77     2336.75     38.35 o 
  -4   2   5      190.37      196.74      8.55 o 
  -3   2   5     1928.29     1924.18     41.08 o 
  -2   2   5     3478.03     3601.88     49.21 o 
  -1   2   5       50.78       56.19      1.97 o 
   0   2   5     2519.46     2343.91     23.91 o 
   1   2   5     5447.67     5762.18     71.38 o 
   2   2   5      130.80      118.29      2.91 o 
   3   2   5     5542.46     5696.34     84.11 o 
   4   2   5       92.82       89.45      2.28 o 
   5   2   5      111.81       95.32      4.58 o 
   6   2   5     1187.60     1151.39     25.20 o 
   7   2   5      158.69      156.16      7.23 o 
   8   2   5       36.30       33.34      4.13 o 
   9   2   5      299.01      299.40     12.05 o 
  10   2   5       47.17       54.24      6.92 o 
  -7   3   5      175.22      151.73     13.24 o 
  -6   3   5      882.34      873.48     18.89 o 
  -5   3   5        1.73        2.32      1.23 o 
  -4   3   5     1023.56     1015.43     17.60 o 
  -3   3   5     3201.95     3263.74     47.66 o 
  -2   3   5       27.00       25.38      2.17 o 
  -1   3   5     3097.20     3149.40     43.65 o 
   0   3   5     2300.58     2291.76     32.25 o 
   1   3   5      133.37      129.48      2.72 o 
   2   3   5     1189.80     1133.50     13.36 o 
   3   3   5     1342.44     1404.41     18.99 o 
   4   3   5      123.98      108.97      3.51 o 
   5   3   5     1181.54     1112.41     19.65 o 
   6   3   5      503.40      476.19     19.40 o 
   7   3   5        0.08        0.45      1.56 o 
   8   3   5      356.68      317.07     13.94 o 
   9   3   5      238.95      252.43     19.77 o 
  10   3   5       36.45       32.41      4.98 o 
  -6   4   5       46.93       44.22      3.29 o 
  -5   4   5      788.36      818.36     17.77 o 
  -4   4   5     1048.10     1030.35     18.14 o 
  -3   4   5       47.49       53.14      2.59 o 
  -2   4   5     1603.95     1635.56     27.07 o 
  -1   4   5     1631.13     1637.36     24.80 o 
   0   4   5       93.07      109.37      3.96 o 
   1   4   5      356.12      345.84      6.04 o 
   2   4   5      247.51      211.74      4.34 o 
   3   4   5      251.63      300.11      6.00 o 
   4   4   5      638.49      646.18     11.51 o 
   5   4   5     1280.47     1266.85     22.39 o 
   6   4   5      285.55      259.60      8.13 o 
   7   4   5      590.71      559.16     14.20 o 
   8   4   5     1168.79     1091.98     26.86 o 
   9   4   5       77.25       87.16      8.19 o 
  10   4   5      339.29      352.67     12.44 o 
  -6   5   5      301.77      320.31     20.18 o 
  -5   5   5      250.40      260.21     10.09 o 
  -4   5   5        1.68       -1.14      1.42 o 
  -3   5   5      328.52      335.13      8.67 o 
  -2   5   5       48.31       57.83      2.39 o 
  -1   5   5     1545.48     1461.53     24.60 o 
   0   5   5      287.18      276.59      6.20 o 
   1   5   5     1539.51     1520.00     22.72 o 
   2   5   5      332.22      334.79      7.12 o 
   3   5   5      751.12      758.11     15.87 o 
   4   5   5     2343.25     2307.49     37.93 o 
   5   5   5      244.10      255.08      7.09 o 
   6   5   5      773.44      776.02     15.92 o 
   7   5   5     1940.46     1860.64     32.94 o 
   8   5   5       94.77       90.55      5.05 o 
   9   5   5      648.47      656.12     16.24 o 
  10   5   5      422.70      420.32     15.40 o 
  -5   6   5       38.78       35.73      7.15 o 
  -4   6   5       50.71       51.62      3.49 o 
  -3   6   5      411.13      412.46     15.62 o 
  -2   6   5      316.15      320.58      8.52 o 
  -1   6   5       23.25       27.49      1.79 o 
   0   6   5      760.28      736.27     11.68 o 
   1   6   5      709.33      675.68     10.20 o 
   2   6   5      645.84      662.45     12.01 o 
   3   6   5     2270.53     2194.52     31.86 o 
   4   6   5      202.53      200.62      6.16 o 
   5   6   5      733.20      733.66     14.92 o 
   6   6   5     2413.30     2373.29     40.33 o 
   7   6   5        0.57        1.51      1.64 o 
   8   6   5      185.66      197.69      8.13 o 
   9   6   5      572.34      576.61     15.12 o 
  10   6   5        0.47       -2.02      2.40 o 
  -4   7   5      303.85      321.20     14.71 o 
  -3   7   5      247.63      253.38     10.44 o 
  -2   7   5       58.37       57.26      4.37 o 
  -1   7   5      498.27      515.23     13.19 o 
   0   7   5       34.65       39.44      2.77 o 
   1   7   5        2.20        3.29      1.04 o 
   2   7   5     1697.57     1667.02     25.45 o 
   3   7   5      433.37      402.78      8.86 o 
   4   7   5      529.27      538.20     12.13 o 
   5   7   5     1947.14     1900.76     32.18 o 
   6   7   5      325.74      308.19      8.95 o 
   7   7   5      746.62      714.25     15.89 o 
   8   7   5      374.75      382.79     13.95 o 
   9   7   5        0.07        1.77      2.36 o 
  10   7   5      128.93      139.96     10.18 o 
  -3   8   5       21.50       14.71     20.60 o 
  -2   8   5      558.27      589.04     20.29 o 
  -1   8   5      284.25      285.18     10.19 o 
   0   8   5      296.62      293.39      8.31 o 
   1   8   5      967.74      954.35     17.04 o 
   2   8   5      156.37      147.64      4.55 o 
   3   8   5      688.33      668.90     12.63 o 
   4   8   5      699.83      676.15     13.23 o 
   5   8   5      168.21      156.94      6.25 o 
   6   8   5      165.92      162.36      6.53 o 
   7   8   5      337.95      343.40     11.43 o 
   8   8   5       33.75       37.77      4.28 o 
   9   8   5      147.50      139.52      9.34 o 
  -1   9   5      102.87      104.25      5.68 o 
   0   9   5      646.99      674.10     17.74 o 
   1   9   5       24.52       28.86      3.20 o 
   2   9   5      351.34      350.01     15.42 o 
   3   9   5      411.10      394.51     15.21 o 
   4   9   5       57.07       56.91      5.19 o 
   5   9   5      100.51       96.01      5.10 o 
   6   9   5       47.22       33.68      4.63 o 
   7   9   5       61.05       55.53      5.65 o 
   8   9   5       12.18       12.69      4.01 o 
   9   9   5      199.45      199.03     11.21 o 
   1  10   5       50.30       49.62      6.55 o 
   2  10   5      323.03      340.81     26.06 o 
   3  10   5       46.53       33.42     14.71 o 
   4  10   5        0.20        1.54      3.23 o 
   5  10   5      259.46      235.75     14.37 o 
   6  10   5        9.30        9.71      4.44 o 
   7  10   5        1.62       -0.12      4.41 o 
   8  10   5       24.80       28.58     23.12 o 
   4  11   5       39.81       47.08     29.00 o 
   5  11   5      221.95      230.35     51.70 o 
  -4 -10   6        4.32        2.10      4.62 o 
  -3 -10   6      100.07       85.75     10.09 o 
  -2 -10   6       60.73       59.75     21.44 o 
  -6  -9   6        1.08        1.26      4.62 o 
  -5  -9   6       35.23       35.17      6.22 o 
  -4  -9   6      126.27      133.04      9.72 o 
  -3  -9   6       38.53       44.88      9.29 o 
  -2  -9   6       39.97       35.96      5.23 o 
  -1  -9   6      241.53      192.72     29.63 o 
   0  -9   6        0.09       -1.10      2.93 o 
   1  -9   6       18.79       29.87     11.35 o 
  -7  -8   6       14.76       18.08      7.15 o 
  -6  -8   6       78.53       70.62      9.67 o 
  -5  -8   6      135.79      130.31     11.77 o 
  -4  -8   6       61.83       61.21      6.75 o 
  -3  -8   6      357.13      323.52     13.95 o 
  -2  -8   6      556.69      554.12     19.18 o 
  -1  -8   6       32.86       20.89      4.33 o 
   0  -8   6      929.82      884.92     26.01 o 
   1  -8   6      118.44       99.36      7.38 o 
   2  -8   6       82.29      105.81      9.53 o 
   3  -8   6       62.69       70.94      8.20 o 
  -8  -7   6       21.25       16.57      4.24 o 
  -7  -7   6      251.08      266.92     18.08 o 
  -6  -7   6      306.73      348.05     19.76 o 
  -5  -7   6       45.34       39.93      6.73 o 
  -4  -7   6      949.29      949.58     35.73 o 
  -3  -7   6      472.42      430.82     28.25 o 
  -2  -7   6        0.10        1.00      2.14 o 
  -1  -7   6     1113.96     1131.01     30.10 o 
   0  -7   6       86.09       71.68      5.78 o 
   1  -7   6       12.92       17.82      3.53 o 
   2  -7   6      387.53      404.68     14.99 o 
   3  -7   6       22.68       28.32     11.77 o 
   4  -7   6        2.55        4.32      4.83 o 
  -8  -6   6      125.91      151.24      9.09 o 
  -7  -6   6      786.37      845.33     35.31 o 
  -6  -6   6        2.97        3.78      3.78 o 
  -5  -6   6      819.18      824.73     31.95 o 
  -4  -6   6      683.75      676.77     26.90 o 
  -3  -6   6      116.67      131.11     10.09 o 
  -2  -6   6      678.24      669.61     35.08 o 
  -1  -6   6       70.44       54.37      4.59 o 
   0  -6   6       76.40       75.04      5.30 o 
   1  -6   6      345.22      330.91     12.02 o 
   2  -6   6      188.81      167.51     15.70 o 
   3  -6   6        5.55       12.23      4.27 o 
   4  -6   6      272.44      282.37     12.06 o 
   5  -6   6       19.06       19.45      4.57 o 
  -9  -5   6      231.94      230.35     14.71 o 
  -8  -5   6      690.06      693.28     17.65 o 
  -7  -5   6       25.02       36.09      5.20 o 
  -6  -5   6      887.68      867.37     23.93 o 
  -5  -5   6      710.24      749.49     29.00 o 
  -4  -5   6        4.79        9.67      3.36 o 
  -3  -5   6      634.17      598.70     29.21 o 
  -2  -5   6     1221.32     1200.34     36.47 o 
  -1  -5   6      106.10      104.54      5.77 o 
   0  -5   6      325.76      294.13     10.34 o 
   1  -5   6      332.22      314.31     10.97 o 
   2  -5   6       42.83       50.83      8.92 o 
   3  -5   6       21.68       27.42      3.47 o 
   4  -5   6      372.80      375.28     13.44 o 
   5  -5   6       12.33        5.10      6.85 o 
   6  -5   6       47.72       54.41      6.66 o 
  -9  -4   6      289.10      285.30     22.70 o 
  -8  -4   6      198.82      204.15      8.00 o 
  -7  -4   6     1014.41      988.46     21.64 o 
  -6  -4   6      317.06      334.42     12.18 o 
  -5  -4   6       52.67       58.86      3.80 o 
  -4  -4   6      788.99      779.09     16.33 o 
  -3  -4   6     1101.67     1141.11     43.53 o 
  -2  -4   6       19.62       23.98      3.47 o 
  -1  -4   6      252.90      249.07      8.46 o 
   0  -4   6     1335.77     1362.37     31.97 o 
   1  -4   6       44.39       55.98      3.88 o 
   2  -4   6        3.61        6.78      1.78 o 
   3  -4   6     1234.46     1200.18     29.28 o 
   4  -4   6       73.38       66.79      5.01 o 
   5  -4   6      100.76       99.28      6.18 o 
   6  -4   6      665.18      653.57     44.86 o 
   7  -4   6       67.64       62.65     21.65 o 
  -9  -3   6        6.86        9.54      2.93 o 
  -8  -3   6       15.75       14.92      2.78 o 
  -7  -3   6      423.55      419.55     12.18 o 
  -6  -3   6      217.77      223.43      7.22 o 
  -5  -3   6      325.24      319.89     16.39 o 
  -4  -3   6     1118.22     1182.58     28.03 o 
  -3  -3   6      227.64      238.44      8.01 o 
  -2  -3   6      310.33      299.74      7.48 o 
  -1  -3   6     1899.72     1933.83     41.30 o 
   0  -3   6     1216.08     1251.24     18.41 o 
   1  -3   6      603.05      639.83     11.05 o 
   2  -3   6     2792.18     2677.08     40.05 o 
   3  -3   6      188.27      174.98      6.77 o 
   4  -3   6      944.40      934.23     24.75 o 
   5  -3   6      653.28      643.14     15.78 o 
   6  -3   6       56.34       46.69      4.56 o 
   7  -3   6      236.24      242.51     10.96 o 
  -9  -2   6        1.22        1.26      3.78 o 
  -8  -2   6      447.10      445.80     12.46 o 
  -7  -2   6       26.82       26.92      2.84 o 
  -6  -2   6       15.50       17.61      2.28 o 
  -5  -2   6     1450.35     1423.02     27.10 o 
  -4  -2   6      662.71      650.89     17.34 o 
  -3  -2   6       97.31       84.02      6.45 o 
  -2  -2   6     3898.54     4016.22     68.20 o 
  -1  -2   6     3097.58     3219.41     48.09 o 
   0  -2   6     2221.05     2294.37     31.14 o 
   1  -2   6     2440.63     2341.40     89.80 o 
   2  -2   6     1387.25     1408.54     31.03 o 
   3  -2   6     2008.47     1940.65     33.05 o 
   4  -2   6     1958.80     1847.05     56.12 o 
   5  -2   6       57.99       55.27      3.65 o 
   6  -2   6      995.72      973.96     68.14 o 
   7  -2   6      326.82      318.66     14.08 o 
   8  -2   6       44.20       43.62      5.25 o 
  -8  -1   6       96.07       96.30      6.26 o 
  -7  -1   6        0.45        1.95      1.66 o 
  -6  -1   6      606.70      599.28     13.99 o 
  -5  -1   6     1184.46     1177.56     29.19 o 
  -4  -1   6       38.44       40.81      2.53 o 
  -3  -1   6     4573.67     4504.34     74.87 o 
  -2  -1   6     3248.69     3427.68     79.70 o 
  -1  -1   6     1011.20      970.63     15.52 o 
   0  -1   6     6760.56     6832.94    146.39 o 
   1  -1   6     1313.56     1312.62    215.64 o 
   2  -1   6     2458.51     2410.58     36.21 o 
   3  -1   6     2730.26     2675.84     40.57 o 
   4  -1   6      116.74      120.09     10.64 o 
   5  -1   6     1311.01     1237.84     61.74 o 
   6  -1   6      724.52      740.53     37.74 o 
   7  -1   6       58.66       65.10      7.81 o 
   8  -1   6      158.18      165.43     13.29 o 
   9  -1   6       26.32       21.27      4.54 o 
  -8   0   6       21.38       29.41      4.04 o 
  -7   0   6      765.76      719.35     16.80 o 
  -6   0   6     1319.13     1254.11     25.22 o 
  -5   0   6      349.62      341.62      9.04 o 
  -4   0   6     3828.79     3802.21     65.66 o 
  -3   0   6     1167.83     1160.15     21.87 o 
  -2   0   6      631.77      620.39      8.54 o 
  -1   0   6     3689.13     3699.81     80.94 o 
   0   0   6     1887.23     2080.50     26.52 o 
   1   0   6     1029.77      946.64     34.47 o 
   2   0   6     3886.94     4120.72    129.05 o 
   3   0   6       95.49       88.88      4.27 o 
   4   0   6      834.29      793.23     13.84 o 
   5   0   6      737.15      691.50     40.89 o 
   6   0   6      251.46      221.49     15.40 o 
   7   0   6      180.72      174.50      7.49 o 
   8   0   6      304.47      293.43     27.48 o 
   9   0   6      122.44      112.40     11.06 o 
  -8   1   6      286.25      263.14     18.08 o 
  -7   1   6      696.40      663.26     33.63 o 
  -6   1   6      255.23      235.23      7.76 o 
  -5   1   6     1419.48     1380.01     26.99 o 
  -4   1   6     1613.91     1634.85     30.62 o 
  -3   1   6      200.63      191.64      5.65 o 
  -2   1   6     3810.25     3988.20     58.41 o 
  -1   1   6      934.06      954.97     13.49 o 
   0   1   6       37.34       35.47      1.34 o 
   1   1   6     2293.74     2322.27     29.58 o 
   2   1   6     1202.30     1239.09     17.72 o 
   3   1   6      308.49      290.42      5.85 o 
   4   1   6     2388.41     2400.02     37.13 o 
   5   1   6      805.34      763.37     19.82 o 
   6   1   6      239.70      225.86     27.91 o 
   7   1   6      883.44      821.40     20.47 o 
   8   1   6      310.31      320.88     33.92 o 
   9   1   6       41.75       51.79      9.97 o 
  -7   2   6       18.83       15.13      8.62 o 
  -6   2   6      632.79      637.27     15.33 o 
  -5   2   6     1043.24     1013.49     21.23 o 
  -4   2   6       22.57       29.20      2.50 o 
  -3   2   6     1561.29     1557.61     29.00 o 
  -2   2   6     2693.62     2773.11     46.32 o 
  -1   2   6      457.92      506.42      9.51 o 
   0   2   6     2055.30     2068.64     24.04 o 
   1   2   6      289.40      257.72      4.78 o 
   2   2   6        2.34        8.93      2.72 o 
   3   2   6     3323.63     3387.11     51.12 o 
   4   2   6      861.13      901.32     15.78 o 
   5   2   6       15.51       16.66      2.61 o 
   6   2   6     1989.90     1943.36     38.93 o 
   7   2   6      853.05      772.48     25.73 o 
   8   2   6       13.07       15.77      3.32 o 
   9   2   6      642.16      661.91     19.72 o 
  10   2   6      168.06      175.83     11.58 o 
  -7   3   6      425.44      395.97     23.12 o 
  -6   3   6      349.92      352.21     12.83 o 
  -5   3   6       57.33       67.45      4.25 o 
  -4   3   6      625.04      616.27     19.91 o 
  -3   3   6      256.10      260.39      7.67 o 
  -2   3   6      363.75      336.91      8.73 o 
  -1   3   6      561.91      580.15     12.14 o 
   0   3   6     2353.06     2345.63     35.95 o 
   1   3   6        0.57        1.39      1.00 o 
   2   3   6     2230.55     2246.66     32.39 o 
   3   3   6     2797.83     2869.68     40.79 o 
   4   3   6       37.78       43.04      3.01 o 
   5   3   6     2946.23     2905.23     70.41 o 
   6   3   6     1765.04     1688.96     34.78 o 
   7   3   6        6.39        3.37      2.03 o 
   8   3   6     1666.43     1613.72     35.97 o 
   9   3   6      342.47      326.70     16.37 o 
  10   3   6      196.21      219.64     13.12 o 
  -6   4   6       14.73       12.24      4.83 o 
  -5   4   6      220.55      223.25      9.69 o 
  -4   4   6      486.06      479.28     12.28 o 
  -3   4   6      198.39      205.15      6.79 o 
  -2   4   6      196.13      223.46      7.46 o 
  -1   4   6     1533.03     1502.69     27.38 o 
   0   4   6      439.23      429.19      9.95 o 
   1   4   6     2164.03     2195.06     31.01 o 
   2   4   6     5048.99     4992.68     62.27 o 
   3   4   6       25.76       32.71      2.90 o 
   4   4   6     3217.83     3229.19     60.20 o 
   5   4   6     3447.14     3387.54     63.34 o 
   6   4   6      337.03      315.63     10.45 o 
   7   4   6     1006.93      999.71     35.30 o 
   8   4   6      472.39      460.41     18.89 o 
   9   4   6      122.61      145.48      8.71 o 
  10   4   6      551.93      606.00     23.53 o 
  -5   5   6      493.31      459.92     25.85 o 
  -4   5   6      386.42      370.87     18.92 o 
  -3   5   6      660.03      686.18     18.99 o 
  -2   5   6     1137.27     1155.70     22.80 o 
  -1   5   6        1.06        3.50      2.18 o 
   0   5   6      926.72      934.27     18.80 o 
   1   5   6     2842.27     2776.70     38.98 o 
   2   5   6        0.98        1.10      1.00 o 
   3   5   6     2130.85     2163.59     39.90 o 
   4   5   6     2935.00     2892.22     54.97 o 
   5   5   6        1.71        1.88      1.60 o 
   6   5   6     1875.38     1806.79     37.68 o 
   7   5   6      410.21      401.83     13.21 o 
   8   5   6      179.30      174.54      8.72 o 
   9   5   6      282.66      295.45     12.54 o 
  10   5   6       43.22       59.36     11.56 o 
  -4   6   6       52.83       58.26      5.04 o 
  -3   6   6      987.45     1042.53     27.95 o 
  -2   6   6      134.08      128.68      5.68 o 
  -1   6   6     1615.20     1641.42     30.78 o 
   0   6   6     1215.99     1214.79     23.77 o 
   1   6   6        7.85        5.98      2.97 o 
   2   6   6     2361.37     2303.30     33.48 o 
   3   6   6     1003.24      943.31     16.05 o 
   4   6   6        5.73        5.52      1.58 o 
   5   6   6      661.37      626.29     13.29 o 
   6   6   6      550.27      526.72     15.25 o 
   7   6   6        5.90        5.03      2.40 o 
   8   6   6      375.05      354.04     13.27 o 
   9   6   6       51.70       57.84      8.08 o 
  10   6   6        0.26       -0.60      3.41 o 
  -3   7   6       32.64       35.31      4.24 o 
  -2   7   6      432.38      453.01     14.64 o 
  -1   7   6     1078.08     1100.42     22.71 o 
   0   7   6        0.54        2.96      2.85 o 
   1   7   6     1271.32     1281.06     25.31 o 
   2   7   6      797.87      784.64     14.29 o 
   3   7   6        9.68       10.20      2.12 o 
   4   7   6      614.18      579.13     11.71 o 
   5   7   6      125.18      125.48      7.71 o 
   6   7   6       16.72       21.71      2.73 o 
   7   7   6        3.11        3.84      1.89 o 
   8   7   6      646.67      645.35     15.96 o 
   9   7   6        0.27        1.07      2.67 o 
  10   7   6      114.35      123.72      7.93 o 
  -2   8   6      246.37      255.78     10.76 o 
  -1   8   6       15.88       19.56      3.44 o 
   0   8   6      229.71      228.67      9.79 o 
   1   8   6      830.03      819.35     18.46 o 
   2   8   6       23.38       28.68      2.91 o 
   3   8   6       76.61       66.09      3.75 o 
   4   8   6      849.18      835.09     15.57 o 
   5   8   6        3.83        5.95      1.96 o 
   6   8   6      141.16      148.83      6.33 o 
   7   8   6      210.98      212.71      8.41 o 
   8   8   6       25.84       32.11      3.85 o 
   9   8   6      150.84      173.38      8.69 o 
  -1   9   6       83.59       84.07     33.63 o 
   0   9   6      331.12      330.18     16.41 o 
   1   9   6       69.49       68.72      5.63 o 
   2   9   6       34.22       29.78      4.13 o 
   3   9   6      305.50      328.31     11.71 o 
   4   9   6      246.84      243.16      7.41 o 
   5   9   6      130.27      124.41      5.37 o 
   6   9   6      430.52      430.68     11.98 o 
   7   9   6       22.85       24.00      4.44 o 
   8   9   6      205.00      208.58     11.18 o 
   1  10   6        1.32        0.42     17.23 o 
   2  10   6      315.51      325.59     20.60 o 
   3  10   6      204.21      209.61     13.27 o 
   4  10   6       51.70       52.68      7.32 o 
   5  10   6      293.03      294.39     18.50 o 
   6  10   6      257.88      268.59     27.32 o 
   7  10   6      326.80      340.71     18.60 o 
  -5  -9   7      326.75      363.61     21.02 o 
  -4  -9   7      139.22      153.43     12.61 o 
  -3  -9   7       24.96       31.53      6.73 o 
  -2  -9   7      405.88      413.13     26.69 o 
  -1  -9   7       50.40       42.31      8.20 o 
   0  -9   7       97.24      121.70     15.97 o 
  -7  -8   7       29.14       25.22      7.57 o 
  -6  -8   7      569.83      601.53     29.00 o 
  -5  -8   7      119.94      126.95     11.77 o 
  -4  -8   7      158.52      161.42     13.45 o 
  -3  -8   7      559.78      548.75     20.05 o 
  -2  -8   7       15.27       19.12      6.79 o 
  -1  -8   7        4.54        6.66      3.58 o 
   0  -8   7      135.92      135.58     25.22 o 
   1  -8   7        4.57        4.57      3.99 o 
   2  -8   7       16.62       29.26      5.43 o 
  -7  -7   7      477.53      514.93     26.48 o 
  -6  -7   7      114.79      120.64     11.35 o 
  -5  -7   7       96.01       95.42      9.67 o 
  -4  -7   7      436.28      428.34     20.60 o 
  -3  -7   7       72.16       61.00      7.57 o 
  -2  -7   7       43.53       52.90      6.42 o 
  -1  -7   7      268.76      277.01     11.71 o 
   0  -7   7       15.74       14.29      3.40 o 
   1  -7   7        3.74        5.94      2.78 o 
   2  -7   7       78.38       89.80      6.56 o 
   3  -7   7      126.20      132.84      9.96 o 
  -8  -6   7      491.76      522.08     27.74 o 
  -7  -6   7       88.77       92.06     10.93 o 
  -6  -6   7        8.08        7.57      4.20 o 
  -5  -6   7      355.50      306.44     16.81 o 
  -4  -6   7      403.15      353.94     17.65 o 
  -3  -6   7       41.10       43.72      5.88 o 
  -2  -6   7      312.63      279.59     11.23 o 
  -1  -6   7      539.66      504.04     16.30 o 
   0  -6   7       57.57       61.87      6.26 o 
   1  -6   7      155.37      158.37      8.40 o 
   2  -6   7      405.80      343.40     16.94 o 
   3  -6   7        0.07        1.67      2.01 o 
   4  -6   7      228.32      277.70     56.75 o 
   5  -6   7      247.30      244.63     14.11 o 
  -8  -5   7      111.92      125.86      9.06 o 
  -7  -5   7       45.22       46.10      5.49 o 
  -6  -5   7      255.75      245.21     15.55 o 
  -5  -5   7      738.26      731.41     29.00 o 
  -4  -5   7        1.29        0.84      2.52 o 
  -3  -5   7      411.73      397.23     17.23 o 
  -2  -5   7     1565.28     1548.79     69.15 o 
  -1  -5   7       11.58       14.24      2.53 o 
   0  -5   7      781.83      774.98     20.66 o 
   1  -5   7     1411.94     1340.04     32.34 o 
   2  -5   7       47.02       48.93      4.09 o 
   3  -5   7     1080.08     1089.69     28.19 o 
   4  -5   7      161.38      155.54     20.12 o 
   5  -5   7       42.98       55.69     15.13 o 
   6  -5   7      247.66      268.05     55.49 o 
  -8  -4   7       16.87       21.22      4.20 o 
  -7  -4   7       56.30       58.81      5.62 o 
  -6  -4   7      938.74      958.55     25.70 o 
  -5  -4   7       94.90       96.92      5.92 o 
  -4  -4   7      603.30      572.86     13.16 o 
  -3  -4   7     2399.94     2380.13     49.79 o 
  -2  -4   7      173.34      185.80     15.55 o 
  -1  -4   7     1933.83     1949.80    187.48 o 
   0  -4   7     1628.88     1519.92     74.23 o 
   1  -4   7        3.99        5.42      1.70 o 
   2  -4   7     1420.81     1450.66     33.78 o 
   3  -4   7      795.43      752.50     20.28 o 
   4  -4   7      125.07      138.49     16.70 o 
   5  -4   7      589.87      590.94     29.01 o 
   6  -4   7       66.88       48.25     13.87 o 
  -8  -3   7      105.34      100.94      7.44 o 
  -7  -3   7      486.92      489.29     16.49 o 
  -6  -3   7      253.31      257.30     10.55 o 
  -5  -3   7      581.83      573.69     16.78 o 
  -4  -3   7     2006.43     1932.89     43.29 o 
  -3  -3   7      726.50      725.46     18.36 o 
  -2  -3   7     1703.03     1699.29     37.15 o 
  -1  -3   7     3241.23     3305.09     49.77 o 
   0  -3   7       26.46       32.31      2.34 o 
   1  -3   7     2230.09     2105.96     39.81 o 
   2  -3   7     1655.22     1578.99     42.47 o 
   3  -3   7      141.53      141.59      5.17 o 
   4  -3   7     1042.89     1000.60     42.96 o 
   5  -3   7      535.32      527.95     16.38 o 
   6  -3   7      265.59      270.74     13.17 o 
   7  -3   7      226.52      222.85     34.26 o 
  -8  -2   7      694.92      694.46     16.99 o 
  -7  -2   7      356.69      359.33     23.96 o 
  -6  -2   7      577.71      551.33     17.02 o 
  -5  -2   7     2974.26     2948.66     75.87 o 
  -4  -2   7      324.73      335.11     10.95 o 
  -3  -2   7     2138.85     2008.87     43.92 o 
  -2  -2   7     2385.21     2333.65     37.69 o 
  -1  -2   7      326.21      356.59     19.39 o 
   0  -2   7     3112.96     3044.36     41.09 o 
   1  -2   7     1747.63     1725.73     76.45 o 
   2  -2   7      117.21      108.44      3.57 o 
   3  -2   7     1602.54     1596.12     75.05 o 
   4  -2   7      330.93      305.92     13.75 o 
   5  -2   7       11.01       18.51      4.97 o 
   6  -2   7      283.09      283.08     24.50 o 
   7  -2   7       90.27       88.21      7.52 o 
   8  -2   7       16.01        9.40      3.28 o 
  -8  -1   7      236.31      228.34     13.03 o 
  -7  -1   7      524.05      507.75     13.28 o 
  -6  -1   7     1761.33     1703.49     40.56 o 
  -5  -1   7      213.03      211.86      8.86 o 
  -4  -1   7      988.03      939.84     23.76 o 
  -3  -1   7     2884.09     2933.15     62.59 o 
  -2  -1   7        6.24        9.95      1.31 o 
  -1  -1   7      961.51      953.19     18.69 o 
   0  -1   7      674.57      669.27     18.43 o 
   1  -1   7      257.19      254.89     23.02 o 
   2  -1   7     1571.03     1521.17     32.82 o 
   3  -1   7      770.49      695.99     32.40 o 
   4  -1   7      392.00      366.53     21.41 o 
   5  -1   7      612.31      589.81     39.94 o 
   6  -1   7      568.93      495.49     35.68 o 
   7  -1   7      184.82      177.56     23.17 o 
   8  -1   7      147.80      159.22     16.67 o 
  -8   0   7      226.24      222.26     19.97 o 
  -7   0   7      579.10      563.47     14.28 o 
  -6   0   7      175.94      168.76      6.28 o 
  -5   0   7      207.15      194.72     11.98 o 
  -4   0   7     1107.46     1094.43     27.17 o 
  -3   0   7      905.42      949.73     23.46 o 
  -2   0   7      544.83      599.72     15.65 o 
  -1   0   7     2440.95     2510.62     47.89 o 
   0   0   7       41.86       35.96      2.46 o 
   1   0   7      447.33      421.24     13.52 o 
   2   0   7     3174.19     3222.01    103.41 o 
   3   0   7      489.00      484.71     27.58 o 
   4   0   7      501.93      484.86     25.11 o 
   5   0   7     1942.71     1853.72     48.64 o 
   6   0   7      470.79      416.38     31.62 o 
   7   0   7      500.17      501.33     39.26 o 
   8   0   7      616.81      589.95     18.57 o 
   9   0   7        0.08        4.69      3.23 o 
  -7   1   7      225.75      224.35     21.23 o 
  -6   1   7      226.08      223.26      7.64 o 
  -5   1   7      685.31      671.04     23.25 o 
  -4   1   7      216.74      211.51      8.67 o 
  -3   1   7        1.90        4.48      1.71 o 
  -2   1   7     1576.92     1535.36     32.20 o 
  -1   1   7      986.04     1011.92     16.63 o 
   0   1   7      559.31      607.58      9.93 o 
   1   1   7     4182.72     4296.52     53.68 o 
   2   1   7      774.23      773.95     11.82 o 
   3   1   7      404.71      388.21      7.46 o 
   4   1   7     4125.50     4196.67     62.99 o 
   5   1   7      378.18      360.35     10.43 o 
   6   1   7      344.32      342.78     32.94 o 
   7   1   7     1312.54     1328.36     29.68 o 
   8   1   7       17.47       24.86      3.74 o 
   9   1   7      421.30      431.93     17.63 o 
  -7   2   7       15.97       18.18      3.64 o 
  -6   2   7      404.77      387.03     11.03 o 
  -5   2   7      521.46      514.39     12.91 o 
  -4   2   7       59.91       61.84      3.69 o 
  -3   2   7      543.00      533.95     16.81 o 
  -2   2   7      794.20      795.41     24.55 o 
  -1   2   7       21.03       22.53      2.71 o 
   0   2   7     3836.06     3859.69     50.99 o 
   1   2   7     2600.87     2556.90     33.11 o 
   2   2   7      857.95      879.46     13.67 o 
   3   2   7     5726.05     5809.16     79.10 o 
   4   2   7     1004.23     1013.34     17.42 o 
   5   2   7     1202.40     1109.57     23.75 o 
   6   2   7     1063.05     1052.74     23.68 o 
   7   2   7       34.43       33.69      3.86 o 
   8   2   7      292.14      326.08     15.29 o 
   9   2   7      454.57      505.83     45.40 o 
  -6   3   7      436.45      398.22     14.34 o 
  -5   3   7       71.37       72.11      5.49 o 
  -4   3   7     1234.01     1241.57     25.17 o 
  -3   3   7     1117.34     1063.17     21.72 o 
  -2   3   7      625.84      615.06     16.35 o 
  -1   3   7     1918.34     1891.49     39.91 o 
   0   3   7     1995.79     1984.83     41.49 o 
   1   3   7     1000.14      967.15     14.22 o 
   2   3   7     3247.02     3250.55     42.06 o 
   3   3   7     1054.13     1071.16     17.09 o 
   4   3   7      143.04      140.82      5.50 o 
   5   3   7     2660.98     2613.64     49.78 o 
   6   3   7       39.98       42.27      3.75 o 
   7   3   7      464.75      444.52     13.66 o 
   8   3   7      427.47      425.42     14.22 o 
   9   3   7        2.18        2.21      2.78 o 
  10   3   7      128.25      137.78     11.98 o 
  -6   4   7        1.66        4.20      4.20 o 
  -5   4   7      357.66      351.10     13.03 o 
  -4   4   7      849.86      832.90     18.73 o 
  -3   4   7       12.66       12.78      2.93 o 
  -2   4   7     3220.20     3265.21     55.48 o 
  -1   4   7      846.89      865.01     21.60 o 
   0   4   7      572.90      569.25     15.64 o 
   1   4   7     3361.75     3347.98     51.74 o 
   2   4   7      670.88      655.76     14.75 o 
   3   4   7      312.46      312.00      9.34 o 
   4   4   7     1166.12     1110.69     24.05 o 
   5   4   7      236.02      226.28      8.22 o 
   6   4   7      219.09      214.97      8.47 o 
   7   4   7      721.19      686.13     18.56 o 
   8   4   7       11.94        8.51      2.90 o 
   9   4   7       27.40       30.00      4.82 o 
  10   4   7      124.91      124.57     10.50 o 
  -5   5   7      464.69      455.34     16.06 o 
  -4   5   7       21.38       21.34      2.95 o 
  -3   5   7     1189.37     1203.63     25.13 o 
  -2   5   7      746.38      771.68     16.85 o 
  -1   5   7      160.50      171.18      6.26 o 
   0   5   7     2655.66     2659.45     55.17 o 
   1   5   7      609.32      580.97     12.61 o 
   2   5   7      312.41      304.21      8.19 o 
   3   5   7     1215.33     1218.55     22.16 o 
   4   5   7       22.39       23.40      2.96 o 
   5   5   7      219.98      214.96      8.22 o 
   6   5   7       12.51       13.85      2.84 o 
   7   5   7      630.29      591.51     17.13 o 
   8   5   7       35.10       28.69      4.17 o 
   9   5   7      194.00      193.90     10.20 o 
  10   5   7      366.12      394.36     18.66 o 
  -4   6   7      592.16      613.30     36.57 o 
  -3   6   7      157.54      159.85      8.18 o 
  -2   6   7       24.73       25.21      3.02 o 
  -1   6   7      698.12      723.02     16.23 o 
   0   6   7      653.75      637.74     14.68 o 
   1   6   7       17.56       15.55      2.28 o 
   2   6   7      254.77      262.41      7.90 o 
   3   6   7      965.92      913.00     18.24 o 
   4   6   7       43.15       42.60      3.83 o 
   5   6   7      263.81      253.59      9.27 o 
   6   6   7      585.42      594.63     16.86 o 
   7   6   7       42.04       36.44      4.51 o 
   8   6   7      371.49      367.75     14.18 o 
   9   6   7      472.26      492.50     17.42 o 
  10   6   7       13.93       16.39      7.57 o 
  -3   7   7        0.09        2.85      2.63 o 
  -2   7   7      260.03      289.86     18.29 o 
  -1   7   7      517.57      545.68     13.87 o 
   0   7   7       22.13       21.90      3.00 o 
   1   7   7      266.92      268.11      8.69 o 
   2   7   7      582.52      580.00     13.50 o 
   3   7   7      166.09      178.73      6.78 o 
   4   7   7      839.22      832.59     17.70 o 
   5   7   7      806.25      806.62     20.07 o 
   6   7   7       89.36       84.56      6.98 o 
   7   7   7      793.71      797.11     20.97 o 
   8   7   7      155.00      175.16      9.40 o 
   9   7   7        0.41        2.08      3.64 o 
  -2   8   7      290.40      310.30     12.62 o 
  -1   8   7       63.23       65.09      5.45 o 
   0   8   7      120.05      125.18      9.67 o 
   1   8   7      699.77      729.65     17.21 o 
   2   8   7       47.24       48.98      4.01 o 
   3   8   7      568.19      570.22     12.07 o 
   4   8   7      262.39      262.29      9.08 o 
   5   8   7       99.98       95.43      4.68 o 
   6   8   7      979.18      975.81     24.04 o 
   7   8   7      326.33      331.10     12.41 o 
   8   8   7        7.78        4.85      3.18 o 
   9   8   7      603.76      596.80     22.29 o 
   0   9   7      599.73      632.57     31.74 o 
   1   9   7       57.79       49.34      5.23 o 
   2   9   7      268.88      278.36      9.64 o 
   3   9   7      623.83      615.02     14.54 o 
   4   9   7        1.85        1.28      1.78 o 
   5   9   7      389.03      394.66     10.18 o 
   6   9   7      458.39      460.31     11.41 o 
   7   9   7        3.77        4.26      2.57 o 
   8   9   7      416.61      437.19     14.19 o 
   2  10   7      356.51      379.60     19.19 o 
   3  10   7       10.84        8.32      4.86 o 
   4  10   7      358.18      355.85     18.73 o 
   5  10   7      281.48      267.88     22.28 o 
   6  10   7       49.77       42.25      7.29 o 
  -4  -9   8        2.61        3.36      4.62 o 
  -3  -9   8       46.48       45.82      7.57 o 
  -2  -9   8       82.87       80.71      9.25 o 
  -6  -8   8      181.65      198.41     15.55 o 
  -5  -8   8       19.18       14.71      5.46 o 
  -4  -8   8       55.52       47.50      7.57 o 
  -3  -8   8      172.65      170.66     12.61 o 
  -2  -8   8       33.14       30.27      5.88 o 
  -1  -8   8       71.50       66.81      7.89 o 
   0  -8   8       79.13       81.49      9.04 o 
   1  -8   8       22.90       24.05      5.01 o 
  -7  -7   8      102.66       96.26     11.77 o 
  -6  -7   8      129.83      134.09     12.61 o 
  -5  -7   8       20.52       22.70      6.31 o 
  -4  -7   8      213.77      208.07     13.45 o 
  -3  -7   8      309.31      281.77     12.98 o 
  -2  -7   8       11.45       12.61      3.42 o 
  -1  -7   8      419.43      425.04     15.39 o 
   0  -7   8      242.35      232.31     10.59 o 
   1  -7   8       62.54       56.52      7.36 o 
   2  -7   8      565.20      577.65     60.53 o 
   3  -7   8       12.48        8.30      4.17 o 
  -7  -6   8      350.08      341.33     20.60 o 
  -6  -6   8        0.63       -2.10      3.36 o 
  -5  -6   8      379.14      388.41     19.76 o 
  -4  -6   8      905.47      901.24     33.63 o 
  -3  -6   8       16.64       11.77      4.20 o 
  -2  -6   8     1160.13     1089.56     37.41 o 
  -1  -6   8      347.64      310.49     11.90 o 
   0  -6   8      198.01      193.23      8.79 o 
   1  -6   8      927.85      918.66     31.75 o 
   2  -6   8       42.51       37.59      4.22 o 
   3  -6   8      346.97      366.45     17.44 o 
   4  -6   8      230.93      262.45     60.53 o 
  -7  -5   8        2.32       -0.21      2.97 o 
  -6  -5   8      787.46      785.13     22.89 o 
  -5  -5   8      564.30      604.89     25.64 o 
  -4  -5   8       12.11       11.35      4.20 o 
  -3  -5   8      938.27      905.44     31.95 o 
  -2  -5   8      745.57      724.27     26.06 o 
  -1  -5   8      356.70      367.87     26.48 o 
   0  -5   8      773.17      731.48     45.49 o 
   1  -5   8      157.39      133.70     12.97 o 
   2  -5   8      371.27      404.76     13.38 o 
   3  -5   8      199.54      189.41     11.65 o 
   4  -5   8       68.19       64.16     19.34 o 
   5  -5   8      117.49      131.54      9.57 o 
  -8  -4   8        4.38       -2.10      4.20 o 
  -7  -4   8      592.58      626.75     28.58 o 
  -6  -4   8      781.50      805.40     32.37 o 
  -5  -4   8        1.19        4.62      3.36 o 
  -4  -4   8     1234.29     1174.30     27.94 o 
  -3  -4   8      434.32      419.68     12.33 o 
  -2  -4   8       32.40       30.69      4.20 o 
  -1  -4   8      966.47      906.49     80.08 o 
   0  -4   8      452.60      436.30     31.81 o 
   1  -4   8      421.39      430.19     36.60 o 
   2  -4   8      427.52      422.25     12.69 o 
   3  -4   8      183.37      176.99      8.03 o 
   4  -4   8       56.56       63.50     11.09 o 
   5  -4   8      221.52      231.32     39.51 o 
   6  -4   8       25.72       12.66      4.18 o 
  -8  -3   8      411.13      419.50     44.77 o 
  -7  -3   8      723.71      736.92     22.14 o 
  -6  -3   8        0.10       -1.42      2.10 o 
  -5  -3   8      841.67      796.01     21.81 o 
  -4  -3   8     1036.60     1065.54     26.37 o 
  -3  -3   8      228.16      227.93     15.55 o 
  -2  -3   8      907.71      866.94     20.83 o 
  -1  -3   8       72.79       72.33      7.53 o 
   0  -3   8        1.75        2.93      0.90 o 
   1  -3   8     1031.31     1084.40     26.20 o 
   2  -3   8      287.59      274.23      9.39 o 
   3  -3   8        1.35       -0.26      1.16 o 
   4  -3   8      420.74      427.05     25.85 o 
   5  -3   8      189.37      162.53      9.18 o 
   6  -3   8       19.26       13.15      3.76 o 
   7  -3   8      104.12      113.28      8.76 o 
  -8  -2   8      348.17      336.45     13.82 o 
  -7  -2   8        7.07        9.17      3.11 o 
  -6  -2   8      323.78      318.01     12.01 o 
  -5  -2   8      307.15      305.51     11.25 o 
  -4  -2   8       72.13       80.36      5.25 o 
  -3  -2   8      589.23      549.70     23.12 o 
  -2  -2   8      614.64      596.57     15.24 o 
  -1  -2   8        7.48        8.83      0.99 o 
   0  -2   8      870.78      875.44     13.13 o 
   1  -2   8      871.44      876.93     14.20 o 
   2  -2   8       60.19       62.36      5.65 o 
   3  -2   8      573.52      570.42     34.16 o 
   4  -2   8      755.06      719.80     39.74 o 
   5  -2   8      125.47      114.44      5.17 o 
   6  -2   8      390.78      404.57     33.61 o 
   7  -2   8      368.65      341.84     44.80 o 
  -7  -1   8      256.19      251.32     12.82 o 
  -6  -1   8      333.16      309.79     12.01 o 
  -5  -1   8        3.12        2.94      2.02 o 
  -4  -1   8       27.23       32.59      4.62 o 
  -3  -1   8      768.18      749.13     19.45 o 
  -2  -1   8      237.29      243.21      8.28 o 
  -1  -1   8     1204.49     1238.63     19.95 o 
   0  -1   8     1640.43     1641.55     23.04 o 
   1  -1   8      233.89      219.20     26.30 o 
   2  -1   8     1089.01     1081.99     40.35 o 
   3  -1   8     1906.49     1889.66     29.32 o 
   4  -1   8      120.98      103.48      6.67 o 
   5  -1   8      664.11      633.83     48.36 o 
   6  -1   8      693.18      649.98     48.90 o 
   7  -1   8       30.31       47.09      6.61 o 
   8  -1   8      364.59      406.03     37.34 o 
  -7   0   8      294.50      297.33     12.27 o 
  -6   0   8      223.28      205.16     12.40 o 
  -5   0   8      270.92      260.50     10.47 o 
  -4   0   8      572.71      562.53     16.63 o 
  -3   0   8       59.76       58.19      4.24 o 
  -2   0   8      223.36      216.24      7.76 o 
  -1   0   8     2646.29     2718.39     47.81 o 
   0   0   8      771.33      808.44     12.34 o 
   1   0   8     1513.75     1481.88     37.00 o 
   2   0   8     3642.77     3750.39    120.22 o 
   3   0   8      277.51      271.76      5.70 o 
   4   0   8     2388.02     2228.45     41.68 o 
   5   0   8      268.44      274.56     26.13 o 
   6   0   8       27.30       29.11      4.19 o 
   7   0   8      390.90      435.40     41.54 o 
   8   0   8      139.01      140.32     13.85 o 
  -7   1   8      224.23      202.33     14.60 o 
  -6   1   8       10.99        9.25      2.97 o 
  -5   1   8     1121.93     1098.14     35.10 o 
  -4   1   8      412.81      385.60     13.10 o 
  -3   1   8     1398.48     1359.40     32.55 o 
  -2   1   8     2063.31     2020.21     52.12 o 
  -1   1   8      264.72      288.20     12.62 o 
   0   1   8     1881.35     1823.56     26.11 o 
   1   1   8     3029.67     3067.58     39.02 o 
   2   1   8        4.20        6.36      1.81 o 
   3   1   8      253.27      244.43      5.16 o 
   4   1   8     1354.91     1338.67     26.66 o 
   5   1   8       51.15       52.54      7.83 o 
   6   1   8      390.01      391.57     39.68 o 
   7   1   8      112.41      129.88     14.50 o 
   8   1   8        3.29        5.01      2.39 o 
   9   1   8      105.37      125.36      9.33 o 
  -6   2   8      448.73      411.72     11.74 o 
  -5   2   8      363.90      354.12     13.29 o 
  -4   2   8      402.74      403.87     13.82 o 
  -3   2   8     2781.67     2681.24     59.37 o 
  -2   2   8       95.49      101.09     20.39 o 
  -1   2   8     1465.42     1495.40     32.29 o 
   0   2   8     2386.71     2426.14     54.86 o 
   1   2   8       11.30       10.70      1.22 o 
   2   2   8       94.10       90.97      3.20 o 
   3   2   8     1015.62     1030.68     16.05 o 
   4   2   8        0.53       -0.16      0.99 o 
   5   2   8       14.35       18.06      2.39 o 
   6   2   8     1119.40     1068.11     24.18 o 
   7   2   8       55.10       45.84      4.43 o 
   8   2   8       32.64       45.02      4.84 o 
   9   2   8      202.50      240.12     26.27 o 
  -6   3   8      215.82      216.84     24.17 o 
  -5   3   8      249.93      262.16      9.25 o 
  -4   3   8     1031.37     1049.05     28.19 o 
  -3   3   8      252.55      237.67      9.80 o 
  -2   3   8      518.34      550.77     16.45 o 
  -1   3   8     1974.36     1936.53     41.27 o 
   0   3   8      419.42      395.39     16.78 o 
   1   3   8      551.49      558.34     11.94 o 
   2   3   8     1613.08     1629.34     28.26 o 
   3   3   8        8.54        6.95      1.60 o 
   4   3   8      422.07      416.73     13.02 o 
   5   3   8       27.70       32.20      3.13 o 
   6   3   8      214.12      186.74     10.63 o 
   7   3   8       52.68       59.44      4.88 o 
   8   3   8      414.56      435.22     14.60 o 
   9   3   8      226.15      248.96     18.71 o 
  -5   4   8      783.87      823.71     23.62 o 
  -4   4   8       39.58       29.70      4.03 o 
  -3   4   8      156.05      154.49      8.26 o 
  -2   4   8      898.57      946.80     25.19 o 
  -1   4   8      515.98      483.95     14.48 o 
   0   4   8      372.27      376.72     11.98 o 
   1   4   8      223.88      243.79      7.03 o 
   2   4   8     1022.93      985.70     18.42 o 
   3   4   8      580.85      582.79     16.70 o 
   4   4   8      125.62      129.55      5.73 o 
   5   4   8      659.01      634.60     16.27 o 
   6   4   8      239.89      229.37      8.84 o 
   7   4   8      442.38      438.50     13.98 o 
   8   4   8      506.70      484.50     15.89 o 
   9   4   8       61.88       60.79     18.71 o 
  -4   5   8        6.65       10.06      2.78 o 
  -3   5   8      508.82      548.66     15.24 o 
  -2   5   8      335.53      322.75     12.39 o 
  -1   5   8        2.80        3.26      2.31 o 
   0   5   8      418.00      439.19     13.86 o 
   1   5   8      565.56      552.52     14.01 o 
   2   5   8       24.63       25.34      2.61 o 
   3   5   8      888.13      908.03     17.97 o 
   4   5   8     1712.19     1683.58     35.02 o 
   5   5   8      724.80      687.59     17.81 o 
   6   5   8     1057.28     1036.05     24.77 o 
   7   5   8      323.54      324.31     11.94 o 
   8   5   8      144.45      156.98      8.71 o 
   9   5   8      297.71      306.64     15.24 o 
  -3   6   8      322.28      324.53     10.38 o 
  -2   6   8       34.55       29.06      3.38 o 
  -1   6   8      466.69      448.35     15.40 o 
   0   6   8      825.58      829.75     24.97 o 
   1   6   8        9.23       15.89      3.15 o 
   2   6   8     1723.07     1678.82     29.61 o 
   3   6   8      221.44      226.90      7.49 o 
   4   6   8        0.27       -0.18      1.43 o 
   5   6   8     1727.31     1676.93     34.40 o 
   6   6   8      307.87      297.92     11.12 o 
   7   6   8       42.62       40.74      4.74 o 
   8   6   8      746.10      758.71     21.82 o 
   9   6   8       54.55       55.28      7.27 o 
  -2   7   8      179.93      186.62      7.70 o 
  -1   7   8      885.23      956.96     20.88 o 
   0   7   8        0.36       -0.03      2.27 o 
   1   7   8      929.53      932.90     25.02 o 
   2   7   8      534.13      533.51     14.82 o 
   3   7   8       69.49       73.77      4.61 o 
   4   7   8     1057.74     1023.94     20.89 o 
   5   7   8      239.77      240.93      9.62 o 
   6   7   8        7.52        8.10      2.91 o 
   7   7   8      871.17      839.91     24.33 o 
   8   7   8        1.54       -0.56      2.70 o 
   9   7   8        0.87        1.73      3.53 o 
  -1   8   8       15.97       15.64      3.63 o 
   0   8   8      248.91      270.14      9.37 o 
   1   8   8      491.97      493.89     13.43 o 
   2   8   8       14.13       12.12      3.59 o 
   3   8   8      643.97      617.26     14.99 o 
   4   8   8      320.13      304.87     10.59 o 
   5   8   8       98.92      100.91      6.35 o 
   6   8   8      225.17      211.62     10.32 o 
   7   8   8       32.31       30.76      4.61 o 
   8   8   8        3.68        1.04      3.45 o 
   1   9   8        9.20       11.60      3.56 o 
   2   9   8      286.32      300.65     10.28 o 
   3   9   8      167.35      158.63      6.70 o 
   4   9   8        0.04       -0.10      1.96 o 
   5   9   8       88.34       94.45      5.89 o 
   6   9   8      237.50      242.74      9.39 o 
   7   9   8        1.45        4.99      3.48 o 
   4  10   8       26.46       22.49      7.36 o 
   5  10   8      233.36      227.13     12.55 o 
  -4  -8   9       17.68       28.16      6.31 o 
  -3  -8   9      355.21      356.88     19.34 o 
  -2  -8   9       20.27       21.02      5.46 o 
  -1  -8   9       60.20       72.30      8.41 o 
   0  -8   9      276.14      246.65     14.52 o 
  -6  -7   9      103.85      117.28     11.77 o 
  -5  -7   9       49.02       62.21      8.41 o 
  -4  -7   9      322.61      342.17     18.50 o 
  -3  -7   9      105.32       97.10      9.25 o 
  -2  -7   9      195.42      183.27     12.19 o 
  -1  -7   9      305.14      314.42     15.97 o 
   0  -7   9        1.45       -1.26      3.36 o 
   1  -7   9      250.48      252.74     13.71 o 
   2  -7   9       41.98       11.77     41.19 o 
  -6  -6   9       48.91       54.65      8.41 o 
  -5  -6   9      457.66      432.96     21.44 o 
  -4  -6   9       27.16       31.11      5.88 o 
  -3  -6   9      116.37      117.28      9.67 o 
  -2  -6   9      227.71      240.44     13.03 o 
  -1  -6   9       29.48       20.93      3.64 o 
   0  -6   9      269.16      301.62     11.48 o 
   1  -6   9       61.34       67.07      9.37 o 
   2  -6   9       25.36       22.48      4.18 o 
   3  -6   9        5.64       13.43     11.77 o 
  -7  -5   9       29.14       30.45      5.20 o 
  -6  -5   9      242.80      254.48     11.44 o 
  -5  -5   9      264.53      235.40     14.29 o 
  -4  -5   9      293.53      308.54     15.97 o 
  -3  -5   9      169.92      177.39     10.93 o 
  -2  -5   9        2.74        0.84      2.52 o 
  -1  -5   9       24.11       32.30      4.58 o 
   0  -5   9      211.73      215.48     19.16 o 
   1  -5   9      163.13      160.31      9.08 o 
   2  -5   9        3.68        4.21      3.86 o 
   3  -5   9      301.07      317.78     40.42 o 
   4  -5   9       90.97       71.70      9.04 o 
   5  -5   9        9.97        2.69      2.93 o 
  -7  -4   9      135.48      121.90     11.77 o 
  -6  -4   9       39.38       40.77      6.73 o 
  -5  -4   9        0.54        2.10      3.36 o 
  -4  -4   9      121.57      117.83      7.57 o 
  -3  -4   9      260.97      247.21      8.92 o 
  -2  -4   9       24.56       21.44      3.78 o 
  -1  -4   9      339.04      320.75     51.70 o 
   0  -4   9      759.99      763.16     68.51 o 
   1  -4   9       16.51       17.78      5.78 o 
   2  -4   9      432.86      441.40     20.32 o 
   3  -4   9      437.29      433.18     13.41 o 
   4  -4   9        1.25        0.52      2.40 o 
   5  -4   9      356.37      384.69     64.73 o 
  -7  -3   9      105.19      106.06      7.43 o 
  -6  -3   9        1.94        0.92      2.32 o 
  -5  -3   9       41.49       49.86      4.60 o 
  -4  -3   9      321.88      309.95     14.92 o 
  -3  -3   9       77.75       79.91     12.19 o 
  -2  -3   9     1263.96     1280.21     56.96 o 
  -1  -3   9      734.89      706.83     16.05 o 
   0  -3   9        0.27        1.74      2.10 o 
   1  -3   9      906.30      894.20     79.58 o 
   2  -3   9      869.58      884.91     70.76 o 
   3  -3   9       19.83       29.77      2.71 o 
   4  -3   9      299.40      322.02     18.04 o 
   5  -3   9      313.74      298.14     38.77 o 
   6  -3   9      133.52      145.63     44.77 o 
  -7  -2   9       72.54       70.92      6.24 o 
  -6  -2   9      374.67      382.47     13.93 o 
  -5  -2   9      284.17      269.15     10.65 o 
  -4  -2   9        7.80       10.48      2.51 o 
  -3  -2   9      593.50      578.29     16.03 o 
  -2  -2   9      598.06      582.86     15.45 o 
  -1  -2   9      271.94      285.54      8.63 o 
   0  -2   9     1598.73     1635.68     49.08 o 
   1  -2   9     1077.35     1090.49     21.09 o 
   2  -2   9      206.31      188.31     13.91 o 
   3  -2   9     2066.55     1909.84     35.81 o 
   4  -2   9       78.42       84.13      3.98 o 
   5  -2   9       78.34       79.67     11.96 o 
   6  -2   9      226.63      232.66     22.14 o 
   7  -2   9      138.50      141.47     30.90 o 
  -7  -1   9       64.08       67.71      6.09 o 
  -6  -1   9      650.28      630.09     19.39 o 
  -5  -1   9       54.84       54.24      7.15 o 
  -4  -1   9     1216.41     1142.20     28.49 o 
  -3  -1   9     1060.30     1067.86     26.21 o 
  -2  -1   9       76.91       93.82      4.82 o 
  -1  -1   9     2159.80     2200.47    104.67 o 
   0  -1   9     1403.58     1433.39     20.55 o 
   1  -1   9        5.46        7.06      2.48 o 
   2  -1   9      876.10      862.14     34.47 o 
   3  -1   9      349.86      337.27     20.50 o 
   4  -1   9       33.80       32.17      4.37 o 
   5  -1   9      680.42      677.28     47.81 o 
   6  -1   9       16.09       16.54      2.74 o 
   7  -1   9       17.85       18.89      3.61 o 
   8  -1   9      126.37      142.90     14.96 o 
  -6   0   9       73.93       64.21      5.88 o 
  -5   0   9      530.86      537.15     17.00 o 
  -4   0   9     2219.53     2146.67     49.02 o 
  -3   0   9       40.21       34.45      5.67 o 
  -2   0   9     1583.06     1581.77     36.31 o 
  -1   0   9     1934.02     2011.24     44.09 o 
   0   0   9      551.16      564.69     10.36 o 
   1   0   9      128.15      128.79      7.28 o 
   2   0   9      465.12      468.96     16.20 o 
   3   0   9       56.86       58.79      4.50 o 
   4   0   9       19.62       25.26      4.81 o 
   5   0   9      703.08      638.21     53.49 o 
   6   0   9       27.79       31.07      5.10 o 
   7   0   9      106.14      112.19     14.50 o 
   8   0   9      153.54      165.53     24.85 o 
  -6   1   9      521.29      533.29     18.01 o 
  -5   1   9      670.93      656.64     20.05 o 
  -4   1   9        2.39       10.47      3.78 o 
  -3   1   9      597.94      604.43     17.46 o 
  -2   1   9     1377.30     1376.74     32.59 o 
  -1   1   9        3.14        5.71      3.15 o 
   0   1   9       85.01      101.31      4.70 o 
   1   1   9     2475.68     2454.85     31.94 o 
   2   1   9      219.06      207.80      3.93 o 
   3   1   9      168.23      170.13      4.11 o 
   4   1   9      370.94      360.16      9.43 o 
   5   1   9       39.20       40.27      3.20 o 
   6   1   9      108.20      121.63      6.03 o 
   7   1   9      691.06      693.14     18.49 o 
   8   1   9      173.21      169.60     10.11 o 
  -6   2   9      526.59      537.19     32.37 o 
  -5   2   9        5.16        3.04      2.51 o 
  -4   2   9      291.17      286.02     11.41 o 
  -3   2   9      619.95      629.16     18.36 o 
  -2   2   9      470.55      444.60     19.76 o 
  -1   2   9      572.36      589.63     16.46 o 
   0   2   9      506.85      539.74     14.34 o 
   1   2   9      668.83      663.16     13.36 o 
   2   2   9      854.68      874.50     14.08 o 
   3   2   9      751.00      761.08     16.60 o 
   4   2   9      135.71      135.19      7.99 o 
   5   2   9      439.45      411.75     11.40 o 
   6   2   9     1082.31     1118.51     25.30 o 
   7   2   9      153.11      161.83     12.28 o 
   8   2   9      241.08      249.82     12.59 o 
   9   2   9      300.68      338.05     15.92 o 
  -5   3   9       35.55       33.46      8.20 o 
  -4   3   9      595.22      595.68     18.85 o 
  -3   3   9      376.72      366.08     13.22 o 
  -2   3   9      231.97      222.07     11.98 o 
  -1   3   9      541.08      579.66     17.17 o 
   0   3   9      713.10      654.96     26.34 o 
   1   3   9      296.32      289.30      7.80 o 
   2   3   9      850.26      864.11     17.02 o 
   3   3   9     1990.59     1971.78     38.53 o 
   4   3   9     2084.56     2071.68     40.57 o 
   5   3   9     1556.07     1540.59     32.17 o 
   6   3   9      110.34      103.72      8.20 o 
   7   3   9      551.83      576.16     16.57 o 
   8   3   9      369.42      392.53     16.54 o 
   9   3   9        1.90        2.33      3.57 o 
  -4   4   9      249.23      240.92     11.19 o 
  -3   4   9        1.16       -0.84      2.08 o 
  -2   4   9      944.94      931.65     25.49 o 
  -1   4   9      749.98      706.02     24.59 o 
   0   4   9      168.86      152.97     11.11 o 
   1   4   9     2230.04     2180.15     40.75 o 
   2   4   9      282.54      310.61      8.33 o 
   3   4   9      642.13      636.31     14.15 o 
   4   4   9     1587.67     1614.56     33.45 o 
   5   4   9      335.23      356.59     11.82 o 
   6   4   9      521.11      523.13     14.97 o 
   7   4   9      622.68      599.07     17.26 o 
   8   4   9       60.25       65.62      8.62 o 
   9   4   9      346.83      390.42     21.44 o 
  -4   5   9        0.14       -0.17      5.88 o 
  -3   5   9      550.34      509.97     17.65 o 
  -2   5   9      654.73      664.23     26.27 o 
  -1   5   9       36.53       36.98      4.54 o 
   0   5   9     1954.24     1822.71     40.76 o 
   1   5   9      342.79      360.60     17.35 o 
   2   5   9      412.96      382.64     10.10 o 
   3   5   9     1696.06     1679.41     31.83 o 
   4   5   9      180.44      179.48      7.66 o 
   5   5   9      191.08      191.53      8.15 o 
   6   5   9     1130.63     1121.57     26.53 o 
   7   5   9       14.37       15.48      3.52 o 
   8   5   9      113.89      112.26     13.45 o 
   9   5   9      207.96      203.35     19.34 o 
  -3   6   9      678.07      694.34     36.57 o 
  -2   6   9      142.00      160.69      9.16 o 
  -1   6   9      693.44      711.07     51.70 o 
   0   6   9      403.51      418.43     14.39 o 
   1   6   9      121.79      128.60      7.56 o 
   2   6   9     1565.32     1495.03     27.42 o 
   3   6   9      184.84      180.51      6.88 o 
   4   6   9      270.14      262.93      8.58 o 
   5   6   9      831.97      823.79     20.36 o 
   6   6   9        0.73        0.98      2.16 o 
   7   6   9       13.89       17.32      3.60 o 
   8   6   9       81.51       83.30     12.40 o 
   9   6   9       35.05       42.80      6.97 o 
  -2   7   9      294.23      326.52     13.93 o 
  -1   7   9      209.60      217.10     15.13 o 
   0   7   9       32.58       31.86      4.59 o 
   1   7   9      543.29      515.34     17.01 o 
   2   7   9      150.16      136.79      7.04 o 
   3   7   9       13.17       10.12      2.36 o 
   4   7   9      383.83      354.66     10.55 o 
   5   7   9      205.51      215.93     11.50 o 
   6   7   9        3.27        3.45      2.54 o 
   7   7   9      305.54      304.87     13.87 o 
   8   7   9      176.05      170.66     11.41 o 
   0   8   9      218.54      224.19     10.91 o 
   1   8   9      177.23      183.14      9.78 o 
   2   8   9        2.77        7.06      3.25 o 
   3   8   9      161.51      170.62      7.32 o 
   4   8   9      542.21      540.04     14.21 o 
   5   8   9        0.18        1.52      2.10 o 
   6   8   9      286.00      283.25     11.29 o 
   7   8   9      442.91      440.53     17.54 o 
   8   8   9       49.32       66.84     10.09 o 
   2   9   9       73.36       65.11      6.59 o 
   3   9   9      482.67      499.99     17.95 o 
   4   9   9        0.01        1.96      2.50 o 
   5   9   9      174.72      187.66     10.25 o 
   6   9   9      365.26      385.39     13.68 o 
  -4  -7  10       98.03       96.26      9.67 o 
  -3  -7  10        7.26        9.25      4.62 o 
  -2  -7  10       32.57       41.19      6.31 o 
  -1  -7  10      137.97      137.04     10.09 o 
   0  -7  10       10.54        7.15      3.78 o 
   1  -7  10        0.71        7.44      5.46 o 
  -5  -6  10       20.47       25.22      5.88 o 
  -4  -6  10       75.01       75.66      8.41 o 
  -3  -6  10       80.50       77.35      7.99 o 
  -2  -6  10       96.59       99.20      8.41 o 
  -1  -6  10      300.18      306.86     15.13 o 
   0  -6  10       37.59       37.62     13.45 o 
   1  -6  10      308.87      315.16     14.55 o 
   2  -6  10       91.71       79.51     17.44 o 
   3  -6  10        0.40        2.71      6.73 o 
  -6  -5  10        3.51        6.34      4.62 o 
  -5  -5  10      159.48      162.68     12.19 o 
  -4  -5  10        0.73        1.26      3.36 o 
  -3  -5  10      531.68      503.58     21.02 o 
  -2  -5  10      559.53      551.92     21.86 o 
  -1  -5  10      138.39      133.67      8.83 o 
   0  -5  10      536.13      553.68     34.66 o 
   1  -5  10      451.05      429.74     35.01 o 
   2  -5  10      236.82      251.82     12.08 o 
   3  -5  10      232.50       89.96     66.42 o 
   4  -5  10       42.35       29.80      5.04 o 
  -6  -4  10      163.64      163.10     13.03 o 
  -5  -4  10       75.03       67.26      7.99 o 
  -4  -4  10      747.87      711.03     19.32 o 
  -3  -4  10      182.88      190.14     13.66 o 
  -2  -4  10       21.79       21.86      3.78 o 
  -1  -4  10     1044.52     1030.29     33.21 o 
   0  -4  10      253.91      245.08     17.84 o 
   1  -4  10       17.80       26.42      4.84 o 
   2  -4  10      918.01      908.74     29.63 o 
   3  -4  10        1.35        2.05      1.99 o 
   4  -4  10      283.17      324.21     40.56 o 
   5  -4  10       39.15       37.95      8.41 o 
  -6  -3  10        5.81       13.03      5.04 o 
  -5  -3  10     1284.82     1224.49     42.88 o 
  -4  -3  10       98.48       93.74      7.99 o 
  -3  -3  10        0.34        1.68      2.52 o 
  -2  -3  10     1848.83     1794.49     53.38 o 
  -1  -3  10      137.03      135.81      5.05 o 
   0  -3  10       31.67       37.23      9.67 o 
   1  -3  10      719.50      708.79     17.76 o 
   2  -3  10       23.00       21.42      3.67 o 
   3  -3  10       79.00       85.20     12.06 o 
   4  -3  10      363.07      362.04     51.65 o 
   5  -3  10        9.95       24.38     44.56 o 
   6  -3  10       67.18       81.76     10.30 o 
  -6  -2  10      454.07      455.10     15.88 o 
  -5  -2  10      879.64      829.76     23.22 o 
  -4  -2  10      108.94      106.70     14.29 o 
  -3  -2  10     1550.81     1480.15     58.85 o 
  -2  -2  10      573.18      560.87     15.45 o 
  -1  -2  10      415.37      410.21     29.21 o 
   0  -2  10      610.87      578.22     26.91 o 
   1  -2  10        8.11       11.10      1.65 o 
   2  -2  10       67.51       74.25      5.67 o 
   3  -2  10      145.58      151.67     10.92 o 
   4  -2  10      273.39      228.55     19.78 o 
   5  -2  10       81.84       86.09      5.19 o 
   6  -2  10      208.30      198.62     32.37 o 
  -6  -1  10      403.05      386.17     29.42 o 
  -5  -1  10      102.93      109.65      6.94 o 
  -4  -1  10      529.54      542.37     16.45 o 
  -3  -1  10      891.31      853.01     22.19 o 
  -2  -1  10      229.16      212.13      8.07 o 
  -1  -1  10       88.12       93.21      9.67 o 
   0  -1  10     1458.75     1457.14     27.06 o 
   1  -1  10      418.81      444.71     15.60 o 
   2  -1  10      448.97      479.96     16.79 o 
   3  -1  10      141.01      130.44      6.18 o 
   4  -1  10        9.24        9.71      2.26 o 
   5  -1  10      390.59      407.87     36.71 o 
   6  -1  10      249.34      249.66     38.35 o 
   7  -1  10       30.54       29.21     23.75 o 
  -6   0  10       22.94       19.94      4.00 o 
  -5   0  10      339.52      330.49     12.80 o 
  -4   0  10      472.00      463.56     15.24 o 
  -3   0  10       19.39       19.76      3.11 o 
  -2   0  10      416.12      422.96     12.93 o 
  -1   0  10      854.18      850.45     23.33 o 
   0   0  10        1.32        6.58      1.54 o 
   1   0  10      792.97      797.29     14.47 o 
   2   0  10     1052.73     1074.86     30.32 o 
   3   0  10      105.15       97.65      2.66 o 
   4   0  10      654.93      639.77     22.20 o 
   5   0  10      667.69      649.31     15.71 o 
   6   0  10        6.11        2.99      1.89 o 
   7   0  10      428.42      469.53     16.79 o 
  -5   1  10      422.95      422.70     15.20 o 
  -4   1  10      164.07      159.95      8.28 o 
  -3   1  10      574.05      534.88     16.45 o 
  -2   1  10      603.12      591.58     19.97 o 
  -1   1  10      106.17      110.93      5.60 o 
   0   1  10      692.82      669.50     21.02 o 
   1   1  10      974.96     1018.74     24.51 o 
   2   1  10      358.09      359.52      6.08 o 
   3   1  10     2088.44     2082.16     32.49 o 
   4   1  10     1866.99     1855.28     36.06 o 
   5   1  10       57.37       53.98      3.70 o 
   6   1  10      912.34      885.02     30.28 o 
   7   1  10      286.99      327.64     13.68 o 
   8   1  10      186.56      230.43     21.23 o 
  -5   2  10      150.10      126.60      8.07 o 
  -4   2  10      175.14      171.00      8.78 o 
  -3   2  10      925.97      920.61     33.63 o 
  -2   2  10      420.78      391.15     13.23 o 
  -1   2  10     1125.12     1073.12     27.06 o 
   0   2  10     1903.20     1929.73     50.60 o 
   1   2  10       27.48       39.82      2.75 o 
   2   2  10     2125.40     2126.22     35.72 o 
   3   2  10     1340.19     1320.66     23.70 o 
   4   2  10        5.05        0.76      1.40 o 
   5   2  10     1115.56     1109.25     24.11 o 
   6   2  10      322.15      344.19     11.14 o 
   7   2  10       50.01       47.08      9.25 o 
   8   2  10      338.59      368.86     16.81 o 
  -4   3  10      853.07      838.70     26.90 o 
  -3   3  10      223.41      207.84      9.69 o 
  -2   3  10      544.56      497.41     16.16 o 
  -1   3  10     1745.18     1669.31     39.84 o 
   0   3  10       54.71       61.45      4.64 o 
   1   3  10     1925.84     1814.95     30.52 o 
   2   3  10      848.32      862.62     17.32 o 
   3   3  10        3.71        9.22      3.22 o 
   4   3  10      776.35      774.41     27.08 o 
   5   3  10      434.83      417.36     12.59 o 
   6   3  10        0.05        0.88      1.97 o 
   7   3  10      187.28      192.54      8.70 o 
   8   3  10      176.69      189.15     11.27 o 
  -4   4  10      269.12      288.47     12.80 o 
  -3   4  10      384.73      377.53     14.12 o 
  -2   4  10      886.37      850.30     51.49 o 
  -1   4  10       77.62       91.54      6.26 o 
   0   4  10      484.63      492.29     15.86 o 
   1   4  10     1418.25     1362.53     31.94 o 
   2   4  10       66.18       69.33      4.04 o 
   3   4  10      843.27      830.00     22.74 o 
   4   4  10      799.13      804.75     20.36 o 
   5   4  10        2.34        3.62      2.42 o 
   6   4  10      307.44      301.17     13.73 o 
   7   4  10       97.87      108.37      6.78 o 
   8   4  10        0.33       -2.48      2.48 o 
  -3   5  10      461.44      483.12     17.23 o 
  -2   5  10       76.74       82.03      8.20 o 
  -1   5  10      188.58      183.80     11.14 o 
   0   5  10      965.04      907.92     25.31 o 
   1   5  10       10.96        8.14      2.55 o 
   2   5  10      145.61      127.30      5.64 o 
   3   5  10      832.53      786.35     16.83 o 
   4   5  10       28.54       38.32      3.53 o 
   5   5  10       82.27       92.02      5.75 o 
   6   5  10      467.99      458.54     19.24 o 
   7   5  10       31.14       33.92      5.28 o 
   8   5  10      151.62      176.78     11.19 o 
  -2   6  10       13.82       10.09      3.50 o 
  -1   6  10      345.55      342.77     13.82 o 
   0   6  10       94.47      104.13      7.27 o 
   1   6  10       27.46       22.50      5.50 o 
   2   6  10      522.50      539.38     13.26 o 
   3   6  10      246.74      235.46      8.17 o 
   4   6  10       29.23       29.96      3.40 o 
   5   6  10      703.94      711.15     16.65 o 
   6   6  10      261.56      268.74     10.95 o 
   7   6  10      190.82      198.16     11.31 o 
   8   6  10      559.48      571.11     24.17 o 
  -1   7  10      110.03      104.68      7.77 o 
   0   7  10        8.21        5.14      3.11 o 
   1   7  10      259.36      249.00     11.71 o 
   2   7  10      507.71      498.38     16.97 o 
   3   7  10       93.91       85.57      5.28 o 
   4   7  10      550.53      544.54     14.11 o 
   5   7  10      267.67      278.50      9.64 o 
   6   7  10       85.15       85.29      7.48 o 
   7   7  10      595.51      641.14     29.25 o 
   1   8  10      242.88      248.83     11.83 o 
   2   8  10       19.50       15.78      4.37 o 
   3   8  10      488.27      501.04     17.96 o 
   4   8  10      286.72      306.72     11.69 o 
   5   8  10       90.13       82.61      6.73 o 
   6   8  10      493.25      508.41     16.03 o 
   7   8  10       48.90       49.18      9.25 o 
  -4  -6  11       45.23       44.14      7.15 o 
  -3  -6  11      185.36      195.88     12.61 o 
  -2  -6  11      266.02      276.17     14.71 o 
  -1  -6  11       22.27       19.34      4.20 o 
   0  -6  11       71.22       80.71      7.15 o 
   1  -6  11      274.82      275.79     65.79 o 
  -5  -5  11        3.21        0.00      3.78 o 
  -4  -5  11       85.42       77.77      8.41 o 
  -3  -5  11      697.67      651.97     25.64 o 
  -2  -5  11        1.33       -1.26      2.52 o 
  -1  -5  11      154.06      174.03     10.09 o 
   0  -5  11      146.62      149.23      8.83 o 
   1  -5  11       13.03       20.91      3.77 o 
   2  -5  11      138.90      175.40     48.97 o 
   3  -5  11       63.96       10.09     50.86 o 
  -5  -4  11      121.45      126.45     13.03 o 
  -4  -4  11      906.24      875.82     23.18 o 
  -3  -4  11        7.18       11.78      2.68 o 
  -2  -4  11      278.61      287.52     13.45 o 
  -1  -4  11      331.32      306.02     13.45 o 
   0  -4  11      102.52      108.60      5.52 o 
   1  -4  11      121.26      156.94     22.43 o 
   2  -4  11        3.60        7.86      2.10 o 
   3  -4  11       68.27        3.78     39.51 o 
   4  -4  11       88.80      104.58     26.90 o 
  -5  -3  11      333.27      318.21     16.81 o 
  -4  -3  11      114.09      103.83      8.41 o 
  -3  -3  11      230.02      221.95     11.77 o 
  -2  -3  11       79.68       87.43      6.73 o 
  -1  -3  11      192.90      176.55      8.83 o 
   0  -3  11      214.32      215.22      9.25 o 
   1  -3  11      334.04      354.93     10.18 o 
   2  -3  11        7.57        6.87      3.40 o 
   3  -3  11       39.67       44.67     10.18 o 
   4  -3  11      313.93      330.17     66.00 o 
   5  -3  11       90.92       86.15      9.25 o 
  -5  -2  11      177.07      181.04     10.09 o 
  -4  -2  11       30.23       38.33      4.41 o 
  -3  -2  11      231.17      227.94      9.09 o 
  -2  -2  11      342.19      310.14     10.39 o 
  -1  -2  11       43.86       44.97      3.24 o 
   0  -2  11      783.94      775.51     32.16 o 
   1  -2  11      314.19      309.23     85.75 o 
   2  -2  11      326.61      327.43     71.46 o 
   3  -2  11      774.32      780.05     88.45 o 
   4  -2  11       50.17       46.95      9.58 o 
   5  -2  11       39.33        9.67     43.30 o 
   6  -2  11      241.69      246.78     78.61 o 
  -5  -1  11        0.28        0.87      2.21 o 
  -4  -1  11      473.17      454.78     15.13 o 
  -3  -1  11      406.70      402.34     13.13 o 
  -2  -1  11      118.92      108.93      7.78 o 
  -1  -1  11      571.93      577.86     34.26 o 
   0  -1  11      317.38      323.70     20.39 o 
   1  -1  11       23.73       22.88      4.00 o 
   2  -1  11     1209.68     1236.71     58.01 o 
   3  -1  11      506.34      459.71     70.71 o 
   4  -1  11      166.12      174.70     21.61 o 
   5  -1  11      549.98      552.90     55.76 o 
   6  -1  11       37.41       33.12      5.83 o 
  -5   0  11      306.40      301.06     12.20 o 
  -4   0  11      466.70      485.65     16.15 o 
  -3   0  11        7.64       11.41      6.10 o 
  -2   0  11      923.46      914.63     23.94 o 
  -1   0  11      971.90     1022.03     25.34 o 
   0   0  11      199.50      196.16      8.20 o 
   1   0  11     1197.42     1200.95     19.73 o 
   2   0  11      769.69      765.18     49.60 o 
   3   0  11      251.22      242.26      8.13 o 
   4   0  11      775.50      786.23     19.46 o 
   5   0  11       93.61       95.08     15.19 o 
   6   0  11      174.19      190.09     33.11 o 
   7   0  11      258.15      297.98     57.35 o 
  -5   1  11      527.08      562.83     18.77 o 
  -4   1  11       15.76       14.47      3.23 o 
  -3   1  11      889.75      849.30     23.51 o 
  -2   1  11      844.88      853.39     29.63 o 
  -1   1  11       34.59       34.50      4.41 o 
   0   1  11     2146.71     2068.36     58.01 o 
   1   1  11      328.74      340.33      9.40 o 
   2   1  11      271.93      256.86      7.40 o 
   3   1  11      669.15      706.02     17.23 o 
   4   1  11       72.97       77.93      3.93 o 
   5   1  11      124.93      144.19      6.14 o 
   6   1  11       57.22       58.57      5.41 o 
   7   1  11       40.29       27.56      4.65 o 
  -4   2  11      643.56      660.01     20.69 o 
  -3   2  11      394.27      438.53     15.15 o 
  -2   2  11        3.95        5.04      3.99 o 
  -1   2  11      944.86      952.47     25.15 o 
   0   2  11      367.68      354.85     11.97 o 
   1   2  11        0.33       -1.20      1.20 o 
   2   2  11      968.03     1008.81     19.31 o 
   3   2  11      195.07      207.01      9.89 o 
   4   2  11       18.78       17.82      2.40 o 
   5   2  11      265.34      260.17      8.70 o 
   6   2  11       50.59       53.26      4.25 o 
   7   2  11        8.40       11.74      3.73 o 
  -4   3  11      311.31      319.48     13.40 o 
  -3   3  11        0.06       -1.26      2.10 o 
  -2   3  11      331.98      328.75     12.62 o 
  -1   3  11      494.28      489.66     15.95 o 
   0   3  11        5.00       10.60      6.10 o 
   1   3  11      325.58      316.58      9.66 o 
   2   3  11      436.36      438.66     10.87 o 
   3   3  11       17.35       23.10      2.53 o 
   4   3  11      321.47      346.65     10.46 o 
   5   3  11      350.79      357.92     11.01 o 
   6   3  11        0.10        3.00      2.09 o 
   7   3  11      284.53      316.11     13.76 o 
   8   3  11      100.08       92.24      8.08 o 
  -3   4  11       58.93       54.05      8.20 o 
  -2   4  11      310.52      300.91     12.52 o 
  -1   4  11        6.79        5.28      2.63 o 
   0   4  11       89.19       91.27      6.31 o 
   1   4  11      633.78      643.68     19.29 o 
   2   4  11       66.88       69.31      4.17 o 
   3   4  11      205.69      207.90      7.21 o 
   4   4  11      633.97      630.28     15.59 o 
   5   4  11       97.37      110.98      6.10 o 
   6   4  11      420.94      408.16     15.53 o 
   7   4  11      502.65      544.66     19.69 o 
   8   4  11        1.23        1.08      3.33 o 
  -2   5  11       44.22       35.43      6.73 o 
  -1   5  11       80.70       78.28      6.26 o 
   0   5  11      474.64      466.03     24.17 o 
   1   5  11      168.67      175.04      8.56 o 
   2   5  11      301.90      312.04      9.29 o 
   3   5  11      714.04      745.87     22.03 o 
   4   5  11       44.42       51.01      3.99 o 
   5   5  11      240.07      224.37      9.20 o 
   6   5  11      580.16      602.31     20.70 o 
   7   5  11        2.21        1.08      3.03 o 
  -1   6  11      293.26      280.84     12.72 o 
   0   6  11       68.17       58.12      5.75 o 
   1   6  11      130.11      128.66      8.28 o 
   2   6  11      644.37      696.36     20.99 o 
   3   6  11       83.43       89.00      5.25 o 
   4   6  11      198.39      183.53      8.32 o 
   5   6  11      615.07      600.56     16.85 o 
   6   6  11        0.08       -2.57      2.63 o 
   7   6  11      148.98      126.61      9.39 o 
   1   7  11      594.81      599.69     20.39 o 
   2   7  11       43.37       43.73      5.50 o 
   3   7  11      228.37      238.33      9.94 o 
   4   7  11      360.42      376.61     16.24 o 
   5   7  11        0.40        3.27      2.48 o 
   6   7  11      102.87      111.06      7.40 o 
   3   8  11      105.31      106.88      8.30 o 
   4   8  11       18.85       18.07      3.62 o 
  -3  -5  12       21.19       25.22      5.04 o 
  -2  -5  12        6.50       10.09      3.78 o 
  -1  -5  12      136.60      142.50      9.25 o 
   0  -5  12       51.53       62.21      5.88 o 
   1  -5  12        1.80        7.57      2.94 o 
  -4  -4  12       83.67       89.37     11.77 o 
  -3  -4  12       21.21       20.60      4.62 o 
  -2  -4  12        5.67        2.94      3.36 o 
  -1  -4  12      336.18      351.84     15.13 o 
   0  -4  12       93.77       77.77      5.88 o 
   1  -4  12      192.20      203.45      9.67 o 
   2  -4  12      442.43      151.33     76.92 o 
   3  -4  12        8.96        9.27      3.57 o 
  -4  -3  12      146.07      128.63      9.67 o 
  -3  -3  12      125.73      125.69      8.83 o 
  -2  -3  12      468.40      472.06     18.50 o 
  -1  -3  12       33.76       38.25      4.20 o 
   0  -3  12       98.08      103.83      6.31 o 
   1  -3  12      754.90      805.21     19.78 o 
   2  -3  12       40.42       39.04      8.11 o 
   3  -3  12      197.42      225.31     65.79 o 
   4  -3  12      191.59       60.11     62.21 o 
  -4  -2  12       68.23       56.75      6.73 o 
  -3  -2  12      497.53      488.03     19.76 o 
  -2  -2  12      255.49      257.68     11.77 o 
  -1  -2  12      465.32      451.04     16.39 o 
   0  -2  12      441.15      456.92     15.13 o 
   2  -2  12      192.13      117.28     62.21 o 
   3  -2  12      312.19      311.75     42.77 o 
   4  -2  12        3.80        1.03      2.31 o 
   5  -2  12       85.58       17.65     50.02 o 
  -4  -1  12      486.46      449.71     15.35 o 
  -3  -1  12      281.72      271.64     13.03 o 
  -2  -1  12      197.38      193.64      8.62 o 
  -1  -1  12      888.15      887.29     65.36 o 
   0  -1  12      135.42      133.23      5.60 o 
   1  -1  12      386.75      399.82     15.60 o 
   2  -1  12      317.63      347.22     14.71 o 
   3  -1  12        6.63        5.83      3.41 o 
   4  -1  12      102.28      127.59     16.62 o 
   5  -1  12       31.59       32.60      9.25 o 
  -4   0  12       96.05       94.25      6.66 o 
  -3   0  12       55.85       58.62      5.04 o 
  -2   0  12      593.17      602.01     17.76 o 
  -1   0  12      116.42      118.37     11.77 o 
   0   0  12       57.67       61.69      4.10 o 
   1   0  12      531.05      540.33     12.72 o 
   2   0  12       77.45       69.06      8.62 o 
   3   0  12       55.12       59.97      6.52 o 
   4   0  12      181.01      184.14      6.13 o 
   5   0  12       31.83       37.59      3.76 o 
   6   0  12       16.74       28.95      5.04 o 
  -4   1  12       10.70       12.32      3.33 o 
  -3   1  12      334.90      331.11     12.62 o 
  -2   1  12      164.90      165.47      7.93 o 
  -1   1  12       28.27       31.68      3.99 o 
   0   1  12      330.29      342.71     11.26 o 
   1   1  12      212.18      207.90      9.97 o 
   2   1  12        0.47        3.34      1.21 o 
   3   1  12      339.99      367.11      8.64 o 
   4   1  12      310.20      307.02      8.73 o 
   5   1  12       35.96       39.14      3.28 o 
   6   1  12      310.14      348.38     13.36 o 
  -3   2  12      127.30      103.22      6.97 o 
  -2   2  12        0.79        0.62      2.41 o 
  -1   2  12      176.59      182.03      8.32 o 
   0   2  12      343.59      356.57     12.28 o 
   1   2  12       26.84       27.87      3.30 o 
   2   2  12      405.61      425.17     11.77 o 
   3   2  12      432.29      446.88     11.53 o 
   4   2  12       16.09       19.53      2.45 o 
   5   2  12      468.34      470.37     12.99 o 
   6   2  12      473.08      463.15     16.33 o 
   7   2  12       31.57       42.36      5.41 o 
  -3   3  12        7.88       10.04      3.53 o 
  -2   3  12      157.27      149.45      9.04 o 
  -1   3  12      424.08      393.39     13.99 o 
   0   3  12       81.84       80.99      8.20 o 
   1   3  12      698.89      727.55     20.88 o 
   2   3  12      538.37      562.64     13.71 o 
   3   3  12        4.31        5.84      1.80 o 
   4   3  12      548.50      542.10     16.14 o 
   5   3  12      474.54      500.65     16.72 o 
   6   3  12       28.55       44.43     10.51 o 
   7   3  12      343.04      337.48     14.61 o 
  -2   4  12      395.71      377.39     14.54 o 
  -1   4  12        0.72        2.20      2.63 o 
   0   4  12      361.39      355.83     13.51 o 
   1   4  12      575.94      584.46     18.47 o 
   2   4  12        0.13        0.28      1.48 o 
   3   4  12      427.33      423.25     11.38 o 
   4   4  12      420.99      440.76     11.87 o 
   5   4  12       36.18       38.51      5.19 o 
   6   4  12      239.07      249.85     11.89 o 
   7   4  12       50.27       43.90      5.98 o 
  -1   5  12      290.45      276.61     12.22 o 
   0   5  12      648.57      686.65     25.64 o 
   1   5  12        4.13        5.46      4.41 o 
   2   5  12      264.59      259.14     13.77 o 
   3   5  12      439.70      452.53     13.61 o 
   4   5  12       40.71       43.84      6.47 o 
   5   5  12      124.32      133.10      7.49 o 
   6   5  12       91.47       90.02      7.45 o 
   1   6  12      278.26      269.71     12.32 o 
   2   6  12      201.57      220.26     10.66 o 
   3   6  12        1.73        1.63      2.14 o 
   4   6  12       97.91       95.02      7.40 o 
   5   6  12       98.27       97.87      7.04 o 
   6   6  12        3.05        1.51      2.69 o 
   3   7  12       75.09       77.84      7.11 o 
   4   7  12      195.70      228.68     10.07 o 
  -2  -4  13      382.16      387.57     17.23 o 
  -1  -4  13      185.20      191.68     10.51 o 
   0  -4  13        1.67        0.00      2.52 o 
   1  -4  13      166.33      178.65      8.83 o 
  -2  -3  13      344.70      357.46     11.14 o 
  -1  -3  13       10.54        7.15      2.94 o 
   0  -3  13      292.28      329.56     13.03 o 
   1  -3  13      147.07      158.89      7.15 o 
   2  -3  13        5.93        5.46      1.68 o 
  -3  -2  13      235.16      231.19     12.61 o 
  -2  -2  13       16.18       12.19      3.36 o 
  -1  -2  13       94.99       93.32      6.31 o 
   0  -2  13      279.97      278.30      7.73 o 
   3  -2  13      150.58       98.36     68.10 o 
   4  -2  13        2.78        2.52      2.10 o 
  -3  -1  13       71.57       56.36      5.46 o 
  -2  -1  13       76.71       88.67      5.60 o 
  -1  -1  13      198.38      199.49     14.08 o 
   0  -1  13      117.09      108.05      6.73 o 
   4  -1  13       98.32      103.41      5.88 o 
  -3   0  13       39.28       39.32      4.51 o 
  -2   0  13      199.16      186.80      8.63 o 
  -1   0  13      210.87      212.08      8.78 o 
   0   0  13       30.68       31.86      3.34 o 
   1   0  13      435.08      455.50     16.18 o 
   2   0  13      218.85      222.34     12.04 o 
   3   0  13       74.14       70.22      7.28 o 
   4   0  13      397.93      405.49     11.22 o 
   5   0  13      127.40      111.17     13.24 o 
  -2   1  13      161.17      159.12      8.24 o 
  -1   1  13        2.31        3.36      2.10 o 
   0   1  13      837.17      882.99     29.85 o 
   1   1  13      215.50      243.99      8.81 o 
   2   1  13       60.36       63.09      4.05 o 
   3   1  13      432.26      442.66     10.04 o 
   4   1  13      281.59      301.67      9.54 o 
   5   1  13      167.15      202.00      9.04 o 
  -2   2  13       35.80       30.78      4.20 o 
  -1   2  13      714.54      746.12     21.49 o 
   0   2  13      195.96      202.64      8.85 o 
   1   2  13       31.35       30.24      4.20 o 
   2   2  13      674.94      688.86     16.98 o 
   3   2  13      171.10      178.88      8.37 o 
   4   2  13      196.42      200.62      7.88 o 
   5   2  13      276.84      286.96     11.46 o 
   6   2  13       16.57       10.34      3.57 o 
  -1   3  13      362.09      375.87     15.55 o 
   0   3  13       89.06       83.86      8.62 o 
   1   3  13      451.75      432.96     17.65 o 
   2   3  13      173.57      178.78      9.05 o 
   3   3  13      143.95      153.62      7.07 o 
   4   3  13      237.54      245.85      9.36 o 
   5   3  13        6.09        3.76      2.67 o 
   6   3  13        0.75       -0.52      2.41 o 
   0   4  13      307.19      309.62     12.81 o 
   1   4  13      204.00      218.09     10.34 o 
   2   4  13       95.23       92.17      6.12 o 
   3   4  13      158.41      157.92     13.84 o 
   4   4  13       55.43       50.03      4.58 o 
   5   4  13        1.04        1.67      2.27 o 
   1   5  13        0.51        1.95      3.78 o 
   2   5  13       81.59       79.50     11.77 o 
   3   5  13      353.16      363.13     12.19 o 
   4   5  13       16.20       18.52      3.45 o 
   5   5  13      222.60      220.24      9.84 o 
   0  -2  14      283.91      293.83     11.35 o 
  -1  -1  14      461.67      462.39     17.65 o 
   0  -1  14       27.54       26.90      2.94 o 
  -1   0  14        7.54       15.69      3.36 o 
   0   0  14      166.86      173.19     11.77 o 
   1   0  14      267.52      267.64     18.08 o 
   2   0  14       24.25       26.90      5.49 o 
   3   0  14      326.03      371.53     16.93 o 
  -1   1  14      134.99      105.09     12.19 o 
   0   1  14      338.56      366.27     20.81 o 
   1   1  14        8.65        4.41      2.52 o 
   2   1  14      222.27      235.60      8.27 o 
   3   1  14      109.10      109.07      6.59 o 
   4   1  14        0.97        0.59      1.81 o 
   0   2  14       34.84       40.42      4.62 o 
   1   2  14      136.16      133.63     20.18 o 
   2   2  14      222.95      241.53      8.61 o 
   3   2  14        2.02        1.38      1.85 o 
   4   2  14       18.26       21.65      3.12 o 
   1   3  14       71.81       75.15      5.84 o 
   2   3  14      142.31      141.59      7.73 o 
   3   3  14       57.90       69.59      4.95 o 
                                                 
